# Supplementary material for: Systems biology evaluation of cell-free amniotic fluid transcriptome of term and preterm infants to detect fetal maturity
Source: BMC Med Genomics. 2015 Oct 22;8:67. doi: 10.1186/s12920-015-0138-5 (PMC4619218; doi:10.1186/s12920-015-0138-5)
Supplement: Additional file 3: — Alternative exons detected through a reciprocal junction analysis of percent spliced in values from AltAnalyze among a panel of adult tissues and placenta by RNA-Seq. (XLSX 110 kb) [file 12920_2015_138_MOESM3_ESM.xlsx]

## Sheet: Supplemental Dataset 1
											Term Samples						Prenatal Samples			Late Preterm Samples
Symbol	Description	Minor-Isoform	Major Isoform	AltExons	PME	dPSI	rho	Max Inclusion PSI	Coordinates	feature	E2.bed	F2.bed	G2.bed	T15.bed	T3.bed	T4.bed	PN1.bed	PN3.bed	PN4.bed	PT5.bed	PT7.bed	PT8.bed	PT6.bed	PT9.bed	PT10.bed	Respiratory vs. Term p-value	Respiratory vs. Term dPSI	Gavage vs. Term p-value	Gavage vs. Term dPSI
MVP	major vault protein [Source:HGNC Symbol;Acc:7531]	ENSG00000013364:E1.8-E7.1	ENSG00000013364:E1.8-E7.2	ENSG00000013364:E7.1	0.923077	0.607143	0.285655	0.5	chr16:29831831-29841836|chr16:29831831-29841795	junctions	0.1875			0.222222	0.375					0.857143	1	0.857143	0.666667	0.590909	0.25	0.00100149	-0.643188	0.010599	-0.443332
CD44	CD44 molecule (Indian blood group) [Source:HGNC Symbol;Acc:1681]	ENSG00000026508:E5.7-E8.3	ENSG00000026508:E5.7-E14.1	ENSG00000026508:E8.3	1.02857	0.615385	0.393508	0.313043	chr11:35211612-35219668|chr11:35211612-35229652	junctions	0.410256	0.391304	0.875	0.633333	0.666667	0.807692	0.307692	0.307692	0.181818	0.0588235	0.288889	0.192308	0.269231	0.315789	0.513889	0.00926992	0.450702	0.0182342	0.3716
MARK3	MAP/microtubule affinity-regulating kinase 3 [Source:HGNC Symbol;Acc:6897]	ENSG00000075413:I21.2-E26.2	ENSG00000075413:E25.2-E26.2	ENSG00000075413:I21.2	0.842105	0.5	0.606936	0.18018	chr14:103966537-103969219|chr14:103958371-103969219	junctions	0.666667	0.857143			1	1	0.8	0.571429	0.5	0.666667	0.555556	0.363636	0.769231	0.333333	1	0.0316912	0.352333	0.0475693	0.392219
ZFAND6	zinc finger, AN1-type domain 6 [Source:HGNC Symbol;Acc:30164]	ENSG00000086666:E1.6-E6.1	ENSG00000086666:E1.6-E10.1	ENSG00000086666:E6.1	0.583333	0.433333	0.112409	0.121212	chr15:80352151-80390758|chr15:80352151-80412670	junctions	0.266667	0.3	0.166667	0.2	0.125	0.222222					0.333333	0.6	0.352941	0.888889	0.166667	0.018456	-0.253241	0.00770716	-0.400517
HNRNPC	heterogeneous nuclear ribonucleoprotein C (C1/C2) [Source:HGNC Symbol;Acc:5035]	ENSG00000092199:E1.17-E3.1	ENSG00000092199:E1.17-E3.4	ENSG00000092199:E3.1	0.878049	0.539216	0.6731	0.860465	chr14:21737457-21731988|chr14:21737457-21731495	junctions	0.45	0.684211	0.611111	0.770833	0.454545	0.705882	0.467532	0.461538	0.642857	0.166667	0.529412	0.111111	0.34375	0.0555556	0.403226	0.02223	0.343701	0.00288795	0.442625
RBBP8	retinoblastoma binding protein 8 [Source:HGNC Symbol;Acc:9891]	ENSG00000101773:E7.1-E10.1	ENSG00000101773:E6.1-E10.1	ENSG00000101773:E7.1	1.61111	0.818182	-0.00967157	0.47619	chr18:20509400-20516717|chr18:20513527-20516717	junctions	0.352941	0.166667	0.181818		0.26087	0.333333	1	0.538462	0.0625	0.44186	1	1	0.25641	1	1	0.00869434	-0.554828	0.0394302	-0.493011
AES	amino-terminal enhancer of split [Source:HGNC Symbol;Acc:307]	ENSG00000104964:E7.2-E7.4	ENSG00000104964:E7.3		1	0.368421	0.614224	0	chr19:3054038-3054118|chr19:3054118-3054038	exon-retained	0.809524	0.857143		0.818182	0.6	0.631579	0.5	0.727273	1	1	1	1	1		0.9375	0.0108404	-0.256715	0.0337874	-0.256715
RANGRF	RAN guanine nucleotide release factor [Source:HGNC Symbol;Acc:17679]	ENSG00000108961:E2.7-E2.9	ENSG00000108961:E2.8		1	0.657143	0.0338903	0	chr17:8192906-8193131|chr17:8192906-8193131	exon-retained	0.269231	0.117647			0.05	0.142857		0.142857	0.625	0.35	0.8	0.571429	0.875	0.681818	0.25	0.0167267	-0.428876	0.0016639	-0.564482
U2AF1	U2 small nuclear RNA auxiliary factor 1 [Source:HGNC Symbol;Acc:12453]	ENSG00000160201:E2.3-I3.2	ENSG00000160201:E2.3-E5.1	ENSG00000160201:I3.2	0.777778	0.428571	-0.0317372	0.583333	chr21:44524425-44521542|chr21:44524425-44520629	junctions	0.666667	0.6			1	0.714286	0.571429				0.428571	0.1	0.272727	0.285714	0.444444	0.0443002	0.480952	0.0061326	0.525758
SPRR3	small proline-rich protein 3 [Source:HGNC Symbol;Acc:11268]	ENSG00000163209:E2.9_152975700-E2.12_152975845	ENSG00000163209:E2.8-E2.12		1.85455	0.774194	0.836947	0	chr1:152975700-152975845|chr1:152975676-152975797	others	0.111111	0.125	0.303797	0.285714	0.5	0.650794	0.808511	0.790698	0.142857	0.897059	0.631944		0.806452	0.71875	0.684211	0.0427822	-0.435099	0.0346297	-0.433198
SPRR3	small proline-rich protein 3 [Source:HGNC Symbol;Acc:11268]	ENSG00000163209:E2.10_152975737-E2.12_152975882	ENSG00000163209:E2.8-E2.12		3.22727	0.673949	0.652286	0	chr1:152975737-152975882|chr1:152975676-152975797	others	0.466667	0.3	0.276316	0.285714	0.673077	0.763948	0.857143	0.943396	0.828571	0.960674	0.778243		0.961039	0.830189	0.860465	0.0478015	-0.408505	0.0363602	-0.43466
SPRR3	small proline-rich protein 3 [Source:HGNC Symbol;Acc:11268]	ENSG00000163209:E2.10_152975713-E2.12_152975882	ENSG00000163209:E2.8-E2.12		3.02727	0.673949	0.631814	0	chr1:152975713-152975882|chr1:152975676-152975797	others	0.466667	0.3	0.276316	0.298246	0.673077	0.752252	0.857143	0.943396	0.828571	0.960674	0.767544		0.961039	0.830189	0.860465	0.0469042	-0.403016	0.0333506	-0.434521
SPRR3	small proline-rich protein 3 [Source:HGNC Symbol;Acc:11268]	ENSG00000163209:E2.9_152975700-E2.12_152975821	ENSG00000163209:E2.8-E2.12		0.254545	0.375	0.723468	0	chr1:152975700-152975821|chr1:152975676-152975797	others	0.111111	0.3	0.3125	0.0909091	0.190476	0.166667	0.307692	0.307692	0.142857	0.631579	0.353659		0.7	0.4375	0.333333	0.0207875	-0.297342	0.00702024	-0.373473
SPRR3	small proline-rich protein 3 [Source:HGNC Symbol;Acc:11268]	ENSG00000163209:E2.9_152975689-E2.12_152975882	ENSG00000163209:E2.8-E2.12		2.44545	0.717434	0.501537	0	chr1:152975689-152975882|chr1:152975676-152975797	others	0.428571	0.3	0.246575	0.285714	0.613636	0.710526	0.8	0.959459	0.818182	0.956522	0.707182		0.958333	0.775	0.837838	0.0409154	-0.401015	0.026653	-0.435829
PTPN13	protein tyrosine phosphatase, non-receptor type 13 (APO-1/CD95 (Fas)-associated phosphatase) [Source:HGNC Symbol;Acc:9646]	ENSG00000163629:E22.1-E23.1	ENSG00000163629:E21.1-E23.1	ENSG00000163629:E22.1	1.60465	0.490196	0.61299	0.322581	chr4:87672277-87679413|chr4:87674218-87679413	junctions	0.454545	0.55	0.571429	0.833333	0.756757	0.6	0.833333	0.344828	0.583333	0.431034	0.343137	0.287671	0.548387	0.233333	0.53012	0.0173878	0.27373	0.0368784	0.271213
RICTOR	RPTOR independent companion of MTOR, complex 2 [Source:HGNC Symbol;Acc:28611]	ENSG00000164327:E32.1-E33.1	ENSG00000164327:E31.1-E33.1	ENSG00000164327:E32.1	0.4	0.386555	0.502228	0.290323	chr5:38949458-38947543|chr5:38949814-38947543	junctions				0.666667		0.529412	0.166667		0.166667		0.142857	0.111111		0.230769	0.142857	0.0216376	0.471055	0.0425619	0.427099
AKAP13	A kinase (PRKA) anchor protein 13 [Source:HGNC Symbol;Acc:371]	ENSG00000170776:E10.1-I10.1_86120994	ENSG00000170776:E10.1-E11.1		0.196429	0.294118	0.498161	0	chr15:86118560-86120994|chr15:86118560-86122161	others	0.363636	0.533333	0.307692	0.352941	0.25	0.34375	0.166667	0.0909091	0.166667	0.037037	0.0232558	0.0666667	0.047619	0.189655	0.176471	0.00090056	0.316239	0.00500444	0.257245
HIGD1A	HIG1 hypoxia inducible domain family, member 1A [Source:HGNC Symbol;Acc:29527]	ENSG00000181061:E2.1-E3.2	ENSG00000181061:E1.4-E3.2	ENSG00000181061:E2.1	0.38	0.352317	-0.20419	0.277778	chr3:42845664-42835767|chr3:42845928-42835767	junctions	0.428571	0.434783	0.47619	0.36	0.285714	0.459459	0.125	0.142857	0.166667	0.2	0.0196078	0.107143	0.111111	0.0243902	0.40625	0.000953501	0.298536	0.000211946	0.326572
FAM104B	family with sequence similarity 104, member B [Source:HGNC Symbol;Acc:25085]	ENSG00000182518:E3.3-E4.1	ENSG00000182518:E3.2-E4.1	ENSG00000182518:E3.3	0.423077	0.416667	0.440866	0.375	chrX:55185555-55172744|chrX:55185559-55172744	junctions	0.666667	0.5				0.666667	1	0.5			0.257143	0.142857		0.25	0.2	0.0160116	0.411111	0.0149642	0.414683
RP11-386G11.10		ENSG00000258017:E1.5_49522366-ENSG00000167553:E9.1_49666377	ENSG00000258017:E1.7_49522428-ENSG00000167553:E9.1_49666360		3.56	0.625	0.558889	0	chr12:49522428-49666360|chr12:49522366-49666377	others		0.375				0.208333	0.205357		1	1	1		1	1	1	0.0135599	-0.708333	0.0135599	-0.708333
ST7	suppression of tumorigenicity 7 [Source:HGNC Symbol;Acc:11351]	ENSG00000004866:E21.1-E22.1	ENSG00000004866:E21.1-E23.1	ENSG00000004866:E22.1	0.4	0.525	0.178063	0.454545	chr7:116829447-116830187|chr7:116829447-116830888	junctions	0.107143	0.0666667	0.0833333	0.263158	0.421053	0.1	0.219512	0.266667	0.142857	0.428571	0.23913	0.444444	0.789474	0.625	0.3	0.0751417	-0.197157	0.00405617	-0.44608
ST7	suppression of tumorigenicity 7 [Source:HGNC Symbol;Acc:11351]	ENSG00000004866:E22.2-E23.1	ENSG00000004866:E21.1-E23.1	ENSG00000004866:E22.2	0.285714	0.457143	0.0350882	0.35	chr7:116830322-116830888|chr7:116829447-116830888	junctions	0.193548	0.176471	0.153846	0.333333	0.214286	0.0526316	0.157895	0.266667	0.142857	0.2	0.102564	0.333333	0.733333	0.6	0.222222	0.734931	-0.0246132	0.0058562	-0.368203
SYNRG	synergin, gamma [Source:HGNC Symbol;Acc:557]	ENSG00000006114:E2.2-E3.1	ENSG00000006114:E2.2-E3.3	ENSG00000006114:E3.1	1.5	0.5	-0.0814692	0.538462	chr17:35960410-35956388|chr17:35960410-35956391	junctions	0.809524	1	0.75	0.625	1	0.75			1		0.172414	0.375	0.785714	1	0.5	0.00406024	0.548714	0.517269	0.102183
SYNRG	synergin, gamma [Source:HGNC Symbol;Acc:557]	ENSG00000006114:E23.1-I25.3	ENSG00000006114:E23.1-E24.1	ENSG00000006114:I25.3	0.342857	0.454545	0.0734031	0.384615	chr17:35880641-35880317|chr17:35880641-35879174	junctions	0.545455	0.714286	1	1	1	1		0.909091		1	0.878049	0.272727	0.555556		0.368421	0.426164	0.159698	0.0291615	0.462482
ZMYND11	zinc finger, MYND-type containing 11 [Source:HGNC Symbol;Acc:16966]	ENSG00000015171:E8.1-E9.1	ENSG00000015171:E6.3-E9.1	ENSG00000015171:E8.1	0.481481	0.377282	-0.0379559	0.821429	chr10:255988-282778|chr10:267296-282778	junctions	0.85	1	0.833333	0.821429	0.947368	0.965517	0.8	0.833333	0.588235	0.75	0.695652	0.814815	0.52	0.566667	0.814815	0.0223979	0.149452	0.00917116	0.269114
GLT8D1	glycosyltransferase 8 domain containing 1 [Source:HGNC Symbol;Acc:24870]	ENSG00000016864:E12.3-E12.5	ENSG00000016864:E12.4		1	0.397516	0.482104	0	chr3:52729318-52729437|chr3:52729437-52729318	exon-retained	0.826087		0.666667	0.454545	0.73913	0.545455	0.880952	0.608696	0.555556	0.428571	0.602941	0.461538	0.4	0.26087	0.52	0.175498	0.148693	0.0328411	0.272241
SAMD4A	sterile alpha motif domain containing 4A [Source:HGNC Symbol;Acc:23023]	ENSG00000020577:E12.1-E13.1	ENSG00000020577:E10.2-E13.1	ENSG00000020577:E12.1	0.307692	0.384615	0.712977	1	chr14:55169298-55215533|chr14:55204005-55215533	junctions	0.6	0.625	0.833333		0.615385		0.727273	0.727273	0.333333	1	0.771429	1			0.615385	0.0380836	-0.25538	#DIV/0!	-0.331571
RB1CC1	RB1-inducible coiled-coil 1 [Source:HGNC Symbol;Acc:15574]	ENSG00000023287:E24.2-E25.1	ENSG00000023287:E24.1-E25.1	ENSG00000023287:E24.2	0.621622	0.45	0.254128	0.164384	chr8:53540592-53537347|chr8:53540601-53537347	junctions		0.545455	0.7	0.5625	0.8	0.428571		0.272727	0.25	0.294118	0.244898	0.365854	0.685714	0.636364	0.230769	0.0144847	0.305682	0.705526	0.0446613
R3HDM1	R3H domain containing 1 [Source:HGNC Symbol;Acc:9757]	ENSG00000048991:E18.3-E19.1	ENSG00000048991:E18.3-E20.2	ENSG00000048991:E19.1	0.392857	0.888889	0.0692351	0.346154	chr2:136396692-136399106|chr2:136396692-136402949	junctions	0.454545	0.333333		0.272727	0.347826	0.0833333	0.2	0.409091	0.5	1	0.315789	1	0.25	0.111111	0.0434783	0.0433048	-0.473577	0.501923	-0.155351
PER3	period circadian clock 3 [Source:HGNC Symbol;Acc:8847]	ENSG00000049246:E15.2-E16.1	ENSG00000049246:E15.1-E16.1	ENSG00000049246:E15.2	0.478261	0.428571	0.0905754	0.36	chr1:7870648-7879345|chr1:7870627-7879345	junctions	0.35	0.5	0.285714	0.4		0.642857			0.24	0.0714286	0.5	0.0416667	0.0526316	0.277778	0.190476	0.141109	0.231349	0.0210995	0.311689
ARID1B	AT rich interactive domain 1B (SWI1-like) [Source:HGNC Symbol;Acc:18040]	ENSG00000049618:E14.1-E15.1	ENSG00000049618:E14.1-E16.1	ENSG00000049618:E15.1	0.526316	0.333333	0.577154	0.666667	chr6:157495251-157502103|chr6:157495251-157495981	junctions	0.833333	0.818182	1	0.888889			1		1	0.6875	0.923077		0.5	0.655172	0.666667	0.44807	0.0798125	0.0168944	0.307515
MLL3	myeloid/lymphoid or mixed-lineage leukemia 3 [Source:HGNC Symbol;Acc:13726]	ENSG00000055609:E56.2-E57.1	ENSG00000055609:E56.1-E57.1	ENSG00000055609:E56.2	0.466667	0.529412	0.558599	0.313725	chr7:151842250-151841966|chr7:151842238-151841966	junctions	0.551724	0.45	0.363636	0.625	0.5	0.619048	0.705882	0.694444	0.527778	0.470588	0.685393	1	1	0.512821	1	0.131893	-0.200426	0.0349696	-0.319372
ZFR	zinc finger RNA binding protein [Source:HGNC Symbol;Acc:17277]	ENSG00000056097:E15.1-E17.1	ENSG00000056097:E15.1-E18.2	ENSG00000056097:E17.1	0.385542	0.415584	0.148285	0.384615	chr5:32385614-32379316|chr5:32385614-32380278	junctions	0.78125	0.625	0.631579	0.447368	0.649351	1	0.891892	0.857143	1	1	1	1	0.75	0.54	0.584416	0.0265142	-0.310909	0.614976	-0.074242
WNK1	WNK lysine deficient protein kinase 1 [Source:HGNC Symbol;Acc:14540]	ENSG00000060237:E9.4-E11.2	ENSG00000060237:E9.4-E13.3	ENSG00000060237:E11.2	1	0.692308	0.164726	0.114286	chr12:971436-987381|chr12:971436-977032	junctions	0.457143	0.583333	0.25	0.444444	0.464286	0.0416667	0.307692	1		1	0.54902	1	0.483871	0.567568	1	0.0167455	-0.476194	0.0878868	-0.310334
WNK1	WNK lysine deficient protein kinase 1 [Source:HGNC Symbol;Acc:14540]	ENSG00000060237:E11.3-E12.1	ENSG00000060237:E9.4-E13.3	ENSG00000060237:E12.1|ENSG00000060237:E11.3	0.518519	0.863636	0.263323	0.047619	chr12:978270-980431|chr12:971436-987381	junctions	0.136364	0.444444	0.0769231	0.230769	0.285714	0.394737	0.1			1	0.233333	1	0.333333	0.333333		0.0369995	-0.482953	0.124976	-0.294064
WNK1	WNK lysine deficient protein kinase 1 [Source:HGNC Symbol;Acc:14540]	ENSG00000060237:E9.4-E10.1	ENSG00000060237:E9.4-E13.3	ENSG00000060237:E10.1	0.777778	0.430065	0.425305	0.0597826	chr12:971436-974276|chr12:971436-987381	junctions	0.05	0.0909091	0.0769231	0.333333	0.0625	0.439024	0.0357143				0.488889	1	0.0588235	0.0588235		0.0167622	-0.568996	0.416729	-0.197101
MAST4	microtubule associated serine/threonine kinase family member 4 [Source:HGNC Symbol;Acc:19037]	ENSG00000069020:E17.5-E18.1	ENSG00000069020:E9.1-E18.1	ENSG00000069020:E17.5	1	0.546032	0.573602	0.418605	chr5:66300913-66350232|chr5:66195810-66350232	junctions	0.558824		0.590909	0.833333	0.5	0.5625	0.1	0.307692	0.636364		0.111111	0.0666667	0.657143	0.607143	0.5	0.00313015	0.520224	0.335964	0.165462
NEBL	nebulette [Source:HGNC Symbol;Acc:16932]	ENSG00000078114:E13.1-E14.1	ENSG00000078114:E6.1-E32.1	ENSG00000078114:E13.1|ENSG00000078114:E14.1	0.275862	0.29257	0.536082	0.583333	chr10:21158669-21157694|chr10:21250601-21101869	junctions	0.0909091	0.3	0.3	0.333333	0.333333	0.25	0.285714			0.888889	0.529412	0.411765	0.214286	0.236842	0.304348	0.0163078	-0.342092	0.781885	-0.0197015
PPP2R5C	protein phosphatase 2, regulatory subunit B', gamma [Source:HGNC Symbol;Acc:9311]	ENSG00000078304:E27.2-E29.1	ENSG00000078304:E25.2-E29.1	ENSG00000078304:E27.2	1.27273	0.317308	0.184608	0.346154	chr14:102384284-102391478|chr14:102378810-102391478	junctions	0.5	0.6	0.5	0.692308	0.5	0.444444	0.375	0.272727	0.555556	0.541667	0.5	0.1		0.421053	0.75	0.180359	0.158903	0.0330771	0.278932
EPB41L2	erythrocyte membrane protein band 4.1-like 2 [Source:HGNC Symbol;Acc:3379]	ENSG00000079819:E20.1-E28.1	ENSG00000079819:E24.3-E28.1	ENSG00000079819:E24.3	1.45455	0.380952	0.269805	0.5	chr6:131206236-131191266|chr6:131199244-131191266	junctions	0.666667				0.777778		1	0.416667			0.333333	0.357143	1	0.214286	0.6	0.0219689	0.376984	0.573125	0.198413
DTX2	deltex homolog 2 (Drosophila) [Source:HGNC Symbol;Acc:15973]	ENSG00000091073:E13.1-E14.2	ENSG00000091073:E12.2-E14.2	ENSG00000091073:E13.1	1	0.368421	0.51467	0.102564	chr7:76121570-76129758|chr7:76126794-76129758	junctions	0.631579	0.7		0.714286		1				0.3	0.421053		1		1	0.0349352	0.40094	#DIV/0!	-0.238534
ITGA6	integrin, alpha 6 [Source:HGNC Symbol;Acc:6142]	ENSG00000091409:E26.1-E27.1	ENSG00000091409:E26.1-E28.1	ENSG00000091409:E27.1	0.615385	0.333333	0.0676388	0.333333	chr2:173362828-173366500|chr2:173362828-173368819	junctions		0.25			0.142857			0.545455			0.0714286	0.583333	0.6	0.444444	0.285714	0.666207	-0.130952	0.0192375	-0.346164
NIN	ninein (GSK3B interacting protein) [Source:HGNC Symbol;Acc:14906]	ENSG00000100503:E21.1-E22.1	ENSG00000100503:E21.1-E23.1	ENSG00000100503:E22.1	0.659091	0.395556	0.287785	0.270642	chr14:51226575-51221585|chr14:51226575-51225348	junctions	0.3	0.5	0.225806	0.25	0.244444	0.392857	0.735294	0.3	0.565217	0.388889	0.185185	0.5	0.64	0.634409	0.345455	0.66986	-0.0391734	0.00628134	-0.272618
SRSF5	serine/arginine-rich splicing factor 5 [Source:HGNC Symbol;Acc:10787]	ENSG00000100650:E2.14-E3.4	ENSG00000100650:E2.12-E3.4	ENSG00000100650:E2.14	1.26316	0.482143	-0.218564	0.173077	chr14:70233968-70234855|chr14:70234097-70234855	junctions	0.375	0.75	0.533333	0.857143	0.714286	0.45		0.65	1	0.666667	0.740741	0.277778	0.433333	0.04	0.714286	0.7358	0.0515653	0.0315245	0.362923
DCAF11	DDB1 and CUL4 associated factor 11 [Source:HGNC Symbol;Acc:20258]	ENSG00000100897:E2.35-E3.1	ENSG00000100897:E2.34-E3.1	ENSG00000100897:E2.35|ENSG00000100897:E3.1	0.647059	0.277778	0.520068	1	chr14:24584935-24586126|chr14:24584958-24586126	junctions	1	0.777778	0.75	0.8	0.722222	1	0.777778			0.62069	0.444444		0.9	0.75	1	0.0233375	0.3091	0.873021	0.0166667
DNAJC5	DnaJ (Hsp40) homolog, subfamily C, member 5 [Source:HGNC Symbol;Acc:16235]	ENSG00000101152:E6.4-E7.1	ENSG00000101152:E5.1-E7.1	ENSG00000101152:E6.4	1.4	0.482143	0.707864	0.875	chr20:62562535-62562818|chr20:62562375-62562818	junctions	0.44	0.470588	0.636364	0.607143	0.142857	0.576923				0.5	0.594595	0.0769231	0.125		0.1	0.575225	0.0884733	0.0320334	0.378018
IDH3B	isocitrate dehydrogenase 3 (NAD+) beta [Source:HGNC Symbol;Acc:5385]	ENSG00000101365:E7.1-E8.1	ENSG00000101365:E7.1-E8.5	ENSG00000101365:E8.1	0.304348	0.333333	0.0621174	1	chr20:2640171-2639168|chr20:2640171-2639483	junctions		1			1		1	0.5625	1	0.75	0.666667	0.785714	0.666667	1	1	0.0100093	0.265873	0.242979	0.18254
FMR1	fragile X mental retardation 1 [Source:HGNC Symbol;Acc:3775]	ENSG00000102081:E17.2-E19.1	ENSG00000102081:E17.2-E19.2	ENSG00000102081:E19.1	0.770492	0.555556	0.584941	1	chrX:147027136-147030254|chrX:147027136-147030203	junctions	0.523077	0.473684	0.650794	0.4375	0.461538	0.642857	0.272727	0.545455	0.818182	0.444444	0.568807	1	1	0.717391	0.561644	0.296118	-0.139509	0.00281405	-0.374222
RIPK2	receptor-interacting serine-threonine kinase 2 [Source:HGNC Symbol;Acc:10020]	ENSG00000104312:E3.2-E4.1	ENSG00000104312:E1.4-E4.1	ENSG00000104312:E3.2	0.642857	0.375	0.292161	0.5	chr8:90770461-90777569|chr8:90775210-90777569	junctions			0.625	0.833333	0.818182	0.571429	1	1	0.666667	1		1	1	0.5	0.642857	0.0449974	-0.288014	0.482929	-0.121347
CAV1	caveolin 1, caveolae protein, 22kDa [Source:HGNC Symbol;Acc:1527]	ENSG00000105974:E1.7-E3.4	ENSG00000105974:E1.4-E3.4	ENSG00000105974:E1.7	2.69231	0.75	-0.0984421	0.222222	chr7:116165146-116166579|chr7:116165859-116166579	junctions	1	0.870968	0.666667	1	0.714286	0.571429	0.102564	0.25	0.166667	0.5	0.333333		0.941176		0.842105	0.0325329	0.387225	#DIV/0!	-0.137285
PSMD11	proteasome (prosome, macropain) 26S subunit, non-ATPase, 11 [Source:HGNC Symbol;Acc:9556]	ENSG00000108671:E12.11-E12.13	ENSG00000108671:E12.12		1	0.444444	0.0335799	0	chr17:30807649-30807771|chr17:30807649-30807771	exon-retained	0.578947	0.666667	1	0.75	0.736842	0.666667	1	0.870968		0.35	0.555556	0.2	0.923077	0.875	0.652174	0.0125833	0.364669	0.713259	0.0671615
NFKB1	nuclear factor of kappa light polypeptide gene enhancer in B-cells 1 [Source:HGNC Symbol;Acc:7794]	ENSG00000109320:E6.1-E7.1	ENSG00000109320:E6.1-E7.2	ENSG00000109320:E7.1	0.538462	0.357143	0.214573	0.294118	chr4:103451071-103455005|chr4:103451071-103455002	junctions	1				1	0.75				0.714286		0.714286	0.642857	0.588235	0.375	0.156515	0.202381	0.0420462	0.268207
SH3D19	SH3 domain containing 19 [Source:HGNC Symbol;Acc:30418]	ENSG00000109686:E16.1-E17.2	ENSG00000109686:E16.1-E17.4	ENSG00000109686:E17.2	0.5	0.414474	0.512679	0.173469	chr4:152069074-152065440|chr4:152069074-152065202	junctions	0.363636	0.625		0.5	0.333333	0.459459	0.319149	0.264706	0.26087	0.125	0.625	0.210526	0.0416667	0.214286	0.4	0.343485	0.13611	0.00984505	0.300793
DDX6	DEAD (Asp-Glu-Ala-Asp) box helicase 6 [Source:HGNC Symbol;Acc:2747]	ENSG00000110367:E2.2-E3.2	ENSG00000110367:E2.1_118661596-E3.2	ENSG00000110367:E2.2	0.692308	0.73913	-0.221732	0.186207	chr11:118661596-118657227|chr11:118661564-118657227	junctions					1	0.785714			0.571429	0.0526316	1		0.0769231	0.26087	1	0.529171	0.366541	0.0360005	0.723961
BRD8	bromodomain containing 8 [Source:HGNC Symbol;Acc:19874]	ENSG00000112983:E11.2-E12.1	ENSG00000112983:E10.3-E12.1	ENSG00000112983:E11.2	0.672727	0.397849	0.79933	0.727273	chr5:137504911-137503767|chr5:137504159-137503767	junctions	0.458333	0.772727		0.684211	0.75	0.645161	1	1	0.842105	0.551724	0.602151	0.875	0.888889	1	0.628571	0.896281	-0.0142051	0.0175093	-0.25921
PRPF3	PRP3 pre-mRNA processing factor 3 homolog (S. cerevisiae) [Source:HGNC Symbol;Acc:17348]	ENSG00000117360:E5.1-E6.2	ENSG00000117360:E4.1-E6.2	ENSG00000117360:E5.1	2.92	0.482143	0.704576	1	chr1:150300111-150300779|chr1:150298339-150300779	junctions	0.5	0.625	0.142857	0.5	0.747475	0.615385		0.454545	0.166667	0.0666667	0.142857	0.0555556	0.6	0.428571	0.391304	0.0105155	0.433426	0.356568	0.16041
MTFR1L	mitochondrial fission regulator 1-like [Source:HGNC Symbol;Acc:28836]	ENSG00000117640:E8.8-E9.1	ENSG00000117640:E8.8-E9.5	ENSG00000117640:E9.1	0.5	0.375	-0.00435812	1	chr1:26153317-26156109|chr1:26153317-26156000	junctions	0.666667	0.916667		0.444444	0.642857	0.625	1		0.625		1	1	0.529412	0.666667	0.933333	0.0428158	-0.340873	0.629123	-0.0728992
SGK1	serum/glucocorticoid regulated kinase 1 [Source:HGNC Symbol;Acc:10810]	ENSG00000118515:E11.7-E11.9	ENSG00000118515:E11.8		1	0.435897	-0.373886	0	chr6:134495724-134495870|chr6:134495870-134495724	exon-retained	0.647059	0.9	0.857143	0.571429	1	0.96875		0.35	0.0833333	0.818182	0.974359	0.545455	0.555556	0.538462	0.6875	0.746726	0.0447316	0.0331281	0.277573
ZNF430	zinc finger protein 430 [Source:HGNC Symbol;Acc:20808]	ENSG00000118620:E3.1-E4.1	ENSG00000118620:E3.1-E4.2	ENSG00000118620:E4.1	0.826087	0.414035	0.273785	1	chr19:21216388-21216895|chr19:21216388-21216892	junctions	0.6	0.625	0.785714	0.65625	0.533333	0.580645	0.823529	0.472222	0.730769	0.153846	0.705882	1	0.947368	0.857143	0.884615	0.953738	0.0102476	0.00125435	-0.30468
KIAA1217	KIAA1217 [Source:HGNC Symbol;Acc:25428]	ENSG00000120549:E6.1-E9.1	ENSG00000120549:E5.1-E9.1	ENSG00000120549:E6.1	0.5	0.723529	0.205709	0.208955	chr10:24528266-24669798|chr10:24508838-24669798	junctions	0.4	0.5		0.411765	0.518519	0.444444	0.1	0.166667	1	0.0714286	0.3	0.0434783	0.318182	0.297297	0.823529	0.00326508	0.316643	0.0167909	0.235293
TNFSF10	tumor necrosis factor (ligand) superfamily, member 10 [Source:HGNC Symbol;Acc:11925]	ENSG00000121858:E4.1-E5.1	ENSG00000121858:E3.1-E5.1	ENSG00000121858:E4.1	0.32	0.26087	0.554251	1	chr3:172232651-172227111|chr3:172229407-172227111	junctions	1	0.8	0.875	0.791667	1	0.787879				0.892857	0.909091	0.619048	0.428571	0.73913		0.452309	0.068759	0.0129853	0.280174
CD97	CD97 molecule [Source:HGNC Symbol;Acc:1711]	ENSG00000123146:E5.1-E7.2	ENSG00000123146:E5.1-E9.2_14508470	ENSG00000123146:E7.2	0.8	0.436508	0.320345	0.4	chr19:14501891-14507154|chr19:14501891-14508470	junctions	0.285714	0.333333	0.333333	0.454545		0.384615	0.285714		0.285714	0.666667	0.722222		1		0.642857	0.00112579	-0.336136	#DIV/0!	-0.641692
BAZ2B	bromodomain adjacent to zinc finger domain, 2B [Source:HGNC Symbol;Acc:963]	ENSG00000123636:E7.2-E8.2	ENSG00000123636:E5.1-E8.1	ENSG00000123636:E7.2	1.21429	0.404762	0.657409	0.25	chr2:160310124-160304914|chr2:160335086-160304920	junctions		0.571429			0.666667						0.5		0.166667	0.142857	0.111111	#DIV/0!	0.119048	0.0109929	0.464286
AMOT	angiomotin [Source:HGNC Symbol;Acc:17810]	ENSG00000126016:E4.6-E5.1	ENSG00000126016:E2.1-E5.1	ENSG00000126016:E4.6	0.533333	0.428571	0.131469	1	chrX:112075522-112059105|chrX:112065483-112059105	junctions	0.5	0.6		0.8	0.571429		1	0.615385		0.571429	0.75	1	1		0.4	0.280122	-0.155952	0.016608	-0.382143
KLC1	kinesin light chain 1 [Source:HGNC Symbol;Acc:6387]	ENSG00000126214:I15.1	ENSG00000126214:E15.2-E16.1	ENSG00000126214:I15.1	1	0.545455	0.015867	0	chr14:104151373-104151975|chr14:104151654-104151974	intron-retained	0.571429		0.428571	0.454545	0.545455		0.6			0.125		0.846154	1	1	0.636364	0.952347	0.0144231	0.000638005	-0.448718
MLLT4	myeloid/lymphoid or mixed-lineage leukemia (trithorax homolog, Drosophila); translocated to, 4 [Source:HGNC Symbol;Acc:7137]	ENSG00000130396:E36.5-E37.4	ENSG00000130396:E36.3-E37.4	ENSG00000130396:E36.5	1	0.516234	0.525662	0.102662	chr6:168366950-168369794|chr6:168366725-168369794	junctions	0.659091	0.466667	0.675	0.433333	0.425532	0.621622	0.0666667	0.652174	0.142857	0.641026	0.508197		0.404762	0.1	0.262295	0.775049	-0.0277371	0.0404294	0.294493
EPS8L1	EPS8-like 1 [Source:HGNC Symbol;Acc:21295]	ENSG00000131037:E14.3-E15.2	ENSG00000131037:E13.5-E15.2	ENSG00000131037:E14.3	2.0625	0.537634	0.339646	0.653846	chr19:55595012-55597209|chr19:55596010-55597209	junctions	0.666667	0.6	0.829268	0.725	1	0.870968				0.782609	0.744186	0.1	0.0909091	0.333333		0.199817	0.239719	0.000561893	0.607236
ACACA	acetyl-CoA carboxylase alpha [Source:HGNC Symbol;Acc:84]	ENSG00000132142:E15.1-E16.1	ENSG00000132142:E12.3-E16.1	ENSG00000132142:E15.1	0.6	0.464286	0.233706	0.227273	chr17:35646320-35641871|chr17:35687113-35641871	junctions	0.333333	0.428571	0.714286		0.625	0.4375				0.8	0.210526		0.25	0.111111	0.666667	0.990367	0.00247494	0.0446248	0.327183
ARHGEF11	Rho guanine nucleotide exchange factor (GEF) 11 [Source:HGNC Symbol;Acc:14580]	ENSG00000132694:E7.1-E8.2	ENSG00000132694:E7.1-E9.1	ENSG00000132694:E8.2	4.28571	0.333333	0.534545	0.194444	chr1:156946775-156939835|chr1:156946775-156941608	junctions	0.666667		0.571429			0.583333	0.142857	0.7			0.189189	0.4	0.333333		0.347826	0.0375745	0.312548	0.0135927	0.240476
NHSL1	NHS-like 1 [Source:HGNC Symbol;Acc:21021]	ENSG00000135540:E3.1-E6.1	ENSG00000135540:E2.4-E6.1	ENSG00000135540:E3.1	0.725	0.388889	0.769613	0.393939	chr6:138866760-138817508|chr6:138892847-138817508	junctions	0.365079	0.529412	0.555556	0.47619	0.818182	0.5			0.0714286	0.487805	0.0625	0.166667	0.481481	0.380952	0.5	0.0440812	0.301746	0.112032	0.197703
RNF38	ring finger protein 38 [Source:HGNC Symbol;Acc:18052]	ENSG00000137075:E6.1-E7.1	ENSG00000137075:E4.2-E7.1	ENSG00000137075:E6.1	0.516129	0.388889	0.0938114	0.193548	chr9:36400551-36376124|chr9:36390464-36376124	junctions	0.625	0.611111	0.75	0.8	0.590909	0.714286	1	0.75	1		1	1	0.666667	0.333333	0.611111	0.00240748	-0.318116	0.913955	0.0152177
RNF38	ring finger protein 38 [Source:HGNC Symbol;Acc:18052]	ENSG00000137075:E5.2-E7.1	ENSG00000137075:E4.2-E7.1	ENSG00000137075:E6.1|ENSG00000137075:E5.2	0.5	0.9	-0.318904	0.107143	chr9:36400094-36376124|chr9:36400551-36376124	junctions	0.1	0.461538			0.1				1	1	1		0.166667	0.272727	0.0666667	0.015307	-0.779487	0.996264	0.000815851
UACA	uveal autoantigen with coiled-coil domains and ankyrin repeats [Source:HGNC Symbol;Acc:15947]	ENSG00000137831:E16.1-E17.1	ENSG00000137831:E15.1-E17.1	ENSG00000137831:E16.1	0.441176	0.324324	0.493024	0.352113	chr15:70970438-70968930|chr15:70969447-70968930	junctions	0.7		0.384615	0.571429	0.814815	0.675676		0.833333	1	0.807692	0.785714	1	0.846154	0.875	0.772727	0.0734423	-0.235162	0.035101	-0.277744
HNRNPD	heterogeneous nuclear ribonucleoprotein D (AU-rich element RNA binding protein 1, 37kDa) [Source:HGNC Symbol;Acc:5036]	ENSG00000138668:E3.14-E5.1	ENSG00000138668:E3.14-E6.1	ENSG00000138668:E5.1	0.342857	0.375	-0.062972	0.521739	chr4:83294599-83280792|chr4:83294599-83292737	junctions	0.923077	0.892857	1	0.892857	0.888889	0.733333	0.647059	0.5	0.916667	1	0.72	0.571429	0.625	0.6875	0.913043	0.240688	0.124693	0.00242215	0.260526
USO1	USO1 vesicle transport factor [Source:HGNC Symbol;Acc:30904]	ENSG00000138768:E15.1-E16.1	ENSG00000138768:E14.1-E16.1	ENSG00000138768:E15.1	0.852941	0.350877	0.767523	0.25	chr4:76716509-76720775|chr4:76715054-76720775	junctions	0.684211	0.55		0.454545	0.740741	0.575758	0.333333	0.4375	0.571429	0.0714286	0.474576	0.0769231	0.578947	0.46875	0.518519	0.0160186	0.393408	0.132749	0.226177
SLC12A6	solute carrier family 12 (potassium/chloride transporters), member 6 [Source:HGNC Symbol;Acc:10914]	ENSG00000140199:I1.3-E6.2	ENSG00000140199:E4.1-E6.2	ENSG00000140199:I1.3	0.692308	0.566667	-0.31648	0.125	chr15:34628611-34567590|chr15:34610762-34567590	junctions	0.333333		0.0909091	0.4	0.4	0.555556	0.0714286	0.666667		0.769231	0.9	1	0.5		0.352941	0.00311529	-0.533784	0.084033	-0.39404
SYTL1	synaptotagmin-like 1 [Source:HGNC Symbol;Acc:15584]	ENSG00000142765:E8.11-E8.13	ENSG00000142765:E8.12		1	0.428571	0.270693	0	chr1:27677443-27677749|chr1:27677443-27677749	exon-retained	0.956522	0.821429		0.8	0.857143		0.166667			0.333333	0.791667	0.428571			0.5	0.0401452	0.340916	#DIV/0!	0.430202
SELENBP1	selenium binding protein 1 [Source:HGNC Symbol;Acc:10719]	ENSG00000143416:E4.2-E4.4	ENSG00000143416:E4.3		1	0.466667	0.665998	0	chr1:151341665-151341918|chr1:151341918-151341665	exon-retained	0.680851	0.681818	0.916667	0.733333	0.833333			1	0.555556	1	0.826087	0.533333	0.65625	0.333333	0.486486	0.887407	-0.0172729	0.0297343	0.261562
FLG	filaggrin [Source:HGNC Symbol;Acc:3748]	ENSG00000143631:E3.1_152282637-E3.1_152278745	ENSG00000143631:E3.1_152281665-E3.1_152277773		2.77273	0.4	0.138835	0	chr1:152282637-152278745|chr1:152281665-152277773	others	0.521739			0.5		0.571429			0.125	0.2	0.333333		1		0.873239	0.0186081	0.264389	#DIV/0!	-0.468944
CEP170	centrosomal protein 170kDa [Source:HGNC Symbol;Acc:28920]	ENSG00000143702:E11.7-E14.1	ENSG00000143702:E11.4-E14.1	ENSG00000143702:E11.7	0.433333	0.625	0.410041	0.555556	chr1:243349561-243336148|chr1:243349081-243336148	junctions			0.75	0.714286	0.538462	0.666667	0.125	0.1	0.571429	0.6	0.0833333	0.166667	0.473684	0.888889	0.318182	0.0452403	0.38402	0.429479	0.157607
PLEKHA6	pleckstrin homology domain containing, family A member 6 [Source:HGNC Symbol;Acc:17053]	ENSG00000143850:E13.1-E14.1	ENSG00000143850:E13.1-E17.1	ENSG00000143850:E14.1	0.560976	0.361765	0.325762	0.434783	chr1:204226481-204226016|chr1:204226481-204219742	junctions	0.0555556		0.0714286	0.05	0.0833333	0.0769231	0.027027	0.0714286	0.04	0.411765	0.369231		0.769231	0.0769231	0.0666667	4.65741e-06	-0.32305	0.11031	-0.355629
PHLDB2	pleckstrin homology-like domain, family B, member 2 [Source:HGNC Symbol;Acc:29573]	ENSG00000144824:E9.1-E10.1	ENSG00000144824:E9.1-E11.1	ENSG00000144824:E10.1	0.814815	0.325	0.614679	0.378378	chr3:111639266-111651116|chr3:111639266-111658322	junctions	0.5	0.421053	0.375	0.545455	0.647059	0.625	0.69697	0.7	0.777778	0.545455	0.425532	0.5	0.142857	0.125	0.538462	0.690284	0.0285988	0.0379274	0.262975
NFIB	nuclear factor I/B [Source:HGNC Symbol;Acc:7785]	ENSG00000147862:E15.1-E16.2	ENSG00000147862:E12.1-E16.2	ENSG00000147862:E15.1	0.478261	0.625	0.0132897	0.235294	chr9:14102421-14088325|chr9:14120439-14088325	junctions				0.75	0.75		0.125	0.545455		0.421053	0.0416667	0.1	0.409091	0.705882	0.125	0.0344302	0.562427	0.224006	0.345009
NFIB	nuclear factor I/B [Source:HGNC Symbol;Acc:7785]	ENSG00000147862:E14.1-E15.1	ENSG00000147862:E12.1-E16.2	ENSG00000147862:E14.1|ENSG00000147862:E15.1	0.565217	0.733333	-0.0211957	0.325581	chr9:14112998-14102509|chr9:14120439-14088325	junctions				0.833333		0.875	0.222222	0.615385		0.0833333	0.28125	0.1	0.0714286	0.666667	0.125	0.00354287	0.699306	0.105695	0.574802
NFIB	nuclear factor I/B [Source:HGNC Symbol;Acc:7785]	ENSG00000147862:E13.1-E14.1	ENSG00000147862:E12.1-E16.2	ENSG00000147862:E14.1|ENSG00000147862:E13.1	0.391304	0.354167	0.542405	0.210526	chr9:14116207-14113080|chr9:14120439-14088325	junctions		0.555556		0.666667	0.555556	0.777778	0.363636	0.375		0.3125	0.30303	0.357143	0.277778	0.642857	0.363636	0.00454845	0.314665	0.115869	0.212963
NFIB	nuclear factor I/B [Source:HGNC Symbol;Acc:7785]	ENSG00000147862:E12.1-E13.1	ENSG00000147862:E12.1-E16.2	ENSG00000147862:E13.1	0.793103	0.324176	0.775905	0.366667	chr9:14120439-14088325|chr9:14120439-14116345	junctions	0.785714	0.764706		0.666667	0.636364	0.75	0.461538	0.666667	1	0.47619	0.566038	0.470588	0.434783	0.375	0.730769	0.00297593	0.216418	0.000541314	0.2939
PARD3	par-3 partitioning defective 3 homolog (C. elegans) [Source:HGNC Symbol;Acc:16051]	ENSG00000148498:E14.2-E15.1	ENSG00000148498:E13.1-E15.1	ENSG00000148498:E14.2	1.08696	0.386364	0.0358408	0.38806	chr10:34661426-34649187|chr10:34663802-34649187	junctions	0.411765	0.416667	0.388889	0.380952	0.444444	0.28125		0.363636	0.428571	0.434783	0.2	0.652174	0.588235	0.8125	0.75	0.664132	-0.0416577	0.00103409	-0.296975
ARID5B	AT rich interactive domain 5B (MRF1-like) [Source:HGNC Symbol;Acc:17362]	ENSG00000150347:E5.1-E6.1	ENSG00000150347:E4.1-E6.1	ENSG00000150347:E5.1	1.26316	0.375494	-0.334184	0.641026	chr10:63760080-63810647|chr10:63809242-63810647	junctions	0.6	0.5	0.892857	0.73913	0.6	0.655172	0.375	0.5	0.3	0.363636	0.652174	0.421053	0.380952	0.296296	0.37037	0.10571	0.185572	0.00988141	0.298426
C12orf23	chromosome 12 open reading frame 23 [Source:HGNC Symbol;Acc:28281]	ENSG00000151135:E1.5-E2.2	ENSG00000151135:E1.5-E4.2	ENSG00000151135:E2.2	0.6875	0.407407	0.347529	0.777778	chr12:107349843-107360889|chr12:107349843-107350860	junctions	0.592593	0.607143	0.625	0.363636	0.666667	0.764706	1	1	0.636364	1	1		0.619048	0.529412		0.00704239	-0.396709	0.78359	0.029061
MAGI1	membrane associated guanylate kinase, WW and PDZ domain containing 1 [Source:HGNC Symbol;Acc:946]	ENSG00000151276:E30.2-E31.1	ENSG00000151276:E30.2-E31.2_65361587	ENSG00000151276:E31.1	0.461538	0.58125	0.612528	0.321429	chr3:65364936-65361623|chr3:65364936-65361587	junctions	0.323529	0.486486	0.217391	0.304348	0.166667	0.21875	0.421053	0.230769		0.333333	0.327586	1	0.344828	0.8	0.485714	0.141287	-0.267445	0.0206776	-0.428747
MAGI1	membrane associated guanylate kinase, WW and PDZ domain containing 1 [Source:HGNC Symbol;Acc:946]	ENSG00000151276:E30.2-E31.2	ENSG00000151276:E30.2-E31.2_65361587	ENSG00000151276:E31.2	0.384615	0.630824	0.128638	0.35	chr3:65364936-65361587|chr3:65364936-65361620	junctions	0.258065	0.296296	0.333333	0.466667	0.285714	0.285714	0.45	0.0909091		0.333333	0.264151	1	0.269231	0.888889	0.217391	0.227865	-0.21153	0.0374411	-0.398408
CSNK1G3	casein kinase 1, gamma 3 [Source:HGNC Symbol;Acc:2456]	ENSG00000151292:E2.3-I2.1_122885922	ENSG00000151292:E2.3-E3.2	ENSG00000151292:I2.1_122885922	0.8	0.5	0.251268	0.8	chr5:122881535-122885922|chr5:122881535-122888801	junctions	0.470588	0.333333	0.142857	0.454545	0.3	0.555556		0.478261	0.444444	0.25	0.690476	0.0555556	0.04	0.0526316	0.313725	0.779121	0.044136	0.00769972	0.326751
MBNL1	muscleblind-like splicing regulator 1 [Source:HGNC Symbol;Acc:6923]	ENSG00000152601:E16.2-E17.1	ENSG00000152601:E16.2-E19.2	ENSG00000152601:E17.1	0.289474	0.352941	0.0692195	0.657895	chr3:152173366-152177060|chr3:152173366-152174056	junctions	1	1	1	0.9375	0.68	1	1	0.5	0.647059	1	0.676471	0.8	0.772727	0.444444	0.906977	0.296906	0.11076	0.0430605	0.263859
FUT6	fucosyltransferase 6 (alpha (1,3) fucosyltransferase) [Source:HGNC Symbol;Acc:4017]	ENSG00000156413:E1.12-E3.1	ENSG00000156413:E1.12-E6.1	ENSG00000156413:E3.1	0.896552	0.321429	0.792311	1	chr19:5838688-5835088|chr19:5838688-5832590	junctions	0.482143	0.272727	0.166667	0.25	0.363636		0.5	0.571429		0.181818	0.266667		0.666667	0.545455		0.413485	0.0827922	0.026065	-0.299026
KCNJ15	potassium inwardly-rectifying channel, subfamily J, member 15 [Source:HGNC Symbol;Acc:6261]	ENSG00000157551:E10.2-E12.1	ENSG00000157551:E5.4-E12.1	ENSG00000157551:E10.2	0.461538	0.5	0.189652	0.666667	chr21:39663669-39668848|chr21:39629107-39668848	junctions	0.315789	0.4	0.166667		0.583333	0.111111			0.666667	0.2	0.125	0.833333		0.6	0.5	0.73446	-0.070731	0.0481926	-0.401287
KCNJ15	potassium inwardly-rectifying channel, subfamily J, member 15 [Source:HGNC Symbol;Acc:6261]	ENSG00000157551:E5.4-E10.2	ENSG00000157551:E5.4-E12.1	ENSG00000157551:E10.2	0.615385	0.442308	0.118253	1	chr21:39629107-39663528|chr21:39629107-39668848	junctions	0.235294	0.25	0.285714		0.375	0.5		0.666667		0.333333	0.125	0.888889		0.692308	0.25	0.527784	-0.119872	0.00513305	-0.461397
EPB41	erythrocyte membrane protein band 4.1 (elliptocytosis 1, RH-linked) [Source:HGNC Symbol;Acc:3377]	ENSG00000159023:E19.2-I20.1_29422667	ENSG00000159023:E19.2-E21.3	ENSG00000159023:I20.1_29422667	0.64	0.623377	0.120174	0.772727	chr1:29391670-29422667|chr1:29391670-29424319	junctions		0.166667	0.0909091	0.333333	0.142857	0.324324	0.0833333	0.125		0.0909091	0.0384615		0.714286	0.894737	0.315789	0.140076	0.146933	0.00158235	-0.592893
PAXBP1	PAX3 and PAX7 binding protein 1 [Source:HGNC Symbol;Acc:13579]	ENSG00000159086:E8.6-E9.2	ENSG00000159086:E8.5-E9.2	ENSG00000159086:E8.6	1.21429	0.344444	0.408118	0.692308	chr21:34127541-34123529|chr21:34127524-34123529	junctions		0.857143			0.608696	0.9				1	0.681818	0.555556	0.416667	0.346154	0.666667	0.802698	0.0428216	0.0334261	0.349154
DMKN	dermokine [Source:HGNC Symbol;Acc:25063]	ENSG00000161249:E6.35-E7.1	ENSG00000161249:E6.32-E11.3	ENSG00000161249:E7.1|ENSG00000161249:E6.35	0.823529	0.657143	-0.0210435	0.254902	chr19:36000813-35999142|chr19:36001086-35996888	junctions	0.615385	0.8		0.75		0.529412	0.5		0.25	0.166667	0.625	0.125	0.142857	0.0555556	0.866667	0.0608267	0.368144	0.000713115	0.565895
DMKN	dermokine [Source:HGNC Symbol;Acc:25063]	ENSG00000161249:E10.1-E11.3	ENSG00000161249:E6.32-E11.3	ENSG00000161249:E10.1	0.485714	0.433333	0.0751316	0.666667	chr19:36001086-35996888|chr19:35997028-35996888	junctions	0.782609	0.666667	0.888889	0.818182	1	0.818182	0.823529	0.571429	0.4	0.545455	0.742857	0.5	0.647059	0.26087	0.933333	0.0254152	0.232984	0.00840134	0.359779
SRSF2	serine/arginine-rich splicing factor 2 [Source:HGNC Symbol;Acc:10783]	ENSG00000161547:E2.6-E2.13	ENSG00000161547:E2.9-E2.13		0.333333	0.375	0.457382	0	chr17:74731854-74731240|chr17:74732236-74731240	others	0.888889	1		1	0.777778	0.875	0.7	0.625	0.714286	0.727273	0.4	0.76	0.782609	0.444444	0.823529	0.0325628	0.279242	0.0450203	0.245982
NXF1	nuclear RNA export factor 1 [Source:HGNC Symbol;Acc:8071]	ENSG00000162231:E4.7-E4.9	ENSG00000162231:E4.8		1	0.454545	0.12245	0	chr11:62571044-62571264|chr11:62571264-62571044	exon-retained	1	1	1	0.866667	1	1	0.904762	0.517241	0.5	0.666667	1	0.714286	0.545455	0.7	1	0.0448551	0.184127	0.000264602	0.324531
FAM84A	family with sequence similarity 84, member A [Source:HGNC Symbol;Acc:20743]	ENSG00000162981:E2.1-E3.1	ENSG00000162981:E1.2-E3.1	ENSG00000162981:E2.1	0.944444	0.709091	0.297016	1	chr2:14773952-14774068|chr2:14773061-14774068	junctions	0.333333	0.461538	0.5	0.482759	0.0714286	0.5				0.809524	0.8	0.0714286	0.222222	0.0909091		0.401912	-0.168808	0.0413504	0.263323
SPRR3	small proline-rich protein 3 [Source:HGNC Symbol;Acc:11268]	ENSG00000163209:E2.10_152975737-E2.12_152975858	ENSG00000163209:E2.8-E2.12		0.318182	0.533333	0.759199	0	chr1:152975737-152975858|chr1:152975676-152975797	others	0.111111	0.125	0.191176	0.375	0.276596	0.246575	0.1	0.625	0.142857	0.787879	0.390805		0.6	0.1	0.142857	0.0215616	-0.368432	0.389835	-0.12909
SPRR3	small proline-rich protein 3 [Source:HGNC Symbol;Acc:11268]	ENSG00000163209:E2.8_152975617-E2.10_152975738	ENSG00000163209:E2.8-E2.12		1.69091	0.461538	0.292794	0	chr1:152975617-152975738|chr1:152975676-152975797	others	0.466667	0.125	0.191176	0.230769	0.0285714	0.0350877	0.1	0.1	0.142857	0.631579	0.779167		0.538462	0.1	0.142857	0.0058423	-0.525828	0.413868	-0.139686
SPRR3	small proline-rich protein 3 [Source:HGNC Symbol;Acc:11268]	ENSG00000163209:E2.10_152975724-E2.12_152975821	ENSG00000163209:E2.8-E2.12		0.318182	0.4375	0.844895	0	chr1:152975724-152975821|chr1:152975676-152975797	others	0.5	0.125	0.246575	0.111111	0.291667	0.246575	0.307692	0.357143	0.142857	0.681818	0.353659		0.7	0.470588	0.142857	0.089025	-0.26425	0.0307243	-0.331806
SPRR3	small proline-rich protein 3 [Source:HGNC Symbol;Acc:11268]	ENSG00000163209:E2.11_152975785-E2.12_152975858	ENSG00000163209:E2.8-E2.12		0.363636	0.5	0.749911	0	chr1:152975785-152975858|chr1:152975676-152975797	others	0.111111	0.3	0.225352	0.42029	0.37037	0.271523	0.5	0.666667	0.142857	0.820513	0.423913		0.571429	0.1	0.142857	0.0339876	-0.339105	0.71579	-0.0526065
SPRR3	small proline-rich protein 3 [Source:HGNC Symbol;Acc:11268]	ENSG00000163209:E2.8_152975617-E2.10_152975762	ENSG00000163209:E2.8-E2.12		12.2091	0.5	0.278854	0	chr1:152975617-152975762|chr1:152975676-152975797	others	0.529412	0.125	0.126984	0.183673	0.0285714	0.147287	0.1	0.1	0.142857	0.611111	0.962062		0.571429	0.1	0.142857	0.00819104	-0.596432	0.4267	-0.14556
SPRR3	small proline-rich protein 3 [Source:HGNC Symbol;Acc:11268]	ENSG00000163209:E2.8_152975617-E2.9_152975690	ENSG00000163209:E2.8-E2.12		12.6273	0.555556	0.293423	0	chr1:152975617-152975690|chr1:152975676-152975797	others	0.428571	0.125	0.153846	0.272727	0.0285714	0.281046	0.1	0.1	0.142857	0.611111	0.963271		0.684211	0.1	0.142857	0.00528434	-0.572231	0.346338	-0.177145
SPRR3	small proline-rich protein 3 [Source:HGNC Symbol;Acc:11268]	ENSG00000163209:E2.8_152975617-E2.10_152975714	ENSG00000163209:E2.8-E2.12		12.4091	0.5	0.287276	0	chr1:152975617-152975714|chr1:152975676-152975797	others	0.555556	0.125	0.112903	0.183673	0.0285714	0.236111	0.1	0.1	0.142857	0.611111	0.96265		0.571429	0.1	0.142857	0.0112142	-0.579911	0.493991	-0.128745
SPRR3	small proline-rich protein 3 [Source:HGNC Symbol;Acc:11268]	ENSG00000163209:E2.10_152975713-E2.12_152975858	ENSG00000163209:E2.8-E2.12		0.4	0.461538	0.731779	0	chr1:152975713-152975858|chr1:152975676-152975797	others	0.111111	0.125	0.191176	0.375	0.276596	0.246575	0.1	0.625	0.142857	0.787879	0.459184		0.538462	0.1	0.142857	0.0094927	-0.402621	0.469105	-0.098321
SPRR3	small proline-rich protein 3 [Source:HGNC Symbol;Acc:11268]	ENSG00000163209:E2.8_152975665-E2.10_152975762	ENSG00000163209:E2.8-E2.12		5.4	0.390625	0.0120201	0	chr1:152975665-152975762|chr1:152975676-152975797	others	0.652174	0.5625	0.521739	0.633028	0.521127	0.517544	0.1	0.790698	0.990017	0.927083	0.66242		0.904762	0.82	0.90625	0.0256913	-0.226733	0.00098298	-0.294362
SPRR3	small proline-rich protein 3 [Source:HGNC Symbol;Acc:11268]	ENSG00000163209:E2.8-E2.12	ENSG00000163209:E2.9_152975689-E2.10_152975762		0.662651	0.369139	0.738296	0	chr1:152975689-152975762|chr1:152975676-152975797	others	0.243243	0.470588	0.474576	0.44086	0.360825	0.400722	0.181818	0.192308	0.28	0.0695652	0.253521		0.0909091	0.147059	0.101449	0.0232615	0.236926	0.00569614	0.279485
SPRR3	small proline-rich protein 3 [Source:HGNC Symbol;Acc:11268]	ENSG00000163209:E2.8_152975617-E2.11_152975786	ENSG00000163209:E2.8-E2.12		1.97273	0.5	0.307323	0	chr1:152975617-152975786|chr1:152975676-152975797	others	0.272727	0.125	0.0178571	0.166667	0.0285714	0.112903	0.1	0.1	0.142857	0.666667	0.804428		0.571429	0.1	0.142857	0.000210792	-0.614926	0.152867	-0.215093
CCNYL1	cyclin Y-like 1 [Source:HGNC Symbol;Acc:26868]	ENSG00000163249:E5.1-E6.1	ENSG00000163249:E4.1-E6.1	ENSG00000163249:E5.1	0.592593	0.380952	0.46385	0.62069	chr2:208591600-208602135|chr2:208598771-208602135	junctions	0.8	1	0.833333	1	1	0.782609	0.55	0.764706	0.818182	0.875	0.785714	0.6	0.652174	0.619048	0.875	0.117251	0.149086	0.00367514	0.278916
AZI2	5-azacytidine induced 2 [Source:HGNC Symbol;Acc:24002]	ENSG00000163512:E8.3-E9.1	ENSG00000163512:E8.3-E9.2	ENSG00000163512:E9.1	1.57143	0.416667	0.0129811	0.280488	chr3:28373860-28373445|chr3:28373860-28373441	junctions				0.5	0.277778	0.571429	0.571429	0.444444	0.25	0.833333	1		0.416667			0.0369411	-0.466931	#DIV/0!	0.0330688
NIPBL	Nipped-B homolog (Drosophila) [Source:HGNC Symbol;Acc:28862]	ENSG00000164190:I10.1_36982324-E11.1	ENSG00000164190:E10.2-E11.1	ENSG00000164190:I10.1_36982324	0.66	0.50113	0.568451	0.722222	chr5:36982324-36984778|chr5:36976504-36984778	junctions	0.466667	0.540541	0.609375	0.512195	0.45679	0.516484	0.0416667	0.0666667	0.333333	0.461538	0.567797	0.02	0.42	0.314815	0.371069	0.188055	0.16723	0.0168282	0.265404
ARHGAP12	Rho GTPase activating protein 12 [Source:HGNC Symbol;Acc:16348]	ENSG00000165322:E9.1-E10.1	ENSG00000165322:E8.1-E10.1	ENSG00000165322:E9.1	0.714286	0.4	0.210034	0.384615	chr10:32128565-32120728|chr10:32128233-32120728	junctions			0.833333		1	0.75		0.833333		0.6	0.333333	0.538462	1	0.65	0.8	0.0273654	0.370513	0.449707	0.131624
ARHGAP12	Rho GTPase activating protein 12 [Source:HGNC Symbol;Acc:16348]	ENSG00000165322:E9.1-E10.1	ENSG00000165322:E7.2-E10.1	ENSG00000165322:E9.1	0.777778	0.375	0.290416	0.384615	chr10:32132389-32120728|chr10:32128233-32120728	junctions		0.571429	0.714286		0.75	0.666667	0.5	0.333333	0.555556	0.375	0.238095	0.538462	0.380952	0.764706	0.4	0.0192968	0.291743	0.321366	0.114222
MIS12	MIS12, MIND kinetochore complex component, homolog (S. pombe) [Source:HGNC Symbol;Acc:24967]	ENSG00000167842:E4.1-E5.1	ENSG00000167842:E1.5-E5.1	ENSG00000167842:E4.1	0.923077	0.571429	0.276924	1	chr17:5390004-5392143|chr17:5391909-5392143	junctions		0.333333	0.5	0.428571	0.916667	0.818182		0.5		0.7	0.538462	1	1	1	0.272727	0.448016	-0.146803	0.0383499	-0.400649
NDUFS5	NADH dehydrogenase (ubiquinone) Fe-S protein 5, 15kDa (NADH-coenzyme Q reductase) [Source:HGNC Symbol;Acc:7712]	ENSG00000168653:E1.2-E2.1	ENSG00000168653:E1.1-E2.1	ENSG00000168653:E1.2	0.787234	0.368816	-0.0629243	0.714286	chr1:39492074-39494395|chr1:39492070-39494395	junctions	0.473684	0.409091	0.291667	0.0833333	0.5625	0.25	0.277778	0.217391	0.586207	0.227273	0.20339	0.571429	0.521739	0.745098	0.529412	0.934364	0.0110155	0.0482479	-0.267709
UPF3A	UPF3 regulator of nonsense transcripts homolog A (yeast) [Source:HGNC Symbol;Acc:20332]	ENSG00000169062:E3.1-E4.3	ENSG00000169062:E3.1-E4.7	ENSG00000169062:E4.3	1.7	0.414286	0.0634925	1	chr13:115048418-115051777|chr13:115048418-115051994	junctions	0.5	0.444444	0.666667	0.545455	0.692308	0.714286	0.0909091	0.5	0.866667	0.285714	0.5625	0.3	0.3	0.411765	0.666667	0.0499572	0.211122	0.00879012	0.256605
PTK2	protein tyrosine kinase 2 [Source:HGNC Symbol;Acc:9611]	ENSG00000169398:E51.1-E52.2	ENSG00000169398:E49.1-E52.2	ENSG00000169398:E51.1	0.272727	0.328571	0.531617	0.0833333	chr8:141679826-141678523|chr8:141684397-141678523	junctions	0.285714	0.285714	0.333333	0.133333	0.0588235	0.0714286	0.0555556	0.111111			0.232558	0.3	0.75	0.4	0.230769	0.464318	-0.0715545	0.0403088	-0.288609
AKAP13	A kinase (PRKA) anchor protein 13 [Source:HGNC Symbol;Acc:371]	ENSG00000170776:E8.1-E10.1	ENSG00000170776:E7.1-E10.1	ENSG00000170776:E8.1	2.55	0.642424	-0.102781	0.154639	chr15:86087374-86118362|chr15:86087186-86118362	junctions	0.526316	0.0909091	0.538462	0.441176	0.419355	0.583333		0.2	0.0588235	0.26087	0.047619	0.125	0.45	0.733333	0.866667	0.0394879	0.288762	0.98601	-0.0028526
MINA	MYC induced nuclear antigen [Source:HGNC Symbol;Acc:19441]	ENSG00000170854:E11.1-E11.3	ENSG00000170854:E11.2		1	0.583333	-0.195316	0	chr3:97664186-97664642|chr3:97664642-97664186	exon-retained		1	0.692308	0.75	1		1	0.538462	0.5		0.4	0.333333	0.416667	0.96	1	0.0162377	0.49391	0.187682	0.290577
MRPL52	mitochondrial ribosomal protein L52 [Source:HGNC Symbol;Acc:16655]	ENSG00000172590:E1.13-E1.18	ENSG00000172590:E1.14-E1.18		0.9	0.6	0.272826	0	chr14:23299157-23299259|chr14:23299149-23299259	others	1	0.611111			0.714286				0.333333	0.4	0.4	0.5	0.636364	1	0.714286	0.0475896	0.341799	0.755829	0.0630111
PHC3	polyhomeotic homolog 3 (Drosophila) [Source:HGNC Symbol;Acc:15682]	ENSG00000173889:E1.9-E2.2	ENSG00000173889:E1.8-E2.2	ENSG00000173889:E1.9	0.4375	0.483957	0.423517	0.25	chr3:169899475-169896726|chr3:169899490-169896726	junctions	0.0454545	0.0625	0.105263	0.0526316	0.03125	0.0666667	0.529412		0.0833333	0.527273	0.253165	0.166667	0.722222	0.0285714	0.157895	0.00990352	-0.255074	0.122432	-0.245192
HRAS	v-Ha-ras Harvey rat sarcoma viral oncogene homolog [Source:HGNC Symbol;Acc:5173]	ENSG00000174775:E8.1-E9.1	ENSG00000174775:E7.2-E9.1	ENSG00000174775:E8.1	0.578947	0.333333	0.296565	1	chr11:533277-532755|chr11:533453-532755	junctions	0.269231	0.166667	0.333333	0.333333	0.363636	0.1	0.1			0.214286			0.4	0.8	0.5	#DIV/0!	0.0467477	0.0329143	-0.338967
WDR49	WD repeat domain 49 [Source:HGNC Symbol;Acc:26587]	ENSG00000174776:E18.1-E19.1	ENSG00000174776:E16.2-E19.1	ENSG00000174776:E18.1	0.5	0.5	0.0787856	1	chr3:167248903-167240272|chr3:167245608-167240272	junctions					0.454545	0.368421	1			0.714286	0.9	1	0.777778	0.5	1	0.0265898	-0.459945	0.163752	-0.347776
TTLL11	tubulin tyrosine ligase-like family, member 11 [Source:HGNC Symbol;Acc:18113]	ENSG00000175764:E3.2-E4.1	ENSG00000175764:E2.1-E4.1	ENSG00000175764:E3.2	1.66667	0.571429	-0.00894852	1	chr9:124801551-124752049|chr9:124794002-124752049	junctions	0.5	0.333333		0.428571			0.047619	0.666667	0.4375	0.65	0.647059	1	1		1	0.0528217	-0.345051	0.00263497	-0.579365
ANXA2	annexin A2 [Source:HGNC Symbol;Acc:537]	ENSG00000182718:E4.1-E5.1	ENSG00000182718:E4.1-E11.2	ENSG00000182718:E5.1	0.725	0.446387	0.121463	0.00776322	chr15:60689457-60688626|chr15:60689457-60678285	junctions	0.0384615	0.0555556	0.230769	0.181818	0.0909091	0.047619	0.0243902	0.0714286	0.0769231	0.484848	0.555556	0.0769231	0.0588235	0.0344828	0.230769	0.0450043	-0.26492	0.330038	0.050779
CEP63	centrosomal protein 63kDa [Source:HGNC Symbol;Acc:25815]	ENSG00000182923:E10.2-E11.1	ENSG00000182923:E10.2-E12.1	ENSG00000182923:E11.1	0.913043	0.557065	0.204826	0.846154	chr3:134265130-134266177|chr3:134265130-134267904	junctions	0.571429	0.571429	0.461538	0.363636	0.75	0.294118	0.333333	0.0909091		0.6875	0.233333	0.1	0.181818	0.130435	0.564103	0.323581	0.161747	0.00801764	0.364607
LCE3E	late cornified envelope 3E [Source:HGNC Symbol;Acc:29463]	ENSG00000185966:E1.1-I1.1_152538784	ENSG00000185966:E1.1-E2.1	ENSG00000185966:I1.1_152538784	2.02703	0.279365	0.769584	1	chr1:152539214-152538784|chr1:152539214-152538705	junctions	0.604651	0.444444	0.647619	0.530303		0.72381	0.825	0.52381		0.04	0.448276	0.111111	0.636364			0.0130972	0.39037	0.235515	0.216428
MAN2A2	mannosidase, alpha, class 2A, member 2 [Source:HGNC Symbol;Acc:6825]	ENSG00000196547:E17.2-E17.4	ENSG00000196547:E17.3		1	0.552632	0.417777	0	chr15:91456636-91456844|chr15:91456636-91456844	exon-retained	0.636364	1			0.916667	0.611111	0.111111				0.447368	0.166667	1		0.833333	0.0469679	0.484018	0.519719	0.207702
MYO6	myosin VI [Source:HGNC Symbol;Acc:7605]	ENSG00000196586:E35.1-E36.1	ENSG00000196586:E34.2-E36.1	ENSG00000196586:E35.1	1.26087	0.636364	0.558664	0.259259	chr6:76618344-76623780|chr6:76621415-76623780	junctions	0.391304	0.363636	1	0.238095	0.3	0.551724				0.45283	1	1	1	1	0.5	0.137427	-0.343483	0.0159233	-0.525873
MRPL42	mitochondrial ribosomal protein L42 [Source:HGNC Symbol;Acc:14493]	ENSG00000198015:E1.6-E2.1	ENSG00000198015:E1.6-E2.2	ENSG00000198015:E2.1	1	0.41958	0.111502	0.218182	chr12:93861330-93862965|chr12:93861330-93862968	junctions		0.333333	0.285714		0.153846		0.333333			0.727273	0.461538	0.857143		0.307692	0.705882	0.0296554	-0.424353	0.230008	-0.324786
ZNF607	zinc finger protein 607 [Source:HGNC Symbol;Acc:28192]	ENSG00000198182:E4.1-E5.1	ENSG00000198182:E4.1-E5.2	ENSG00000198182:E5.1	0.538462	0.557143	0.191791	1	chr19:38200597-38198913|chr19:38200597-38198910	junctions		0.428571			0.421053		0.133333		0.142857		0.166667		0.7	0.857143	0.0909091	#DIV/0!	0.258145	0.0460544	-0.353759
RXRB	retinoid X receptor, beta [Source:HGNC Symbol;Acc:10478]	ENSG00000204231:E7.1-E8.1	ENSG00000204231:E7.1-E8.2	ENSG00000204231:E8.1	0.96	0.513103	0.4747	0.657895	chr6:33163347-33163243|chr6:33163347-33163231	junctions	0.384615	0.571429	0.583333	0.375	0.28	0.235294		0.454545	0.384615	0.793103	0.5	0.857143	0.714286	0.1875	0.384615	0.02781	-0.311804	0.291585	-0.181364
BAG6	BCL2-associated athanogene 6 [Source:HGNC Symbol;Acc:13919]	ENSG00000204463:E12.2-E13.1	ENSG00000204463:E12.2-E13.6	ENSG00000204463:E13.1	0.42029	0.356522	0.529953	0.28	chr6:31612302-31612191|chr6:31612302-31611971	junctions	0.30303	0.4	0.166667	0.521739	0.333333	0.35	0.163934	0.142857	0.3125	0.4	0.0178571	0.0588235	0.0263158	0.111111	0.0434783	0.119956	0.186901	0.00575349	0.280378
ZNF468	zinc finger protein 468 [Source:HGNC Symbol;Acc:33105]	ENSG00000204604:E6.4-E7.1	ENSG00000204604:E4.2-E7.1	ENSG00000204604:E6.4	1.83333	0.567308	0.111884	1	chr19:53348432-53345404|chr19:53352340-53345404	junctions	0.0909091		0.25	0.142857		0.166667		0.333333	0.0769231	0.444444	0.6	0.666667	0.125	0.793103	0.692308	0.00180513	-0.407762	0.0921624	-0.365648
ATXN2	ataxin 2 [Source:HGNC Symbol;Acc:10555]	ENSG00000204842:E24.1-E25.3	ENSG00000204842:E23.1-E25.3	ENSG00000204842:E24.1	0.886667	0.263889	0.766408	0.872881	chr12:111907912-111895163|chr12:111902466-111895163	junctions	0.585227	0.458824	0.402778	0.381579	0.348624	0.458824	0.572727	0.666667	0.48	0.406593	0.53169	1	0.598131	0.53913	0.493976	0.1512	-0.206785	0.0381678	-0.273111
RP11-706O15.1	HCG1981372, isoform CRA_c; Uncharacterized protein [Source:UniProtKB/TrEMBL;Acc:B1B108]	ENSG00000205664:E9.1-E10.1	ENSG00000205664:E6.2-E10.1	ENSG00000205664:E9.1	1.85714	0.736842	-0.36444	1	chrX:3740415-3735819|chrX:3736483-3735819	junctions		0.692308		0.714286	0.103448	0.6	0.25	0.333333	0.444444	1	1	1	1		0.263158	0.0387802	-0.47249	0.0931722	-0.47249
DNAJC19	DnaJ (Hsp40) homolog, subfamily C, member 19 [Source:HGNC Symbol;Acc:30528]	ENSG00000205981:E4.1-E5.1	ENSG00000205981:E3.3-E5.1	ENSG00000205981:E4.1	1	0.488095	-0.00376733	0.188976	chr3:180704786-180703784|chr3:180705811-180703784	junctions	0.5		0.125	0.5	0.3	0.3	0.125	0.428571	0.428571	0.4	0.178571	0.666667		0.827586	0.6	0.634096	-0.0700794	0.024243	-0.402126
RP11-640M9.2		ENSG00000225241:E5.4-E11.1	ENSG00000225241:E5.4-E8.1	ENSG00000225241:E8.1	1.66667	0.705882	0.0934306	0.254902	chr1:144598780-144606369|chr1:144598780-144604410	junctions		0.125		0.166667		0.1		0.5		1	0.166667		0.764706	0.842105		0.242129	-0.452778	0.000400121	-0.67285
HCG22	HLA complex group 22 (non-protein coding) [Source:HGNC Symbol;Acc:27780]	ENSG00000228789:E3.5-E4.1	ENSG00000228789:E2.4-E4.1	ENSG00000228789:E3.5	0.31405	0.339286	0.422372	1	chr6:31022293-31027185|chr6:31024687-31027185	junctions	0.595745		0.663158	0.660714	1	0.813333	1	0.764706	1	1	1	1	1	0.578947	0.671233	0.039928	-0.25341	0.453503	-0.113059
SFTA3	surfactant associated 3 [Source:HGNC Symbol;Acc:18387]	ENSG00000229415:E2.1-E6.1	ENSG00000229415:E2.1-E8.1	ENSG00000229415:E6.1	0.552941	0.541667	0.792753	0.353659	chr14:36960406-36946308|chr14:36960406-36943086	junctions	0.0666667	0.290323	0.409091	0.0625	0.42029	0.030303	0.75	0.0714286	0.0833333	0.583333	0.604167		0.0333333	0.360902	0.376238	0.0307527	-0.380554	0.921177	0.0160777
SFTA3	surfactant associated 3 [Source:HGNC Symbol;Acc:18387]	ENSG00000229415:E3.1-E6.2	ENSG00000229415:E2.1-E8.1	ENSG00000229415:E3.1|ENSG00000229415:E6.2|ENSG00000229415:E5.1	0.294118	0.414141	0.316847	0.171429	chr14:36946921-36946303|chr14:36960406-36943086	junctions	0.0666667	0.0434783	0.0714286	0.0625	0.0243902	0.030303		0.0714286	0.0833333	0.444444	0.472222		0.194444	0.0116279	0.292135	2.5705e-07	-0.408539	0.286991	-0.0532417
PKD1P1	NPIP-like protein 1 [Source:UniProtKB/Swiss-Prot;Acc:Q86VD5]	ENSG00000233024:E16.1-ENSG00000214940:E30.1	ENSG00000233024:E6.2-ENSG00000214940:E23.1	ENSG00000233024:E0.1_18468689	0.833333	0.372093	0.64732	1	chr16:18453239-18412292|chr16:18468689-18422099	junctions	0.214286	0.24	0.454545	0.459459	0.378378	0.395349	0.0526316		0.36	0.1	0.568966		0.0677966	0.0277778	0.338983	0.87373	0.0225202	0.0080544	0.309216
PKD1P1	NPIP-like protein 1 [Source:UniProtKB/Swiss-Prot;Acc:Q86VD5]	ENSG00000233024:E16.1-E17.1	ENSG00000233024:E6.2-ENSG00000214940:E23.1	ENSG00000233024:E16.1|ENSG00000233024:E17.1	0.833333	0.391663	0.64732	1	chr16:18453239-18452445|chr16:18468689-18422099	junctions	0.214286	0.24	0.454545	0.459459	0.378378	0.395349	0.0526316		0.36	0.1	0.568966		0.0677966	0.0277778	0.338983	0.87373	0.0225202	0.0080544	0.309216
PKD1P1	NPIP-like protein 1 [Source:UniProtKB/Swiss-Prot;Acc:Q86VD5]	ENSG00000233024:E6.2-ENSG00000214940:E21.1	ENSG00000233024:E15.1-ENSG00000214940:E29.1	ENSG00000233024:E0.1_18468689	0.24	0.42381	0.101294	1	chr16:18468689-18426588|chr16:18453805-18413155	junctions	0.111111	0.166667		0.166667	0.0833333	0.1					0.0196078		1	0.52381	0.40625	#DIV/0!	0.105948	0.00439069	-0.636349
AC005083.1		ENSG00000233834:E2.1-E3.1	ENSG00000233834:E1.2-E3.1	ENSG00000233834:E2.1	1.08696	0.44	0.419404	1	chr7:20257245-20257879|chr7:20257481-20257879	junctions	0.714286	1		0.666667	0.666667	0.647059	0.36	0.8	0.761905	0.522727	0.324324		0.5625	0.5	0.1	0.0498504	0.31541	0.122866	0.207686
WBP1	WW domain binding protein 1 [Source:HGNC Symbol;Acc:12737]	ENSG00000239779:E3.3-E3.5	ENSG00000239779:E3.4		1	0.331765	0.497357	0	chr2:74687176-74687348|chr2:74687176-74687348	exon-retained	0.859155	0.910256	0.769231	0.736842	0.779661	0.818182	1	0.69697	0.76	0.24	0.588235	0.727273	0.790698	0.92	0.538462	0.0239314	0.293719	0.993704	-0.000435626
RP13-578N3.3		ENSG00000246448:E6.1-U7.1_144787124	ENSG00000246448:E6.1-ENSG00000248828:I3.1_145010198	ENSG00000246448:E7.1_144787124	3.93333	0.888889	0.485115	1	chr4:144782399-144787124|chr4:144782399-145010198	junctions		0.111111		0.333333		0.1			1	1	0.810811		0.4	0.111111	0.347826	0.00930756	-0.723924	0.646108	-0.0740741
SNHG1	small nucleolar RNA host gene 1 (non-protein coding) [Source:HGNC Symbol;Acc:32688]	ENSG00000255717:E2.4-E2.6	ENSG00000255717:E2.5		1	0.5	0.54322	0	chr11:62622410-62622605|chr11:62622605-62622410	exon-retained	0.875			1	1	0.857143	0.821429	0.483871	0.5	0.48	1	0.7	0.692308	0.5	0.928571	0.184708	0.206369	0.00825178	0.302266
RP1-283E3.8		ENSG00000268575:E19.1-E20.1	ENSG00000268575:E7.1-ENSG00000248333:E12.1	ENSG00000268575:E20.1|ENSG00000268575:E19.1	0.377358	0.355615	0.0744444	0.52	chr1:1634519-1634438|chr1:1643703-1577869	junctions	0.345455	0.333333	0.4	0.101695	0.444444	0.294118	0.235294	0.428571	0.541667	0.473684	0.538462	0.590909	0.705882	0.451613	0.136364	0.0238192	-0.214511	0.0183528	-0.262961
