# Supplementary material for: Systems biology evaluation of cell-free amniotic fluid transcriptome of term and preterm infants to detect fetal maturity
Source: BMC Med Genomics. 2015 Oct 22;8:67. doi: 10.1186/s12920-015-0138-5 (PMC4619218; doi:10.1186/s12920-015-0138-5)
Supplement: Additional file 4: — Alternative exons in amniotic fluid detected through a reciprocal junction analysis of percent spliced in values from AltAnalyze between late preterm infants that required respiratory distress or gavage feeding compared to full term infants. (XLSX 10303 kb) [file 12920_2015_138_MOESM4_ESM.xlsx]

## Sheet: top_alt_junctions-bodyMap.txt
Symbol	Description	Minor-Isoform	Major Isoform	AltExons	PME	dPSI	rho	Max Inclusion PSI	Coordinates	feature	Lung-ERR030879.bed	Heart-ERR030886.bed	Brain-ERR030882.bed	Lymph_Node-ERR030878.bed	Testes-ERR030873.bed	White_Blood_Cells-ERR030875.bed	Colon-ERR030884.bed	Decidua.bed	Thyroid-ERR030872.bed	Chorion.bed	Liver-ERR030887.bed	Kidney-ERR030885.bed	Adipose-ERR030880.bed	Amnion.bed	Prostate-ERR030877.bed	Ovary-ERR030874.bed	Skeletal_muscle-ERR030876.bed	Breast-ERR030883.bed	Adrenal-ERR030881.bed
TSPAN6	tetraspanin 6 [Source:HGNC Symbol;Acc:11858]	ENSG00000000003:E2.4-E3.1	ENSG00000000003:E2.2-E3.1	ENSG00000000003:E2.4	0.361868	0.563636	0.0838384	0.806452	chrX:99891790-99890743|chrX:99891605-99890743	junctions	1	1	1	1	0.436364		0.8375	1	1	1	1	1	0.944444	0.92	0.795082	0.938931		0.790323	1
TSPAN6	tetraspanin 6 [Source:HGNC Symbol;Acc:11858]	ENSG00000000003:E2.5-E3.1	ENSG00000000003:E2.2-E3.1	ENSG00000000003:E2.5	0.150538	0.525076	0.0508463	0.111111	chrX:99891188-99890743|chrX:99891790-99890743	junctions					0.0106383		0.535714						0.125		0.0384615	0.111111		0.0714286
TSPAN6	tetraspanin 6 [Source:HGNC Symbol;Acc:11858]	ENSG00000000003:E6.2-I6.1_99888308	ENSG00000000003:E6.2-I6.1_99888312		1.83333	0.666667	1	0	chrX:99888402-99888312|chrX:99888402-99888308	others					0.666667
TNMD	tenomodulin [Source:HGNC Symbol;Acc:17757]	ENSG00000000005:I2.1_99848399-E3.2	ENSG00000000005:E2.1-E3.2	ENSG00000000005:I2.1_99848399	3.22	0.88542	0.291509	1	chrX:99848399-99848892|chrX:99840359-99848892	junctions					0.0526316								0.843137			0.166667		0.905028	0.0196078
DPM1	dolichyl-phosphate mannosyltransferase polypeptide 1, catalytic subunit [Source:HGNC Symbol;Acc:3005]	ENSG00000000419:E6.1-E8.1_49557495	ENSG00000000419:E7.1-E8.2	ENSG00000000419:E7.1	0.84	0.954545	-0.233038	0.0363636	chr20:49558568-49557495|chr20:49557666-49557470	junctions					1	0.0416667			1	0.111111	0.0833333	0.0384615		0.166667		0.0909091	0.0625
DPM1	dolichyl-phosphate mannosyltransferase polypeptide 1, catalytic subunit [Source:HGNC Symbol;Acc:3005]	ENSG00000000419:E7.1-E8.1	ENSG00000000419:E6.1-E8.1	ENSG00000000419:E7.1	0.592593	0.342885	0.575098	0.0651341	chr20:49557666-49557492|chr20:49558568-49557492	junctions			0.0833333	0.386364	0.0434783	0.0588235	0.166667		0.047619							0.125
DPM1	dolichyl-phosphate mannosyltransferase polypeptide 1, catalytic subunit [Source:HGNC Symbol;Acc:3005]	ENSG00000000419:E7.1-E8.2	ENSG00000000419:E6.1-E9.1	ENSG00000000419:E7.1|ENSG00000000419:E8.2	0.961538	0.962963	-0.0438821	0.113924	chr20:49557666-49557470|chr20:49558568-49552799	junctions	0.0666667			0.04	0.111111	1	0.037037		0.0526316	0.9	0.631579	0.590909		1		0.611111	1
DPM1	dolichyl-phosphate mannosyltransferase polypeptide 1, catalytic subunit [Source:HGNC Symbol;Acc:3005]	ENSG00000000419:E5.1-E6.1_49558679	ENSG00000000419:E4.2-E6.1	ENSG00000000419:E6.1	2.42857	0.875	-0.0676463	0.0255591	chr20:49562274-49558679|chr20:49562384-49558663	junctions												1			0.0555556
DPM1	dolichyl-phosphate mannosyltransferase polypeptide 1, catalytic subunit [Source:HGNC Symbol;Acc:3005]	ENSG00000000419:E4.2-E6.1	ENSG00000000419:E5.1-E6.1_49558679	ENSG00000000419:E5.1	0.411765	0.944444	-0.0676463	0.0909091	chr20:49562384-49558663|chr20:49562274-49558679	junctions												0.125			1
DPM1	dolichyl-phosphate mannosyltransferase polypeptide 1, catalytic subunit [Source:HGNC Symbol;Acc:3005]	ENSG00000000419:E6.1-E8.1	ENSG00000000419:E7.1-E8.2	ENSG00000000419:E7.1	0.925926	0.964286	-0.0954724	0.10728	chr20:49558568-49557492|chr20:49557666-49557470	junctions			1	1	1	0.425	1		1	0.111111	0.0833333	0.0384615		0.166667		0.444444	0.0625
SCYL3	SCY1-like 3 (S. cerevisiae) [Source:HGNC Symbol;Acc:19285]	ENSG00000000457:E7.1-E8.1	ENSG00000000457:E7.1-E8.2	ENSG00000000457:E8.1	0.413043	0.978723	0.193536	0.465116	chr1:169839396-169838269|chr1:169839396-169838180	junctions	0.0714286	0.1	0.125	0.341463	0.0555556	0.0714286		0.153846	0.0212766		0.047619	0.030303			0.31746	0.136364	1	0.030303	0.0666667
SCYL3	SCY1-like 3 (S. cerevisiae) [Source:HGNC Symbol;Acc:19285]	ENSG00000000457:I2.1_169862617-E3.1	ENSG00000000457:E2.2-E3.1	ENSG00000000457:I2.1_169862617	0.461538	0.962963	-0.232161	0.361111	chr1:169862617-169858031|chr1:169862929-169858031	junctions		0.166667	0.25		0.1	0.0625	1	0.230769	0.037037	0.142857	0.166667	0.142857	0.166667	0.166667	0.0714286	0.111111
SCYL3	SCY1-like 3 (S. cerevisiae) [Source:HGNC Symbol;Acc:19285]	ENSG00000000457:E13.1-E14.1	ENSG00000000457:E12.2-E14.1	ENSG00000000457:E13.1	0.231884	0.381063	0.199793	0.472222	chr1:169824937-169824105|chr1:169828182-169824105	junctions	0.0625	0.185185	0.285714	0.0196078	0.395349	0.0142857	0.0833333	0.0666667	0.227273		0.047619	0.358974	0.315789	0.357143	0.186441	0.27027	0.0681818	0.227273	0.1875
SCYL3	SCY1-like 3 (S. cerevisiae) [Source:HGNC Symbol;Acc:19285]	ENSG00000000457:E10.1-E11.1	ENSG00000000457:E9.1-E11.1	ENSG00000000457:E10.1	0.230769	0.272727	-0.0251372	1	chr1:169836037-169831938|chr1:169833510-169831938	junctions	1	1	0.727273	1	0.84	1	1	1	1		1	1			1	1	1	1	1
C1orf112	chromosome 1 open reading frame 112 [Source:HGNC Symbol;Acc:25565]	ENSG00000000460:E20.1-E21.1	ENSG00000000460:E20.1-E21.1_169798480	ENSG00000000460:E21.1	0.269231	0.35	0.279277	0.5	chr1:169796981-169798480|chr1:169796981-169798404	junctions				1	1				1			1	1		0.65
C1orf112	chromosome 1 open reading frame 112 [Source:HGNC Symbol;Acc:25565]	ENSG00000000460:E8.2-E9.1	ENSG00000000460:E7.5-E9.2	ENSG00000000460:E9.1|ENSG00000000460:E8.2	2.22222	0.9	-0.0714742	0.125	chr1:169764354-169768060|chr1:169765124-169767998	junctions					1					0.1
FGR	Gardner-Rasheed feline sarcoma viral (v-fgr) oncogene homolog [Source:HGNC Symbol;Acc:3697]	ENSG00000000938:E3.2-E4.1	ENSG00000000938:E2.1-E4.1	ENSG00000000938:E3.2	0.489051	0.833333	0.989912	0.533333	chr1:27952971-27951662|chr1:27952557-27951662	junctions	1				0.166667	0.673171		1					1
FGR	Gardner-Rasheed feline sarcoma viral (v-fgr) oncogene homolog [Source:HGNC Symbol;Acc:3697]	ENSG00000000938:E3.2-E4.1	ENSG00000000938:E1.3-E4.1	ENSG00000000938:E3.2	0.702564	0.5	0.992422	0.533333	chr1:27952557-27951662|chr1:27961576-27951662	junctions	0.244444			0.111111		0.414414		0.571429		0.0714286			0.466667
CFH	complement factor H [Source:HGNC Symbol;Acc:4883]	ENSG00000000971:E12.1-I12.1_196689437	ENSG00000000971:E12.1-E14.1	ENSG00000000971:I12.1_196689437	0.714286	0.461538	1	0.25	chr1:196684899-196695600|chr1:196684899-196689437	junctions											0.461538
CFH	complement factor H [Source:HGNC Symbol;Acc:4883]	ENSG00000000971:I21.1_196714224-E22.1	ENSG00000000971:E21.1-ENSG00000244414:I7.1_196798705	ENSG00000000971:I21.1_196714224	1.09375	0.529412	1	0.25	chr1:196712758-196798705|chr1:196714224-196714947	junctions											0.529412
CFH	complement factor H [Source:HGNC Symbol;Acc:4883]	ENSG00000000971:E9.1-E10.1	ENSG00000000971:E9.1-E11.1	ENSG00000000971:E10.1	1.43874	0.577612	0.956615	0.75	chr1:196659369-196682865|chr1:196659369-196670448	junctions	0.750708	0.474359	0.225806	0.738263	0.803419	0.25	0.698238	0.45	0.700997	0.386555	0.590129	0.507143	0.545977		0.71137	0.588889	0.607143	0.779762	0.716724
CFH	complement factor H [Source:HGNC Symbol;Acc:4883]	ENSG00000000971:E19.2_196709927-E20.1	ENSG00000000971:E7.1-ENSG00000116785:E2.1_196748313	ENSG00000000971:E19.2_196709927|ENSG00000000971:E20.1	0.448276	0.966667	-0.0878591	0.25	chr1:196709927-196711005|chr1:196654367-196748313	junctions										0.125	0.0333333					0.0909091			1
CFH	complement factor H [Source:HGNC Symbol;Acc:4883]	ENSG00000000971:E7.1-E8.1_196658571	ENSG00000000971:E7.1-ENSG00000080910:I1.1_196826755	ENSG00000000971:E8.1_196658571	1.19355	0.536232	0.924533	0.25	chr1:196654367-196826755|chr1:196654367-196658571	junctions										0.65	0.463768		1			0.513514
CFH	complement factor H [Source:HGNC Symbol;Acc:4883]	ENSG00000000971:I3.1_196644659-E4.1	ENSG00000000971:E2.1-E4.1	ENSG00000000971:I3.1_196644659	1.11111	0.425	0.76885	0.25	chr1:196644659-196645119|chr1:196642293-196645119	junctions									0.125							0.55
CFH	complement factor H [Source:HGNC Symbol;Acc:4883]	ENSG00000000971:E19.2_196709927-E20.1	ENSG00000000971:E19.1-E20.1_196711011	ENSG00000000971:E19.2_196709927|ENSG00000000971:E20.1	1.3	0.909091	-0.0660819	0.25	chr1:196709922-196711011|chr1:196709927-196711005	junctions											0.0909091								1
CFH	complement factor H [Source:HGNC Symbol;Acc:4883]	ENSG00000000971:E7.1-E8.1_196658571	ENSG00000000971:E7.1-ENSG00000116785:E2.1_196748313	ENSG00000000971:E8.1_196658571	0.935484	0.35041	0.936734	0.25	chr1:196654367-196748313|chr1:196654367-196658571	junctions										0.65	0.52459		0.875			0.655172
CFH	complement factor H [Source:HGNC Symbol;Acc:4883]	ENSG00000000971:I9.1_196670028-E10.1	ENSG00000000971:E9.1-ENSG00000080910:I1.1_196835508	ENSG00000000971:I9.1_196670028	1.36364	0.916667	-0.0689547	0.25	chr1:196659369-196835508|chr1:196670028-196670448	junctions											1								0.0833333
CFH	complement factor H [Source:HGNC Symbol;Acc:4883]	ENSG00000000971:E12.1-ENSG00000080910:I1.1_196853885	ENSG00000000971:E9.1-ENSG00000080910:I1.1_196835520	ENSG00000000971:E1000.1_19683552	1.5	0.857143	-0.0555556	0.25	chr1:196684899-196853885|chr1:196659369-196835520	junctions																		1	0.1
CFH	complement factor H [Source:HGNC Symbol;Acc:4883]	ENSG00000000971:I9.1_196670028-E10.1	ENSG00000000971:E9.1-ENSG00000080910:I1.1_196835520	ENSG00000000971:I9.1_196670028	1.66667	0.9	-0.0689547	0.25	chr1:196659369-196835520|chr1:196670028-196670448	junctions											1								0.1
CFH	complement factor H [Source:HGNC Symbol;Acc:4883]	ENSG00000000971:E9.1_196659336-ENSG00000116785:E3.1_196749071	ENSG00000000971:E21.1-I21.1_196714078		322.286	0.996908	1	0	chr1:196712758-196714078|chr1:196659336-196749071	others											0.996908
CFH	complement factor H [Source:HGNC Symbol;Acc:4883]	ENSG00000000971:E9.1_196659336-ENSG00000116785:E3.1_196749071	ENSG00000000971:E23.1_196716292-ENSG00000244414:E9.1_196800979		8.58333	0.895657	1	0	chr1:196659336-196749071|chr1:196716292-196800979	others											0.104389
CFH	complement factor H [Source:HGNC Symbol;Acc:4883]	ENSG00000000971:E9.1_196659336-ENSG00000116785:E3.1_196749071	ENSG00000000971:E9.1-I9.1_196661506		451.2	0.833333	-0.0555556	0	chr1:196659369-196661506|chr1:196659336-196749071	others											1							0.166667
CFH	complement factor H [Source:HGNC Symbol;Acc:4883]	ENSG00000000971:E23.1_196716281-ENSG00000080910:E5.1_196927152	ENSG00000000971:E23.1_196716327-U23.1_196721202		4.67742	0.984127	-0.0738579	0	chr1:196716281-196927152|chr1:196716327-196721202	others									0.047619		1					0.015873
CFH	complement factor H [Source:HGNC Symbol;Acc:4883]	ENSG00000000971:E23.1_196716388-ENSG00000244414:E9.1_196800987	ENSG00000000971:E23.1_196716292-ENSG00000244414:E9.1_196800979		1075.78	0.999071	1	0	chr1:196716388-196800987|chr1:196716292-196800979	others											0.00098024
CFH	complement factor H [Source:HGNC Symbol;Acc:4883]	ENSG00000000971:E23.1_196716292-ENSG00000244414:E9.1_196800979	ENSG00000000971:E23.1_196716327-U23.1_196721202		312.323	0.984127	-0.0738579	0	chr1:196716292-196800979|chr1:196716327-196721202	others									0.047619		1					0.015873
FUCA2	fucosidase, alpha-L- 2, plasma [Source:HGNC Symbol;Acc:4008]	ENSG00000001036:E2.1-E3.1_143825222	ENSG00000001036:E2.1-E5.1	ENSG00000001036:E3.1_143825222	1.55556	0.583333	0.714708	0.0543478	chr6:143828374-143823259|chr6:143828374-143825222	junctions		1													0.416667
FUCA2	fucosidase, alpha-L- 2, plasma [Source:HGNC Symbol;Acc:4008]	ENSG00000001036:E2.1-E3.1_143825211	ENSG00000001036:E2.1-E3.1_143825222	ENSG00000001036:E3.1_143825211	0.555556	0.9	-0.0857143	0.0422535	chr6:143828374-143825211|chr6:143828374-143825222	junctions		0.111111	1												0.1
GCLC	glutamate-cysteine ligase, catalytic subunit [Source:HGNC Symbol;Acc:4311]	ENSG00000001084:E8.2-E9.1	ENSG00000001084:E7.1-E9.2	ENSG00000001084:E9.1	1.3	0.909091	-0.0718279	0.0625	chr6:53385576-53379295|chr6:53380907-53379330	junctions			0.0909091												1
GCLC	glutamate-cysteine ligase, catalytic subunit [Source:HGNC Symbol;Acc:4311]	ENSG00000001084:E17.2-E17.4	ENSG00000001084:E17.3		1	0.284314	0.326085	0	chr6:53365148-53365230|chr6:53365230-53365148	exon-retained	0.794521	0.94	0.97546	0.715686	0.989247	0.978947	0.934426	0.923077	0.964413	1	0.957806	0.947368	0.961538	0.9375	0.957265	0.963303	1	0.911017	0.826389
NFYA	nuclear transcription factor Y, alpha [Source:HGNC Symbol;Acc:7804]	ENSG00000001167:E3.1-E4.1	ENSG00000001167:E3.1-E5.1	ENSG00000001167:E4.1	0.216667	0.77591	0.129633	0.421053	chr6:41046903-41048550|chr6:41046903-41051785	junctions	0.05		0.444444	0.166667	0.288889	0.047619		0.166667	0.0625	0.615385		0.222222	0.238095	0.571429	0.352941	0.823529			0.166667
NFYA	nuclear transcription factor Y, alpha [Source:HGNC Symbol;Acc:7804]	ENSG00000001167:E4.2-E5.1	ENSG00000001167:E3.1-E5.1	ENSG00000001167:E4.2	0.45	0.952381	-0.196405	0.807692	chr6:41048636-41051785|chr6:41046903-41051785	junctions	0.269231		0.761905	0.047619	0.304348	0.0769231	1	0.375	0.318182	0.807692		0.533333	0.407407	0.571429	0.0833333	0.903226	1	0.789474	0.0625
NFYA	nuclear transcription factor Y, alpha [Source:HGNC Symbol;Acc:7804]	ENSG00000001167:E7.1-E8.1	ENSG00000001167:E7.1-E8.1_41059285	ENSG00000001167:E8.1	0.136364	0.461538	-0.221159	0.884615	chr6:41058048-41059285|chr6:41058048-41059267	junctions	1	1	1	1	1	1	1	1	1	0.793103	1	1	0.538462	0.6	1	1	1	1	1
STPG1	sperm-tail PG-rich repeat containing 1 [Source:HGNC Symbol;Acc:28070]	ENSG00000001460:E7.3-E8.2	ENSG00000001460:E7.3-E10.1	ENSG00000001460:E8.2	0.205128	0.923077	0.686224	0.375	chr1:24727809-24718557|chr1:24727809-24710493	junctions		1	0.113636		0.204545					0.166667		0.111111						0.0769231
STPG1	sperm-tail PG-rich repeat containing 1 [Source:HGNC Symbol;Acc:28070]	ENSG00000001460:E8.2-E9.1	ENSG00000001460:E7.3-E10.1	ENSG00000001460:E9.1|ENSG00000001460:E8.2	0.820513	0.923077	0.73922	0.166667	chr1:24718414-24718169|chr1:24727809-24710493	junctions			0.170213		0.485294		1			0.166667		0.111111						0.0769231
STPG1	sperm-tail PG-rich repeat containing 1 [Source:HGNC Symbol;Acc:28070]	ENSG00000001460:E9.2-E10.1	ENSG00000001460:E7.3-E10.1	ENSG00000001460:E9.2	0.307087	0.661017	0.50042	1	chr1:24727809-24710493|chr1:24718051-24710493	junctions	1	1	0.338983		0.785276		1		1	0.444444		0.636364	0.92	0.8	1	1		0.714286	1
STPG1	sperm-tail PG-rich repeat containing 1 [Source:HGNC Symbol;Acc:28070]	ENSG00000001460:E3.2-E7.2	ENSG00000001460:I1.2-E6.1		0.428571	0.933333	-0.118849	0	chr1:24741401-24727946|chr1:24740164-24737307	others					1				0.0833333							0.0833333		0.0666667
STPG1	sperm-tail PG-rich repeat containing 1 [Source:HGNC Symbol;Acc:28070]	ENSG00000001460:I1.2-E7.2	ENSG00000001460:I1.2-E6.1		0.109375	0.333333	0.211186	0	chr1:24740164-24737307|chr1:24740164-24727946	others		1	1	1	1		1		0.725	0.733333		1	1	0.833333	1	0.84507		0.666667
LAS1L	LAS1-like (S. cerevisiae) [Source:HGNC Symbol;Acc:25726]	ENSG00000001497:I9.2-E12.1	ENSG00000001497:E9.7-E12.1	ENSG00000001497:I9.2	0.230769	0.384848	0.117205	0.181818	chrX:64740582-64738345|chrX:64743440-64738345	junctions	0.0222222	0.125	0.0344828	0.04	0.0204082	0.0151515	0.4	0.181818	0.0454545	0.0555556	0.0588235	0.0322581	0.0344828	0.0333333	0.275862	0.0222222		0.0555556	0.0238095
LAS1L	LAS1-like (S. cerevisiae) [Source:HGNC Symbol;Acc:25726]	ENSG00000001497:E1.3-E2.1	ENSG00000001497:E1.3-E3.1	ENSG00000001497:E2.1	0.178571	0.652174	0.0981053	0.771429	chrX:64754360-64752510|chrX:64754360-64753615	junctions	1	1	0.846154	1	0.767857	1	1	0.875	0.860465	0.818182	0.918919	1	0.852941	0.347826	1	0.934066	1	0.813953	0.884615
LAS1L	LAS1-like (S. cerevisiae) [Source:HGNC Symbol;Acc:25726]	ENSG00000001497:E9.1-E9.3	ENSG00000001497:E9.2		1	0.469869	0.852528	0	chrX:64744444-64744142|chrX:64744142-64744444	exon-retained	0.342857	0.380435	0.280423	0.0136986	0.415094	0.460177	0.483568	0.272727	0.345133	0.133333	0.366667	0.342105	0.455128	0.333333	0.40566	0.387755	0.396552	0.315789	0.333333
SEMA3F	sema domain, immunoglobulin domain (Ig), short basic domain, secreted, (semaphorin) 3F [Source:HGNC Symbol;Acc:10728]	ENSG00000001617:E14.2_50222228-E15.1	ENSG00000001617:E14.2-E15.1_50222836	ENSG00000001617:E14.2_50222228	0.555556	0.9	-0.0670782	0.25	chr3:50222247-50222836|chr3:50222228-50222876	junctions	0.1							1
SEMA3F	sema domain, immunoglobulin domain (Ig), short basic domain, secreted, (semaphorin) 3F [Source:HGNC Symbol;Acc:10728]	ENSG00000001617:E1.7-E3.1	ENSG00000001617:E1.4-E3.1	ENSG00000001617:E1.7	2.8	0.833333	-0.035016	0.25	chr3:50192580-50197008|chr3:50193276-50197008	junctions	1							0.166667
SEMA3F	sema domain, immunoglobulin domain (Ig), short basic domain, secreted, (semaphorin) 3F [Source:HGNC Symbol;Acc:10728]	ENSG00000001617:E7.1-E8.1	ENSG00000001617:E6.2-E8.1	ENSG00000001617:E7.1	0.958678	0.75	0.836101	0.73913	chr3:50211783-50214201|chr3:50212621-50214201	junctions	0.512605	1	1		0.8		0.536585	0.66	1	1		0.606557	0.352941	1	0.85	0.5625	0.25	1	1
CFTR	cystic fibrosis transmembrane conductance regulator (ATP-binding cassette sub-family C, member 7) [Source:HGNC Symbol;Acc:1884]	ENSG00000001626:E14.1-E15.1	ENSG00000001626:E13.1-E15.1	ENSG00000001626:E14.1	0.32	0.888889	-0.100292	1	chr7:117182162-117199518|chr7:117188877-117199518	junctions	1						1				0.111111	1
ANKIB1	ankyrin repeat and IBR domain containing 1 [Source:HGNC Symbol;Acc:22215]	ENSG00000001629:E20.1-E21.1	ENSG00000001629:E20.1-E22.2	ENSG00000001629:E21.1	0.211268	0.483871	0.0154982	1	chr7:92020658-92025679|chr7:92020658-92021555	junctions	0.516129	1	0.945946	1	0.808824	1	1	1	0.986111	1		1	1	1	1	1	1	1	1
ANKIB1	ankyrin repeat and IBR domain containing 1 [Source:HGNC Symbol;Acc:22215]	ENSG00000001629:E21.1-E22.2	ENSG00000001629:E21.1-E22.2_92025697	ENSG00000001629:E22.2	0.233333	0.5	0.3736	1	chr7:92021606-92025697|chr7:92021606-92025679	junctions	1	1	0.8125	1	0.966102	1	0.5	1	0.78125	1	1	1	0.939394	1	1	0.871429		1	1
KRIT1	KRIT1, ankyrin repeat containing [Source:HGNC Symbol;Acc:1573]	ENSG00000001631:E1.20-E2.1	ENSG00000001631:E1.16-E2.1	ENSG00000001631:E1.20|ENSG00000001631:E2.1	0.313433	0.556723	0.30508	0.178862	chr7:91874741-91874485|chr7:91875104-91874485	junctions	0.0555556	0.571429	0.255319		0.132075	0.111111	0.454545	0.333333	0.0147059			0.0833333	0.0169492		0.166667	0.242857		0.0434783	0.52381
KRIT1	KRIT1, ankyrin repeat containing [Source:HGNC Symbol;Acc:1573]	ENSG00000001631:E1.20-E2.1	ENSG00000001631:E1.19-E2.2	ENSG00000001631:E1.20|ENSG00000001631:E2.1	0.380952	0.888889	-0.145154	0.178862	chr7:91874779-91874448|chr7:91874741-91874485	junctions			1	0.111111	0.636364		1									1			1
KRIT1	KRIT1, ankyrin repeat containing [Source:HGNC Symbol;Acc:1573]	ENSG00000001631:E3.2-E4.2	ENSG00000001631:E2.3-E4.2	ENSG00000001631:E3.2	0.839286	0.979167	0.0909361	0.333333	chr7:91874216-91871451|chr7:91873316-91871451	junctions	1	0.818182	1	0.0208333	0.791667	0.88	0.942857	0.727273	0.767123	0.888889	0.470588	0.6	0.73913		0.661017	0.826087		1	0.97619
KRIT1	KRIT1, ankyrin repeat containing [Source:HGNC Symbol;Acc:1573]	ENSG00000001631:E1.20-E3.1	ENSG00000001631:E2.3-E4.2	ENSG00000001631:E3.1|ENSG00000001631:E2.3	0.234043	0.5	0.0249888	0.0710059	chr7:91874741-91873463|chr7:91874216-91871451	junctions				0.0208333	0.545455				0.0555556		0.1	0.142857	0.142857		0.047619	0.0769231
KRIT1	KRIT1, ankyrin repeat containing [Source:HGNC Symbol;Acc:1573]	ENSG00000001631:E10.1-E11.1	ENSG00000001631:E9.1-E11.1	ENSG00000001631:E10.1	0.190476	0.253968	0.519813	0.92	chr7:91864122-91855996|chr7:91863763-91855996	junctions	1	0.867647	0.8125	1	1	1	0.746032	0.875	0.84127	0.9	1	1	1	1	1	0.945946	1	1	0.924528
KRIT1	KRIT1, ankyrin repeat containing [Source:HGNC Symbol;Acc:1573]	ENSG00000001631:E15.1-I15.1_91843395	ENSG00000001631:E15.1-E16.1_91843316	ENSG00000001631:I15.1_91843395	0.318182	0.875	-0.0771994	0.194915	chr7:91843925-91843316|chr7:91843925-91843395	junctions				1											1	0.125
KRIT1	KRIT1, ankyrin repeat containing [Source:HGNC Symbol;Acc:1573]	ENSG00000001631:E3.2-E4.2	ENSG00000001631:E1.20-E4.2	ENSG00000001631:E3.2	0.392857	0.571429	0.206141	0.333333	chr7:91874741-91871451|chr7:91873316-91871451	junctions	1	0.75	0.714286		1	1	1	0.533333	0.717949	0.571429	1	1	0.653846	0.428571	1	1		0.6	1
KRIT1	KRIT1, ankyrin repeat containing [Source:HGNC Symbol;Acc:1573]	ENSG00000001631:E1.20-E2.1	ENSG00000001631:E1.17_91874910-E2.1	ENSG00000001631:E1.20	0.238095	0.294118	0.442525	0.178862	chr7:91874910-91874485|chr7:91874741-91874485	junctions			0.705882		1		1									0.85			1
KRIT1	KRIT1, ankyrin repeat containing [Source:HGNC Symbol;Acc:1573]	ENSG00000001631:E1.20-E2.1	ENSG00000001631:E1.16-E2.2	ENSG00000001631:E1.20|ENSG00000001631:E2.1	0.666667	0.583333	0.178176	0.178862	chr7:91875104-91874448|chr7:91874741-91874485	junctions			1		1		0.416667									1			1
KRIT1	KRIT1, ankyrin repeat containing [Source:HGNC Symbol;Acc:1573]	ENSG00000001631:E1.16-E1.18	ENSG00000001631:E1.17		1	0.451227	0.113911	0	chr7:91875104-91874909|chr7:91874909-91875104	exon-retained	0.027027	0.0384615	0.0138889	0.465116	0.0666667	0.0322581	0.0877193	0.0526316	0.0170455	0.0454545		0.025641	0.056	0.2	0.0384615	0.034188		0.128205	0.016129
KRIT1	KRIT1, ankyrin repeat containing [Source:HGNC Symbol;Acc:1573]	ENSG00000001631:E1.11-E1.18	ENSG00000001631:E1.16-E1.17_91874990		1.6	0.651515	0.215956	0	chr7:91875104-91874990|chr7:91875220-91874909	others			0.714286												0.166667	0.818182
KRIT1	KRIT1, ankyrin repeat containing [Source:HGNC Symbol;Acc:1573]	ENSG00000001631:E1.11-E1.18	ENSG00000001631:E1.16-E1.18		0.421053	0.7	-0.0139727	0	chr7:91875220-91874909|chr7:91875104-91874909	others				0.05	0.5								0.142857			0.75		0.1
RAD52	RAD52 homolog (S. cerevisiae) [Source:HGNC Symbol;Acc:9824]	ENSG00000002016:E10.5-E11.1	ENSG00000002016:E10.2-E11.1	ENSG00000002016:E10.5	1.2	0.928571	0.215881	1	chr12:1035962-1034691|chr12:1036311-1034691	junctions	0.0714286		1	0.538462	0.125	0.0833333	0.655172		0.0833333	0.5				0.727273	0.517241	0.111111	0.0714286	0.111111	0.117647
RAD52	RAD52 homolog (S. cerevisiae) [Source:HGNC Symbol;Acc:9824]	ENSG00000002016:E5.14-E7.1	ENSG00000002016:E5.12-E7.1	ENSG00000002016:E5.14	0.411765	0.941176	-0.0553356	0.666667	chr12:1058569-1042242|chr12:1058768-1042242	junctions				0.0588235				0.5		0.166667	1				0.105263
RAD52	RAD52 homolog (S. cerevisiae) [Source:HGNC Symbol;Acc:9824]	ENSG00000002016:E9.10-E10.1	ENSG00000002016:E9.8-E10.1	ENSG00000002016:E9.10	0.222222	0.964286	0.159342	0.388889	chr12:1038930-1036429|chr12:1038985-1036429	junctions			1		0.4	0.0714286	0.125		0.0625			0.142857	0.0909091		0.222222	0.0357143
RAD52	RAD52 homolog (S. cerevisiae) [Source:HGNC Symbol;Acc:9824]	ENSG00000002016:E12.2-E12.7	ENSG00000002016:E12.2-E12.6		0.333333	0.454545	0.0019432	0	chr12:1025805-1025698|chr12:1025805-1025649	others	1	1		1			1	1	0.941176	1		1	1	0.846154	0.545455	1	1		1
BAD	BCL2-associated agonist of cell death [Source:HGNC Symbol;Acc:936]	ENSG00000002330:E1.4-E1.6	ENSG00000002330:E1.5		1	0.419643	-0.037468	0	chr11:64051848-64052103|chr11:64052103-64051848	exon-retained	1	0.821429	0.584158	0.838235	0.668367	0.911765	0.93865	0.653846	0.886598	0.769231	0.768116	0.580357	0.90303	0.821053	0.93125	0.864198	1	0.899225	0.815126
LAP3	leucine aminopeptidase 3 [Source:HGNC Symbol;Acc:18449]	ENSG00000002549:E10.1-E12.1	ENSG00000002549:E10.1-E13.1	ENSG00000002549:E12.1	0.583333	0.538462	0.224564	0.0243446	chr4:17597157-17606211|chr4:17597157-17600079	junctions	0.461538		1						1
LAP3	leucine aminopeptidase 3 [Source:HGNC Symbol;Acc:18449]	ENSG00000002549:E7.3-E8.1_17587528	ENSG00000002549:E7.3-E8.2	ENSG00000002549:E8.1_17587528	2.8	0.75	0.850005	0.02	chr4:17586759-17587574|chr4:17586759-17587528	junctions	0.75
CD99	CD99 molecule [Source:HGNC Symbol;Acc:7082]	ENSG00000002586:E6.1-E7.2	ENSG00000002586:E4.1-E7.2	ENSG00000002586:E6.1	3.25305	0.402386	0.666655	0.882162	chrX:2632495-2637702|chrX:2635693-2637702	junctions	0.7999	0.835284	0.704453	0.797448	0.795042	0.868457	0.667967	0.935385	0.538902	0.901657	0.829649	0.786571	0.788981	0.941288	0.762319	0.779048	0.773024	0.744638	0.754357
CD99	CD99 molecule [Source:HGNC Symbol;Acc:7082]	ENSG00000002586:E11.3-E13.1	ENSG00000002586:E11.3-E14.2_2656244	ENSG00000002586:E13.1	0.508021	0.992647	-0.170821	0.0493066	chrX:2644414-2651398|chrX:2644414-2656244	junctions	0.01	0.333333			0.010101	0.00892857	0.00735294	0.333333	0.466667	0.1875	0.409836			0.460317	0.0507614	0.010989	1		0.241667
CD99	CD99 molecule [Source:HGNC Symbol;Acc:7082]	ENSG00000002586:E12.1_2645388-E14.2	ENSG00000002586:E11.3-E13.1	ENSG00000002586:E13.1|ENSG00000002586:E12.1_2645388	2.08421	0.989583	-0.0937697	0.0360311	chrX:2645388-2656241|chrX:2644414-2651398	junctions		0.451613		1	1		1		0.0714286		0.04			0.0666667	0.956731		0.0104167		0.548387
CD99	CD99 molecule [Source:HGNC Symbol;Acc:7082]	ENSG00000002586:E11.3-E12.1	ENSG00000002586:E11.3-E14.2_2656244	ENSG00000002586:E12.1	0.887701	0.991071	0.444553	0.0549563	chrX:2644414-2645334|chrX:2644414-2656244	junctions	0.01	0.625		1	0.251908	0.00892857	0.281915	0.428571	0.609756	0.0714286	0.142857			0.0555556	0.471751	0.010989	1	1	0.0108696
CD99	CD99 molecule [Source:HGNC Symbol;Acc:7082]	ENSG00000002586:E12.1_2645388-E13.1	ENSG00000002586:E10.1-E14.2	ENSG00000002586:E13.1|ENSG00000002586:E12.1_2645388	3.66667	0.923077	-0.0945076	0.00814775	chrX:2641405-2656241|chrX:2645388-2651398	junctions						0.0769231							1	0.111111	1
CD99	CD99 molecule [Source:HGNC Symbol;Acc:7082]	ENSG00000002586:E12.1_2645388-E13.1	ENSG00000002586:E11.3-E13.1	ENSG00000002586:E13.1|ENSG00000002586:E12.1_2645388	0.463158	0.989583	-0.042462	0.00814775	chrX:2645388-2651398|chrX:2644414-2651398	junctions		0.0555556							0.0714286		0.04		1	0.0344828	0.833333		0.0104167		0.0344828
CD99	CD99 molecule [Source:HGNC Symbol;Acc:7082]	ENSG00000002586:E12.1_2645388-E13.1	ENSG00000002586:E11.3-E15.1	ENSG00000002586:E13.1|ENSG00000002586:E12.1_2645388	0.136364	0.857143	-0.0810812	0.00814775	chrX:2644414-2658820|chrX:2645388-2651398	junctions													1		1	0.142857
CD99	CD99 molecule [Source:HGNC Symbol;Acc:7082]	ENSG00000002586:I6.1_2635815-E7.2	ENSG00000002586:E6.1-E7.2_2637720	ENSG00000002586:I6.1_2635815	0.25	0.96	-0.0555556	0.00284091	chrX:2635693-2637720|chrX:2635815-2637702	junctions														0.04	1
CD99	CD99 molecule [Source:HGNC Symbol;Acc:7082]	ENSG00000002586:E12.1_2645388-E13.1	ENSG00000002586:E10.1-E14.2_2656244	ENSG00000002586:E13.1|ENSG00000002586:E12.1_2645388	0.113636	0.416667	0.0806693	0.00814775	chrX:2641405-2656244|chrX:2645388-2651398	junctions													0.583333		1
CD99	CD99 molecule [Source:HGNC Symbol;Acc:7082]	ENSG00000002586:E12.1_2645388-E14.2_2656244	ENSG00000002586:E13.1_2651457-E14.2_2656244		7	0.734066	0.787967	0	chrX:2645388-2656244|chrX:2651457-2656244	others															0.876923				0.142857
HECW1	HECT, C2 and WW domain containing E3 ubiquitin protein ligase 1 [Source:HGNC Symbol;Acc:22195]	ENSG00000002746:I2.1_43190742-E7.1	ENSG00000002746:E2.2-E3.1	ENSG00000002746:I2.1_43190742	1.42857	0.875	-0.0555556	1	chr7:43153990-43283474|chr7:43190742-43202525	junctions			0.125		1
HECW1	HECT, C2 and WW domain containing E3 ubiquitin protein ligase 1 [Source:HGNC Symbol;Acc:22195]	ENSG00000002746:E16.1-E17.1	ENSG00000002746:E16.1-E18.1	ENSG00000002746:E17.1	2	0.6875	0.976308	1	chr7:43485169-43495896|chr7:43485169-43490427	junctions			0.6875
MAD1L1	MAD1 mitotic arrest deficient-like 1 (yeast) [Source:HGNC Symbol;Acc:6762]	ENSG00000002822:E30.1-E31.1	ENSG00000002822:E29.1-E31.1	ENSG00000002822:E30.1	0.153846	0.337968	-0.152329	0.148515	chr7:1979724-1976533|chr7:1997264-1976533	junctions	0.0526316	0.0625	0.0227273	0.0243902	0.0108696	0.348837	0.0357143	0.0555556	0.027027	0.3125		0.030303	0.0147059	0.16129	0.0285714	0.0192308	0.027027	0.0714286	0.0416667
MAD1L1	MAD1 mitotic arrest deficient-like 1 (yeast) [Source:HGNC Symbol;Acc:6762]	ENSG00000002822:E2.4_2270180-E3.1	ENSG00000002822:E2.4-E3.1_2269773	ENSG00000002822:E2.4_227018	1	0.857143	-0.115697	0.114754	chr7:2270184-2269773|chr7:2270180-2269778	junctions						0.142857									1
MAD1L1	MAD1 mitotic arrest deficient-like 1 (yeast) [Source:HGNC Symbol;Acc:6762]	ENSG00000002822:E3.1-E4.2	ENSG00000002822:E3.1-E6.1	ENSG00000002822:E4.2	0.157895	0.6	-0.106933	0.865672	chr7:2269619-2262389|chr7:2269619-2265185	junctions	1	1	1	1	1	0.982759		1	0.4	0.956522	0.666667	1	0.772727	0.809524	1	1	1	1	1
MAD1L1	MAD1 mitotic arrest deficient-like 1 (yeast) [Source:HGNC Symbol;Acc:6762]	ENSG00000002822:E1.3-E2.2	ENSG00000002822:E1.3-E2.3	ENSG00000002822:E2.2	0.9	0.6	0.0323776	0.404762	chr7:2272507-2270359|chr7:2272507-2270362	junctions	1		0.75	1	0.913043	1	0.444444	0.833333	1	0.8		1	1	1	1	0.84	0.4	0.8	1
MAD1L1	MAD1 mitotic arrest deficient-like 1 (yeast) [Source:HGNC Symbol;Acc:6762]	ENSG00000002822:E1.3-E2.1	ENSG00000002822:E1.3-E2.2	ENSG00000002822:E2.1	0.3	0.369748	0.377748	0.142857	chr7:2272507-2270399|chr7:2272507-2270362	junctions	0.0909091		0.375	0.111111	0.166667	0.0588235		0.428571	0.0666667	0.416667		0.0588235	0.259259	0.25	0.1	0.166667	0.0833333	0.363636	0.153846
MAD1L1	MAD1 mitotic arrest deficient-like 1 (yeast) [Source:HGNC Symbol;Acc:6762]	ENSG00000002822:E2.4_2270180-E3.1	ENSG00000002822:E2.4-E3.1_2269699	ENSG00000002822:E2.4_227018	1.2	0.625	0.215859	0.114754	chr7:2270184-2269699|chr7:2270180-2269778	junctions	0.375														1
MAD1L1	MAD1 mitotic arrest deficient-like 1 (yeast) [Source:HGNC Symbol;Acc:6762]	ENSG00000002822:I31.1_1968119-E32.1	ENSG00000002822:E31.1-E32.1	ENSG00000002822:I31.1_1968119	0.22449	0.837143	-0.387507	0.545455	chr7:1968119-1938026|chr7:1976323-1938026	junctions	0.04	0.0769231	0.0833333	0.1	0.0208333	0.02	0.0666667	0.0555556	0.0769231	0.037037	0.857143	0.047619	0.0285714	0.025641	0.0294118	0.047619	0.0833333	0.030303	0.037037
LASP1	LIM and SH3 protein 1 [Source:HGNC Symbol;Acc:6513]	ENSG00000002834:E5.1-E6.1	ENSG00000002834:E3.1-E6.1	ENSG00000002834:E5.1	0.75	0.888889	-0.114591	0.0518519	chr17:37034433-37054665|chr17:37053324-37054665	junctions						0.111111									1
LASP1	LIM and SH3 protein 1 [Source:HGNC Symbol;Acc:6513]	ENSG00000002834:E2.1-E3.1	ENSG00000002834:U0.1_36997943-E3.1	ENSG00000002834:E2.1	2.71429	0.740741	1	0.12987	chr17:36997943-37034339|chr17:37030366-37034339	junctions					0.740741
SNX11	sorting nexin 11 [Source:HGNC Symbol;Acc:14975]	ENSG00000002919:E5.3-E6.3	ENSG00000002919:E5.2-E6.3	ENSG00000002919:E5.3	0.313725	0.337912	0.444522	0.164557	chr17:46189473-46189936|chr17:46189447-46189936	junctions	0.111111	0.0769231	0.0357143	0.285714	0.0454545	0.0192308	0.357143	0.272727	0.269841	0.0588235	0.0714286	0.107143	0.342105		0.0434783	0.325581		0.26087	0.121212
SNX11	sorting nexin 11 [Source:HGNC Symbol;Acc:14975]	ENSG00000002919:E2.10-E4.1	ENSG00000002919:E2.5-E5.2	ENSG00000002919:E2.10|ENSG00000002919:E4.1	1.43478	0.578947	0.574089	0.253165	chr17:46184958-46189393|chr17:46185200-46188070	junctions			1			0.421053			0.75				1					1	1
TMEM176A	transmembrane protein 176A [Source:HGNC Symbol;Acc:24930]	ENSG00000002933:E6.2-E7.1	ENSG00000002933:E5.8-E7.1	ENSG00000002933:E6.2	0.121088	0.588235	0.5282	0.234921	chr7:150500920-150501915|chr7:150501573-150501915	junctions	1	0.83871	0.438596	1	1	1	1		0.685714		0.903067	1	0.591837		1	0.411765		1	0.595455
TMEM176A	transmembrane protein 176A [Source:HGNC Symbol;Acc:24930]	ENSG00000002933:E5.8-E6.1_150501461	ENSG00000002933:E5.8-E7.1	ENSG00000002933:E6.1_150501461	1.01124	0.988889	-0.191485	0.0769231	chr7:150500920-150501461|chr7:150500920-150501915	junctions		0.444444	0.030303				1		0.0833333		0.0125	1	0.047619			0.0123457			0.0111111
TMEM176A	transmembrane protein 176A [Source:HGNC Symbol;Acc:24930]	ENSG00000002933:E1.5-I2.2	ENSG00000002933:E1.4-E2.2	ENSG00000002933:I2.2	0.859935	0.705277	0.964383	0.384615	chr7:150498056-150498624|chr7:150497916-150498624	junctions	0.622642	0.047619	0.0769231	0.204188	0.0285714	0.00900901	0.406015	0.482759	0.324675	0.358974	0.462817	0.382022	0.0178571	0.714286	0.53125	0.295154	0.166667	0.35	0.363636
TMEM176A	transmembrane protein 176A [Source:HGNC Symbol;Acc:24930]	ENSG00000002933:E6.3_150501807-E7.1	ENSG00000002933:E5.8-E7.1	ENSG00000002933:E6.3_150501807	1.06742	0.536226	0.525538	0.0769231	chr7:150501807-150501915|chr7:150500920-150501915	junctions		0.166667	0.030303						0.0833333		0.548571		0.047619			0.0123457			0.0729167
M6PR	mannose-6-phosphate receptor (cation dependent) [Source:HGNC Symbol;Acc:6752]	ENSG00000003056:E4.3-E5.1	ENSG00000003056:E3.4-E5.1	ENSG00000003056:E5.1|ENSG00000003056:E4.3	1	0.538462	1	0.0154185	chr12:9098014-9096180|chr12:9096397-9096180	junctions				0.538462
M6PR	mannose-6-phosphate receptor (cation dependent) [Source:HGNC Symbol;Acc:6752]	ENSG00000003056:I1.1_9101903-E2.5	ENSG00000003056:E1.5-E2.2	ENSG00000003056:I1.1_9101903	0.538462	0.875	-0.0909098	0.0580913	chr12:9102084-9099420|chr12:9101903-9099001	junctions						0.125									1			1
M6PR	mannose-6-phosphate receptor (cation dependent) [Source:HGNC Symbol;Acc:6752]	ENSG00000003056:E6.3-E7.5	ENSG00000003056:E4.3-E7.1	ENSG00000003056:E6.3	1.16364	0.982143	0.173767	0.167959	chr12:9095012-9093465|chr12:9096397-9094536	junctions	1		0.458333	0.0434783	0.04	0.0178571	0.0454545		0.333333			0.027027	1			0.0625		0.0625	0.730337
M6PR	mannose-6-phosphate receptor (cation dependent) [Source:HGNC Symbol;Acc:6752]	ENSG00000003056:I1.1_9101903-E2.5	ENSG00000003056:E1.5-E2.6	ENSG00000003056:I1.1_9101903	0.461538	0.857143	-0.0808054	0.0580913	chr12:9102084-9098983|chr12:9101903-9099001	junctions		0.571429			0.142857										1			1
KLHL13	kelch-like family member 13 [Source:HGNC Symbol;Acc:22931]	ENSG00000003096:E6.3-E7.2	ENSG00000003096:E5.1-E7.2	ENSG00000003096:E6.3	1.18182	0.916667	-0.0269217	1	chrX:117106694-117079538|chrX:117117443-117079538	junctions		0.25										0.0833333			1
KLHL13	kelch-like family member 13 [Source:HGNC Symbol;Acc:22931]	ENSG00000003096:E2.2-E3.1	ENSG00000003096:E2.2-E7.2	ENSG00000003096:E3.1	0.421053	0.592308	0.483698	1	chrX:117250471-117162460|chrX:117250471-117079538	junctions		0.470588			0.692308					0.1		0.105263			0.321429	0.133333		0.142857	0.166667
KLHL13	kelch-like family member 13 [Source:HGNC Symbol;Acc:22931]	ENSG00000003096:E5.1-E7.2	ENSG00000003096:E2.2-E7.2	ENSG00000003096:E5.1	0.578947	0.476316	0.540945	1	chrX:117117443-117079538|chrX:117250471-117079538	junctions		0.526316								0.357143		0.413793			0.05	0.0714286		0.142857	0.166667
KLHL13	kelch-like family member 13 [Source:HGNC Symbol;Acc:22931]	ENSG00000003096:I2.1_117162899-E3.1	ENSG00000003096:E2.2-E7.2	ENSG00000003096:I2.1_117162899	0.526316	0.295238	0.749869	1	chrX:117162899-117162460|chrX:117250471-117079538	junctions		0.1								0.1		0.32			0.366667	0.0714286		0.142857	0.166667
KLHL13	kelch-like family member 13 [Source:HGNC Symbol;Acc:22931]	ENSG00000003096:E6.3-E7.2	ENSG00000003096:E3.2-E7.2	ENSG00000003096:E6.3	2.6	0.402778	0.610613	1	chrX:117162387-117079538|chrX:117106694-117079538	junctions		0.375	0.666667												0.777778
CYP26B1	cytochrome P450, family 26, subfamily B, polypeptide 1 [Source:HGNC Symbol;Acc:20581]	ENSG00000003137:I1.1_72371953-E2.2	ENSG00000003137:E2.1_72371466-E2.2	ENSG00000003137:I1.1_72371953	3.2	0.772727	0.829431	1	chr2:72371466-72371342|chr2:72371953-72371342	junctions														0.772727
ICA1	islet cell autoantigen 1, 69kDa [Source:HGNC Symbol;Acc:5343]	ENSG00000003147:E5.3-E6.1	ENSG00000003147:E5.3-E6.2	ENSG00000003147:E6.1	0.28125	0.590909	0.570154	0.818182	chr7:8275540-8272382|chr7:8275540-8272385	junctions	0.409091	0.783133	0.884615		0.758065	1		1	0.518519		0.920635	0.794118	1	1	0.979167	1		0.8	0.75
ICA1	islet cell autoantigen 1, 69kDa [Source:HGNC Symbol;Acc:5343]	ENSG00000003147:E16.1-E17.1	ENSG00000003147:E15.1-E18.1	ENSG00000003147:E16.1|ENSG00000003147:E17.1	1.14286	0.875	-0.0555556	0.142857	chr7:8183505-8178677|chr7:8181599-8181447	junctions			1		0.125
ICA1	islet cell autoantigen 1, 69kDa [Source:HGNC Symbol;Acc:5343]	ENSG00000003147:E2.5-E5.1	ENSG00000003147:E1.5-E5.1	ENSG00000003147:E2.5|ENSG00000003147:E5.1	0.425532	0.952381	-0.0428339	0.454545	chr7:8302070-8275635|chr7:8301724-8275635	junctions		0.90566	0.823529	1	0.047619	1			0.619048		0.461538	0.1875	1		0.642857			1	1
ICA1	islet cell autoantigen 1, 69kDa [Source:HGNC Symbol;Acc:5343]	ENSG00000003147:E3.2-E5.1	ENSG00000003147:E2.5-E5.1	ENSG00000003147:E3.2	0.148936	0.423611	0.014729	0.285714	chr7:8301630-8275635|chr7:8301724-8275635	junctions		0.0208333	0.0714286	0.0588235		0.125			0.0769231		0.266667		0.444444		0.111111			0.0333333	0.125
CASP10	caspase 10, apoptosis-related cysteine peptidase [Source:HGNC Symbol;Acc:1500]	ENSG00000003400:E8.1-E9.1	ENSG00000003400:E7.1-E10.1	ENSG00000003400:E8.1|ENSG00000003400:E9.1	0.138889	0.625	-0.227559	1	chr2:202068489-202073793|chr2:202070696-202072798	junctions	0.666667	1		1		1	1	1	1	1	1	1	1		0.375	1		1	1
CASP10	caspase 10, apoptosis-related cysteine peptidase [Source:HGNC Symbol;Acc:1500]	ENSG00000003400:E8.1-E9.1	ENSG00000003400:E7.1-E9.1	ENSG00000003400:E8.1	0.166667	0.857143	-0.278041	1	chr2:202068489-202072798|chr2:202070696-202072798	junctions	0.615385	0.75		1	0.142857	1	1	1	1	1	1	1	1			1		1	1
CASP10	caspase 10, apoptosis-related cysteine peptidase [Source:HGNC Symbol;Acc:1500]	ENSG00000003400:E8.1-E9.1	ENSG00000003400:E5.1-E9.1	ENSG00000003400:E8.1|ENSG00000003400:E9.1	0.833333	0.75	0.32271	1	chr2:202060671-202072798|chr2:202070696-202072798	junctions	0.533333	0.75		0.375		0.755102	0.705882	1	1	1	1	1	0.833333		0.25	1		0.945946	0.863636
CASP10	caspase 10, apoptosis-related cysteine peptidase [Source:HGNC Symbol;Acc:1500]	ENSG00000003400:E2.2-E3.2	ENSG00000003400:E2.2-E4.1	ENSG00000003400:E3.2	0.134021	0.40625	-0.0163924	1	chr2:202050847-202057707|chr2:202050847-202052429	junctions	1	1	1	1	1	1	1	1	1	1	1	0.59375	1		1	1		1	1
CASP10	caspase 10, apoptosis-related cysteine peptidase [Source:HGNC Symbol;Acc:1500]	ENSG00000003400:E5.1-E6.1	ENSG00000003400:E5.1-E7.1	ENSG00000003400:E6.1	0.156863	0.480769	-0.142213	0.5	chr2:202060671-202065166|chr2:202060671-202068453	junctions	0.0384615	0.125		0.0277778	0.5	0.0192308	0.05	0.125	0.125	0.142857	0.0833333	0.0666667	0.125		0.0666667	0.454545		0.125	0.0294118
CFLAR	CASP8 and FADD-like apoptosis regulator [Source:HGNC Symbol;Acc:1876]	ENSG00000003402:E10.2-E11.1	ENSG00000003402:E10.2-E13.1	ENSG00000003402:E11.1	1.35519	0.40249	0.668923	0.658009	chr2:202005162-202010101|chr2:202005162-202006097	junctions	0.606838	0.491909	0.411215	0.461818	0.506608	0.204348	0.347656	0.259259	0.361616	0.282258	0.393701	0.355191	0.372414	0.393443	0.21	0.294737	0.214477	0.479769	0.472303
CFLAR	CASP8 and FADD-like apoptosis regulator [Source:HGNC Symbol;Acc:1876]	ENSG00000003402:E7.1-E8.4	ENSG00000003402:E1.6-E8.4	ENSG00000003402:E7.1	0.4	0.514881	0.328065	0.0198238	chr2:201997573-201997752|chr2:201981204-201997752	junctions	0.375						0.142857		0.352941				0.166667			0.166667	0.047619	0.166667	0.5625
CFLAR	CASP8 and FADD-like apoptosis regulator [Source:HGNC Symbol;Acc:1876]	ENSG00000003402:I3.1_201982342-E6.5	ENSG00000003402:E5.1-E6.5	ENSG00000003402:I3.1_201982342	0.136364	0.977778	-0.0709328	0.011236	chr2:201982342-201994452|chr2:201987470-201994452	junctions						1			0.0666667								0.0222222
CFLAR	CASP8 and FADD-like apoptosis regulator [Source:HGNC Symbol;Acc:1876]	ENSG00000003402:I17.1_202027280-E18.1	ENSG00000003402:E17.5-E18.1	ENSG00000003402:I17.1_202027280	0.285714	0.319249	0.252322	0.0454545	chr2:202027280-202027719|chr2:202025665-202027719	junctions	0.205128	0.333333	0.1	0.0153846			0.285714	0.0714286	0.0526316	0.0243902		0.1		0.0357143	0.0416667		0.0140845	0.0434783	0.0666667
CFLAR	CASP8 and FADD-like apoptosis regulator [Source:HGNC Symbol;Acc:1876]	ENSG00000003402:I17.1_202027280-E19.1	ENSG00000003402:E18.2_202027829-E19.1	ENSG00000003402:I17.1_202027280	0.75	0.466667	1	0.0151515	chr2:202027829-202028558|chr2:202027280-202028558	junctions		0.466667
CFLAR	CASP8 and FADD-like apoptosis regulator [Source:HGNC Symbol;Acc:1876]	ENSG00000003402:E17.5-E18.1	ENSG00000003402:E17.5-E19.1	ENSG00000003402:E18.1	0.10479	0.459179	0.143794	0.328	chr2:202025665-202027719|chr2:202025665-202028558	junctions	0.0916905	0.201878	0.188679	0.290179	0.0208333	0.00149477	0.163265	0.2	0.0989583	0.460674	0.0304878	0.0680272	0.0253165	0.424242	0.23301	0.0816327	0.144898	0.118557	0.0872093
CFLAR	CASP8 and FADD-like apoptosis regulator [Source:HGNC Symbol;Acc:1876]	ENSG00000003402:E4.4-E6.5	ENSG00000003402:E1.6-E6.5	ENSG00000003402:E4.4	0.79085	0.719444	0.442556	0.368	chr2:201983624-201994452|chr2:201981204-201994452	junctions	0.681564	0.355372	0.40625	0.701493	0.733333	0.567251	0.482353	0.385714	0.388	0.150538	0.0689655	0.294118	0.394495	0.479167	0.184615	0.369565	0.0138889	0.291429	0.714286
CFLAR	CASP8 and FADD-like apoptosis regulator [Source:HGNC Symbol;Acc:1876]	ENSG00000003402:E5.1-E6.5	ENSG00000003402:E1.6-E8.4	ENSG00000003402:E5.1|ENSG00000003402:E6.5	2.2	0.567308	0.878824	0.107143	chr2:201987470-201994452|chr2:201981204-201997752	junctions	0.166667						0.142857		0.576923				0.166667			0.166667	0.692308	0.166667	0.125
CFLAR	CASP8 and FADD-like apoptosis regulator [Source:HGNC Symbol;Acc:1876]	ENSG00000003402:I12.1_202008996-E13.1	ENSG00000003402:E9.1-E13.1	ENSG00000003402:I12.1_202008996	2.42857	0.875	-0.0555556	0.0514286	chr2:202000830-202010101|chr2:202008996-202010101	junctions				1															0.125
CFLAR	CASP8 and FADD-like apoptosis regulator [Source:HGNC Symbol;Acc:1876]	ENSG00000003402:E17.5-I17.1_202027216	ENSG00000003402:E17.5-E18.1	ENSG00000003402:I17.1_202027216	0.457143	0.425915	0.244878	0.0714286	chr2:202025665-202027216|chr2:202025665-202027719	junctions	0.03125	0.44	0.1	0.0153846			0.0625	0.0714286	0.0526316	0.0243902		0.1		0.0357143	0.0416667		0.0140845	0.0434783	0.0666667
CFLAR	CASP8 and FADD-like apoptosis regulator [Source:HGNC Symbol;Acc:1876]	ENSG00000003402:I6.1_201995954-E8.4	ENSG00000003402:E1.6-E8.4	ENSG00000003402:I6.1_201995954	0.25	0.497835	0.0497778	0.011236	chr2:201995954-201997752|chr2:201981204-201997752	junctions	0.545455						0.142857		0.0833333				0.166667			0.166667	0.047619	0.166667	0.125
CFLAR	CASP8 and FADD-like apoptosis regulator [Source:HGNC Symbol;Acc:1876]	ENSG00000003402:E4.4-E6.5	ENSG00000003402:E1.6-E8.4	ENSG00000003402:E4.4|ENSG00000003402:E6.5	0.165289	0.952381	0.0735691	0.368	chr2:201981204-201997752|chr2:201983624-201994452	junctions	0.96063	0.977273	0.866667	1	0.956522	1	0.87234	0.931034	0.898148	0.933333		1	0.945055	0.938776	1	0.772727	0.047619	0.910714	0.923913
CFLAR	CASP8 and FADD-like apoptosis regulator [Source:HGNC Symbol;Acc:1876]	ENSG00000003402:E10.2-E14.3	ENSG00000003402:E10.2-E15.1	ENSG00000003402:E14.3|ENSG00000003402:E13.1	0.48	0.545455	0.190485	0.0449438	chr2:202005162-202013726|chr2:202005162-202014477	junctions				0.590909	0.0384615	0.111111						0.142857
CFLAR	CASP8 and FADD-like apoptosis regulator [Source:HGNC Symbol;Acc:1876]	ENSG00000003402:E6.13-E8.4	ENSG00000003402:I6.1_201994870;I6.1_201997501		1	0.660303	0.335362	0	chr2:201994870-201997501|chr2:201994869-201997752	exon-retained	0.661264	0.56621	0.51634	0.175688	0.54386	0.713012	0.741818	0.470899	0.723658	0.606796	0.472222	0.582133	0.678186	0.759259	0.481928	0.588889	0.835991	0.627572	0.345223
CFLAR	CASP8 and FADD-like apoptosis regulator [Source:HGNC Symbol;Acc:1876]	ENSG00000003402:E9.1-E9.3	ENSG00000003402:E9.2		1	0.715904	0.633115	0	chr2:202000830-202000921|chr2:202000830-202000921	exon-retained	0.458333	0.631579	0.333333	0.327103	0.125	0.752941	0.037037	0.52	0.235294	0.658537	0.535714	0.347826	0.516129	0.533333		0.125		0.315789	0.260563
TFPI	tissue factor pathway inhibitor (lipoprotein-associated coagulation inhibitor) [Source:HGNC Symbol;Acc:11760]	ENSG00000003436:E2.6-E5.1_188385345	ENSG00000003436:E4.1-E6.3	ENSG00000003436:E4.1|ENSG00000003436:E5.1_188385345	2.125	0.888889	0.237133	0.0714286	chr2:188418927-188385345|chr2:188394091-188378373	junctions	0.0555556							0.315789	1
TFPI	tissue factor pathway inhibitor (lipoprotein-associated coagulation inhibitor) [Source:HGNC Symbol;Acc:11760]	ENSG00000003436:E5.1-E6.3	ENSG00000003436:E4.1-E7.1	ENSG00000003436:E6.3|ENSG00000003436:E5.1	0.269231	0.990476	0.428268	0.0714286	chr2:188385269-188378373|chr2:188394091-188368497	junctions	0.00952381	1						0.311828	0.0909091				0.347826		0.0555556	0.0833333			0.0416667
TFPI	tissue factor pathway inhibitor (lipoprotein-associated coagulation inhibitor) [Source:HGNC Symbol;Acc:11760]	ENSG00000003436:E3.1-E4.1	ENSG00000003436:E2.6-E5.1_188385345	ENSG00000003436:E3.1|ENSG00000003436:E4.1	1.875	0.888889	-0.100875	0.0714286	chr2:188409231-188394212|chr2:188418927-188385345	junctions								0.166667	0.111111										1
TFPI	tissue factor pathway inhibitor (lipoprotein-associated coagulation inhibitor) [Source:HGNC Symbol;Acc:11760]	ENSG00000003436:E5.1-E6.3	ENSG00000003436:E2.6-E6.3	ENSG00000003436:E6.3|ENSG00000003436:E5.1	0.373333	0.986842	0.199336	0.0714286	chr2:188418927-188378373|chr2:188385269-188378373	junctions	0.0131579	1		0.0263158				0.517857					1
TFPI	tissue factor pathway inhibitor (lipoprotein-associated coagulation inhibitor) [Source:HGNC Symbol;Acc:11760]	ENSG00000003436:E6.4-E7.1	ENSG00000003436:E2.6-E7.1	ENSG00000003436:E6.4	0.267496	0.589312	0.277372	0.276119	chr2:188378343-188368497|chr2:188418927-188368497	junctions	0.0613139	0.222222		0.0876623	0.010101		0.0210084	0.421687	0.4	0.342105	0.205405	0.154762	0.241706	0.0434783	0.00746269	0.596774	0.030303	0.346939	0.498559
TFPI	tissue factor pathway inhibitor (lipoprotein-associated coagulation inhibitor) [Source:HGNC Symbol;Acc:11760]	ENSG00000003436:E6.4-E7.1	ENSG00000003436:E4.1-E7.1	ENSG00000003436:E6.4	0.604651	0.944444	0.474758	0.276119	chr2:188394091-188368497|chr2:188378343-188368497	junctions	0.287671	1		1			0.555556	0.686275	0.722222	1	1	1	0.772727		0.0555556	0.770833		1	0.882653
TFPI	tissue factor pathway inhibitor (lipoprotein-associated coagulation inhibitor) [Source:HGNC Symbol;Acc:11760]	ENSG00000003436:E2.6-I2.1_188414241	ENSG00000003436:E2.6-E5.1_188385345	ENSG00000003436:I2.1_188414241	2	0.888889	-0.0848064	0.0714286	chr2:188418927-188414241|chr2:188418927-188385345	junctions								0.166667	0.111111										1
TFPI	tissue factor pathway inhibitor (lipoprotein-associated coagulation inhibitor) [Source:HGNC Symbol;Acc:11760]	ENSG00000003436:E5.1-E7.1	ENSG00000003436:E2.6-E6.3	ENSG00000003436:E6.3|ENSG00000003436:E5.1	0.146667	0.986842	0.0517856	0.0714286	chr2:188385269-188368497|chr2:188418927-188378373	junctions	0.0131579			0.0263158				0.25											1
TFPI	tissue factor pathway inhibitor (lipoprotein-associated coagulation inhibitor) [Source:HGNC Symbol;Acc:11760]	ENSG00000003436:E4.1-E5.1_188385345	ENSG00000003436:E2.6-E5.1_188385345	ENSG00000003436:E4.1|ENSG00000003436:E5.1_188385345	1	0.888889	-0.0234529	0.0714286	chr2:188394091-188385345|chr2:188418927-188385345	junctions								0.285714	0.111111										1
TFPI	tissue factor pathway inhibitor (lipoprotein-associated coagulation inhibitor) [Source:HGNC Symbol;Acc:11760]	ENSG00000003436:E6.4-E7.1	ENSG00000003436:E3.1-E7.1	ENSG00000003436:E6.4	0.104651	0.4	-0.035062	0.276119	chr2:188409231-188368497|chr2:188378343-188368497	junctions	1	0.875		0.6				1	1	1	0.95	1	1			1		1	1
TFPI	tissue factor pathway inhibitor (lipoprotein-associated coagulation inhibitor) [Source:HGNC Symbol;Acc:11760]	ENSG00000003436:E4.1-E6.3	ENSG00000003436:E5.1-E7.1	ENSG00000003436:E6.3|ENSG00000003436:E5.1	0.647059	0.944444	0.263295	0.0714286	chr2:188394091-188378373|chr2:188385269-188368497	junctions	1							0.636364											0.0833333
TFPI	tissue factor pathway inhibitor (lipoprotein-associated coagulation inhibitor) [Source:HGNC Symbol;Acc:11760]	ENSG00000003436:E2.6-E4.1	ENSG00000003436:E2.6-E7.1	ENSG00000003436:E4.1	0.567652	0.975	0.925025	0.458333	chr2:188418927-188394212|chr2:188418927-188368497	junctions	0.362735	0.3875	1	0.178363	0.162393		0.0898438	0.25	0.025	0.253731	0.25	0.0779221	0.298246	0.241379	0.338308	0.0384615	0.030303	0.466667	0.289796
TFPI	tissue factor pathway inhibitor (lipoprotein-associated coagulation inhibitor) [Source:HGNC Symbol;Acc:11760]	ENSG00000003436:I10.2-E13.1_188332626	ENSG00000003436:E11.1-E12.1	ENSG00000003436:I10.2	0.160494	0.285677	0.150848	0.0714286	chr2:188348851-188332626|chr2:188348851-188343530	junctions	0.0121951	0.111111		0.297872	0.0769231		0.0714286	0.0952381	0.0588235	0.111111	0.0151515	0.111111	0.1	0.166667	0.0666667			0.142857	0.012987
NDUFAF7	NADH dehydrogenase (ubiquinone) complex I, assembly factor 7 [Source:HGNC Symbol;Acc:28816]	ENSG00000003509:E2.5-E3.1	ENSG00000003509:E1.5-E3.1	ENSG00000003509:E2.5	5.16667	0.800248	0.512623	0.575646	chr2:37459022-37459249|chr2:37458903-37459249	junctions	0.0588235	0.047619	0.047619	0.0526316	0.83871	0.0666667	0.0555556	0.142857	0.0434783		0.0384615	0.0833333	0.0588235		0.0588235	0.05	0.0769231	0.0526316	0.0769231
NDUFAF7	NADH dehydrogenase (ubiquinone) complex I, assembly factor 7 [Source:HGNC Symbol;Acc:28816]	ENSG00000003509:E6.8-E7.1	ENSG00000003509:E6.2-E7.1	ENSG00000003509:E6.8	0.161972	0.47619	0.638848	1	chr2:37468780-37471006|chr2:37469836-37471006	junctions	1	0.92	0.607143	1	0.861446	1	0.925926		0.727273	1	1	0.678571	0.928571		1	0.705882	1	0.52381	0.621622
NDUFAF7	NADH dehydrogenase (ubiquinone) complex I, assembly factor 7 [Source:HGNC Symbol;Acc:28816]	ENSG00000003509:E11.4-U12.1_37485459	ENSG00000003509:E11.4-U12.1_37497730	ENSG00000003509:E12.1_37485459	1.2	0.833333	-0.0645168	0.0833333	chr2:37475569-37497730|chr2:37475569-37485459	junctions									1										0.166667
NDUFAF7	NADH dehydrogenase (ubiquinone) complex I, assembly factor 7 [Source:HGNC Symbol;Acc:28816]	ENSG00000003509:I4.1_37463982-E5.1	ENSG00000003509:E3.1-E5.1	ENSG00000003509:I4.1_37463982	0.555556	0.5	0.302235	0.0833333	chr2:37463982-37464900|chr2:37459409-37464900	junctions					0.6		0.1					0.166667
RBM5	RNA binding motif protein 5 [Source:HGNC Symbol;Acc:9902]	ENSG00000003756:E17.1-E18.1	ENSG00000003756:E17.1-E19.1	ENSG00000003756:E18.1	0.212121	0.351562	0.116198	1	chr3:50147121-50148112|chr3:50147121-50147812	junctions	0.648438	0.957447	1	0.693989	0.845528	1	0.916667	0.895652	0.897959	0.80198	0.939759	1	1	0.85	0.865116	0.92228	1	0.971429	1
RBM5	RNA binding motif protein 5 [Source:HGNC Symbol;Acc:9902]	ENSG00000003756:E17.1-E19.1	ENSG00000003756:E17.1-E21.7	ENSG00000003756:E19.1	0.125	0.538462	0.187745	0.211009	chr3:50147121-50150816|chr3:50147121-50148112	junctions	0.958333	1		1	1		0.461538	1	1	1	1			0.909091	0.833333	0.8
RBM5	RNA binding motif protein 5 [Source:HGNC Symbol;Acc:9902]	ENSG00000003756:E9.1-E10.3	ENSG00000003756:E8.4-E10.3	ENSG00000003756:E9.1	0.111969	0.42029	0.184565	0.774908	chr3:50140599-50142510|chr3:50141741-50142510	junctions	0.57971	1	1	1	1	1	1	1	1	1	1	1	1	0.96875	0.948905	1	1	1	1
RBM5	RNA binding motif protein 5 [Source:HGNC Symbol;Acc:9902]	ENSG00000003756:E7.7-E8.3	ENSG00000003756:E7.3-E8.3	ENSG00000003756:E7.7	0.653226	0.848139	0.630029	0.291815	chr3:50138038-50140516|chr3:50137484-50140516	junctions	0.0294118	0.615385	0.652174	0.386667	0.585366	0.736264	0.0909091	0.75	0.398058	0.837838	0.36	0.877551	0.205128	0.586207	0.395522	0.447552	0.0344828	0.571429	0.351064
RBM5	RNA binding motif protein 5 [Source:HGNC Symbol;Acc:9902]	ENSG00000003756:E7.3-E7.7	ENSG00000003756:E7.3-E7.6_50137733		0.121212	0.27907	-0.0600574	0	chr3:50137484-50137733|chr3:50137484-50137965	others		1	1	1	1	1	1	1	1	1	1	1	1	1	0.72093	1	1	1	1
RBM5	RNA binding motif protein 5 [Source:HGNC Symbol;Acc:9902]	ENSG00000003756:E22.3-E22.5	ENSG00000003756:E22.4		1	0.305344	0.242402	0	chr3:50151532-50151613|chr3:50151532-50151613	exon-retained	0.935622	0.947826	0.885246	0.694656	0.915888	1	0.855422	0.92623	0.973451	0.948718	1	0.979167	0.941176	0.965517	0.961538	0.960784	1	0.83908	0.947674
SLC7A2	solute carrier family 7 (cationic amino acid transporter, y+ system), member 2 [Source:HGNC Symbol;Acc:11060]	ENSG00000003989:E8.1-E10.1	ENSG00000003989:E9.1-E11.1	ENSG00000003989:E10.1|ENSG00000003989:E9.1	2.70886	0.995349	-0.273508	1	chr8:17409495-17412455|chr8:17412208-17415804	junctions	0.04	0.846154	0.0454545	0.0416667	0.0588235		0.047619	0.0125	0.666667	0.0465116	1	0.0833333	0.030303	0.125	0.0909091	0.525641	1	0.125
SLC7A2	solute carrier family 7 (cationic amino acid transporter, y+ system), member 2 [Source:HGNC Symbol;Acc:11060]	ENSG00000003989:E2.1-E4.1	ENSG00000003989:E1.3-E4.1	ENSG00000003989:E2.1	1.09574	0.6	0.773357	1	chr8:17354746-17400827|chr8:17359811-17400827	junctions		0.666667	1	0.6				0.479798		0.408451	1	1	0.4	0.625	0.769231	0.583333	0.845455
SLC7A2	solute carrier family 7 (cationic amino acid transporter, y+ system), member 2 [Source:HGNC Symbol;Acc:11060]	ENSG00000003989:E1.3-E2.1	ENSG00000003989:E1.3-E4.1	ENSG00000003989:E2.1	0.68932	0.67027	0.82268	1	chr8:17354746-17359766|chr8:17354746-17400827	junctions		0.764706		0.111111				0.411429		0.263158			0.1	0.625		0.423077	0.77027
SLC7A2	solute carrier family 7 (cationic amino acid transporter, y+ system), member 2 [Source:HGNC Symbol;Acc:11060]	ENSG00000003989:E10.1-E11.1	ENSG00000003989:E9.1-E11.1	ENSG00000003989:E10.1	2.29114	0.9875	-0.302865	1	chr8:17412591-17415804|chr8:17412208-17415804	junctions	0.04	0.75	0.0454545	0.0416667	0.0588235		0.047619	0.0125	0.192308	0.0681818	1	0.0833333	0.030303	0.125	0.0909091	0.0263158	1	0.125	0.857143
ARF5	ADP-ribosylation factor 5 [Source:HGNC Symbol;Acc:658]	ENSG00000004059:I1.1_127228999-E2.2	ENSG00000004059:U0.1_127225931-E2.2	ENSG00000004059:I1.1_127228999	1.6	0.833333	-0.0624458	0.0134529	chr7:127225931-127229137|chr7:127228999-127229137	junctions					0.166667										1
SARM1	sterile alpha and TIR motif containing 1 [Source:HGNC Symbol;Acc:17074]	ENSG00000004139:E8.1-E10.3	ENSG00000004139:E7.2-E10.3	ENSG00000004139:E8.1	0.296296	0.564286	-0.0092212	1	chr17:26712485-26715193|chr17:26712294-26715193	junctions		0.166667		0.0666667		0.0769231			0.0357143	0.125		0.142857	0.125		0.6	0.0555556
SARM1	sterile alpha and TIR motif containing 1 [Source:HGNC Symbol;Acc:17074]	ENSG00000004139:E10.4-E10.6	ENSG00000004139:E10.5		1	0.833333	0.159734	0	chr17:26715295-26715369|chr17:26715295-26715369	exon-retained			0.166667	0.916667	0.833333	1	1		1	1		0.928571			0.714286	0.6875		1
SARM1	sterile alpha and TIR motif containing 1 [Source:HGNC Symbol;Acc:17074]	ENSG00000004139:E11.2-I11.2	ENSG00000004139:E11.3		1	0.384113	0.38622	0	chr17:26723045-26723176|chr17:26723045-26723176	exon-retained	0.09375	0.216216	0.211538	0.125	0.0144928	0.395349	0.202703	0.15	0.222222	0.152174	0.018018	0.117647	0.232877	0.186047	0.164706	0.204651	0.015625	0.011236	0.137405
PLXND1	plexin D1 [Source:HGNC Symbol;Acc:9107]	ENSG00000004399:E19.1_129288690-E20.1	ENSG00000004399:E18.2-E20.1	ENSG00000004399:E19.1_12928869	1.6	0.833333	-0.0821302	0.0222222	chr3:129289629-129286648|chr3:129288690-129286648	junctions							0.166667												1
PLXND1	plexin D1 [Source:HGNC Symbol;Acc:9107]	ENSG00000004399:E35.2-E36.1_129275313	ENSG00000004399:E35.2-E36.1_129275317	ENSG00000004399:E36.1_129275313	2.42857	0.775	0.249045	0.0543807	chr3:129275460-129275313|chr3:129275460-129275317	junctions	0.125			0.647059						0.9		0.166667
AK2	adenylate kinase 2 [Source:HGNC Symbol;Acc:362]	ENSG00000004455:E11.2-E13.1	ENSG00000004455:E10.3-E13.1	ENSG00000004455:E11.2	0.132	0.259582	0.0994224	0.0489914	chr1:33477675-33476434|chr1:33478808-33476434	junctions	0.010989	0.037037	0.0277778	0.0232558	0.0263158	0.00398406	0.0238095	0.04	0.263566	0.0307692	0.0147059	0.0873786	0.025	0.015873	0.0133333	0.177419	0.0153846	0.0208333	0.0163934
AK2	adenylate kinase 2 [Source:HGNC Symbol;Acc:362]	ENSG00000004455:E7.2-E9.2	ENSG00000004455:E6.3-E9.2	ENSG00000004455:E7.2	0.535714	0.9375	-0.227584	0.0594714	chr1:33487194-33480195|chr1:33486992-33480195	junctions		0.882353				1				0.166667	0.0625	0.166667			1		1	1
AK2	adenylate kinase 2 [Source:HGNC Symbol;Acc:362]	ENSG00000004455:E4.1-E5.1	ENSG00000004455:E3.8-E5.1	ENSG00000004455:E5.1|ENSG00000004455:E4.1	0.427152	0.879167	0.670387	0.40113	chr1:33497145-33490168|chr1:33502337-33490168	junctions	0.300926	0.309623	0.8875	0.00833333	0.39823	0.272	0.308824	0.1	0.385417	0.123153	0.156695	0.314176	0.342105	0.125926	0.253623	0.531915	0.265244	0.6	0.289474
FKBP4	FK506 binding protein 4, 59kDa [Source:HGNC Symbol;Acc:3720]	ENSG00000004478:E3.1-E4.1	ENSG00000004478:E1.2-E5.1	ENSG00000004478:E3.1|ENSG00000004478:E4.1	3.88889	0.9	-0.108342	0.0385852	chr12:2904410-2906895|chr12:2906130-2906304	junctions				1			0.1
FKBP4	FK506 binding protein 4, 59kDa [Source:HGNC Symbol;Acc:3720]	ENSG00000004478:E6.2-E6.4	ENSG00000004478:E6.3		1	0.455738	0.180035	0	chr12:2907992-2908254|chr12:2907992-2908254	exon-retained	0.856115	1	0.755725	0.544262	0.960986	1	0.963197	0.81982	0.968449	0.959184	0.954955	0.968447	0.986559	0.785714	0.975089	0.948238	1	0.926724	0.922222
KDM1A	lysine (K)-specific demethylase 1A [Source:HGNC Symbol;Acc:29079]	ENSG00000004487:E3.1-E4.1	ENSG00000004487:E2.2-E4.1	ENSG00000004487:E3.1	0.291892	0.7	0.706532	0.490909	chr1:23357127-23376880|chr1:23370979-23376880	junctions	0.410256	0.714286	0.708333	0.3	0.775	0.571429	0.790698	0.677419	0.923664	0.592593	0.714286	1	0.689189	0.818182	0.735537	0.751678	0.680851	0.810811	0.854839
KDM1A	lysine (K)-specific demethylase 1A [Source:HGNC Symbol;Acc:29079]	ENSG00000004487:E11.1-E12.1	ENSG00000004487:E9.2-E12.1	ENSG00000004487:E11.1	0.13017	0.480928	-0.0801768	0.642857	chr1:23392564-23395032|chr1:23385660-23395032	junctions	0.01	0.00892857	0.482143	0.00740741	0.00121507	0.00414938	0.00595238	0.0322581	0.00588235	0.0333333	0.0142857	0.00628931	0.00724638	0.025	0.0049505	0.00325733	0.00355872	0.00877193	0.0114943
KDM1A	lysine (K)-specific demethylase 1A [Source:HGNC Symbol;Acc:29079]	ENSG00000004487:I2.1_23366927-E3.1	ENSG00000004487:E2.2-E4.1	ENSG00000004487:I2.1_23366927	0.111111	0.419318	-0.149354	0.0348259	chr1:23366927-23370920|chr1:23357127-23376880	junctions	0.0416667	0.111111	0.0666667	0.0666667	0.0181818	0.025	0.1	0.0909091	0.0909091	0.0833333			0.0416667	0.142857	0.030303	0.0263158	0.0322581	0.125	0.4375
RBM6	RNA binding motif protein 6 [Source:HGNC Symbol;Acc:9903]	ENSG00000004534:E8.3-E12.1	ENSG00000004534:E3.1-E12.1	ENSG00000004534:E12.1|ENSG00000004534:E8.3	1.01351	0.705329	0.542522	0.507042	chr3:50000118-50085678|chr3:50036946-50085678	junctions	0.463918	0.914894	0.513158	0.653959	0.294671	0.784	0.434783	0.903226	0.601732	0.818182	1	0.698795	0.414894	0.659091	0.718563	0.659292	0.783333	0.672414	0.611511
RBM6	RNA binding motif protein 6 [Source:HGNC Symbol;Acc:9903]	ENSG00000004534:E8.3-E12.1	ENSG00000004534:E6.1-E12.1	ENSG00000004534:E12.1|ENSG00000004534:E8.3	0.135135	0.366197	0.370809	0.507042	chr3:50012825-50085678|chr3:50036946-50085678	junctions	0.633803	0.843137	0.83871	0.881423	0.886792	1	1	0.636364	0.958621	0.878049	1	1	0.795918	0.74359	1	0.841808	1	0.804124	0.809524
RBM6	RNA binding motif protein 6 [Source:HGNC Symbol;Acc:9903]	ENSG00000004534:E4.6-E5.1	ENSG00000004534:E3.1-E5.1	ENSG00000004534:E5.1|ENSG00000004534:E4.6	0.483333	0.464	0.0623232	0.634409	chr3:50000118-50009492|chr3:50006181-50009492	junctions	1	0.983333	1	1	0.591837	1	1	0.741935	0.536	0.866667	1	1	0.671875	0.868421	1	0.857143	1	1	1
RBM6	RNA binding motif protein 6 [Source:HGNC Symbol;Acc:9903]	ENSG00000004534:E11.1-E12.1	ENSG00000004534:E3.1-E12.1	ENSG00000004534:E12.1|ENSG00000004534:E11.1	0.16	0.689247	0.361996	0.112676	chr3:50084759-50085678|chr3:50000118-50085678	junctions	0.118644		0.0133333	0.23871	0.0301724	0.0357143	0.0714286	0.7	0.0107527	0.5		0.0196078	0.0178571	0.0625	0.0208333	0.266667	0.0714286	0.025641	0.181818
RBM6	RNA binding motif protein 6 [Source:HGNC Symbol;Acc:9903]	ENSG00000004534:E3.1-E4.1	ENSG00000004534:E3.1-E12.1	ENSG00000004534:E4.1	0.168889	0.567004	0.239557	0.211268	chr3:50000118-50004631|chr3:50000118-50085678	junctions	0.0188679		0.075	0.248408	0.00442478	0.0357143	0.084507	0.571429	0.0107527	0.2		0.0196078	0.0677966	0.5	0.0208333	0.114943	0.0714286	0.025641	0.205882
RBM6	RNA binding motif protein 6 [Source:HGNC Symbol;Acc:9903]	ENSG00000004534:E3.1-E4.1_50004766	ENSG00000004534:E3.1-E5.1	ENSG00000004534:E4.1_50004766	0.12069	0.983051	-0.12627	0.0253165	chr3:50000118-50004766|chr3:50000118-50009492	junctions					0.0243902			0.111111	0.0169492	0.142857			0.0454545	0.166667	1	0.05
RBM6	RNA binding motif protein 6 [Source:HGNC Symbol;Acc:9903]	ENSG00000004534:E20.1-E20.3	ENSG00000004534:E20.2		1	0.326014	0.347949	0	chr3:50098980-50099395|chr3:50098980-50099395	exon-retained	0.0365854	0.0780669	0.0984848	0.0308989	0.103565	0.356913	0.0861111	0.0925926	0.0815939	0.0929204	0.0674847	0.114569	0.185083	0.139535	0.0693756	0.0966543	0.251462	0.115538	0.0801282
RBM6	RNA binding motif protein 6 [Source:HGNC Symbol;Acc:9903]	ENSG00000004534:E20.2_50099181-E20.3	ENSG00000004534:E20.2_50099181-E20.2_50099316		0.818182	0.916667	0.243039	0	chr3:50099181-50099316|chr3:50099181-50099395	others	0.529412				0.0833333														1
CAMKK1	calcium/calmodulin-dependent protein kinase kinase 1, alpha [Source:HGNC Symbol;Acc:1469]	ENSG00000004660:I9.2-E12.1	ENSG00000004660:E11.1_3784899-E12.1	ENSG00000004660:I9.2	0.185185	0.333333	0.121055	1	chr17:3784899-3783728|chr17:3784921-3783728	junctions	1		1			1				1				1	0.666667		1
RECQL	RecQ protein-like (DNA helicase Q1-like) [Source:HGNC Symbol;Acc:9948]	ENSG00000004700:E1.8-E2.1	ENSG00000004700:E1.7-E2.1	ENSG00000004700:E1.8	0.75	0.857143	-0.0785416	0.0452261	chr12:21654397-21652549|chr12:21654347-21652549	junctions		1				0.142857													1
RECQL	RecQ protein-like (DNA helicase Q1-like) [Source:HGNC Symbol;Acc:9948]	ENSG00000004700:E1.7-E1.11	ENSG00000004700:E1.8-E1.12		0.194805	0.714286	-0.105658	0	chr12:21654397-21654306|chr12:21654347-21654149	others	0.0555556	0.037037		0.0384615	0.047619	0.1	0.111111		0.0128205	0.857143		0.285714	0.0185185	0.666667	0.551724	0.0909091		0.2	0.238095
RECQL	RecQ protein-like (DNA helicase Q1-like) [Source:HGNC Symbol;Acc:9948]	ENSG00000004700:E1.7-E1.12	ENSG00000004700:E1.8-E1.12		0.194805	0.653846	0.175859	0	chr12:21654397-21654149|chr12:21654347-21654149	others	0.0555556	0.037037		0.0384615	0.047619	0.181818	0.666667		0.0128205			0.166667	0.171875		0.0714286	0.444444		0.04	0.0588235
RECQL	RecQ protein-like (DNA helicase Q1-like) [Source:HGNC Symbol;Acc:9948]	ENSG00000004700:E1.6-E1.12	ENSG00000004700:E1.7-E1.12		0.533333	0.5	0.388037	0	chr12:21654415-21654149|chr12:21654397-21654149	others						0.5625	0.0625						0.0909091			0.461538
ARHGAP33	Rho GTPase activating protein 33 [Source:HGNC Symbol;Acc:23085]	ENSG00000004777:E19.1-E20.1	ENSG00000004777:E19.1-E21.3	ENSG00000004777:E20.1	0.875	0.875	0.366019	0.473684	chr19:36275219-36275855|chr19:36275219-36275397	junctions			0.857143		0.125										0.6	1
ARHGAP33	Rho GTPase activating protein 33 [Source:HGNC Symbol;Acc:23085]	ENSG00000004777:I25.1	ENSG00000004777:E25.1-E26.1	ENSG00000004777:I25.1	1	0.5	0.935586	0	chr19:36278461-36278546|chr19:36278462-36278545	intron-retained	0.75		0.870968	1	0.70297			0.666667	0.5			0.857143	0.625		0.769231	0.692308		1	0.5
NDUFAB1	NADH dehydrogenase (ubiquinone) 1, alpha/beta subcomplex, 1, 8kDa [Source:HGNC Symbol;Acc:7694]	ENSG00000004779:E1.4_23607409-E4.1	ENSG00000004779:E1.4-E5.1	ENSG00000004779:E1.4_23607409	0.857143	0.875	-0.120869	0.0118044	chr16:23607444-23596744|chr16:23607409-23598640	junctions				1							0.125
PDK4	pyruvate dehydrogenase kinase, isozyme 4 [Source:HGNC Symbol;Acc:8812]	ENSG00000004799:E7.5-E8.1_95216479	ENSG00000004799:E7.1-E8.1	ENSG00000004799:E8.1	1.22222	0.9	-0.0555556	0.0769231	chr7:95216730-95216479|chr7:95217039-95216435	junctions							0.0833333								1
PDK4	pyruvate dehydrogenase kinase, isozyme 4 [Source:HGNC Symbol;Acc:8812]	ENSG00000004799:E7.1-E8.1	ENSG00000004799:E7.5-E8.1_95216479	ENSG00000004799:E7.5	0.818182	0.916667	-0.0555556	0.0769231	chr7:95217039-95216435|chr7:95216730-95216479	junctions							1								0.1
SLC22A16	solute carrier family 22 (organic cation/carnitine transporter), member 16 [Source:HGNC Symbol;Acc:20302]	ENSG00000004809:I4.1_110794444-E5.1	ENSG00000004809:E1.2-E5.1	ENSG00000004809:I4.1_110794444	1.16667	0.857143	-0.0645168	1	chr6:110797725-110778220|chr6:110794444-110778220	junctions	1				0.142857
ZMYND10	zinc finger, MYND-type containing 10 [Source:HGNC Symbol;Acc:19412]	ENSG00000004838:E1.5-E2.2	ENSG00000004838:E1.6-E4.2	ENSG00000004838:E1.6	0.615385	0.620879	0.244841	1	chr3:50382966-50382663|chr3:50382919-50381281	junctions	0.384615				1
ZMYND10	zinc finger, MYND-type containing 10 [Source:HGNC Symbol;Acc:19412]	ENSG00000004838:E1.6-E4.2	ENSG00000004838:E1.5-E2.2	ENSG00000004838:E2.2	1.625	0.615385	0.244841	1	chr3:50382919-50381281|chr3:50382966-50382663	junctions	0.692308				0.0714286
ZMYND10	zinc finger, MYND-type containing 10 [Source:HGNC Symbol;Acc:19412]	ENSG00000004838:E6.14-E6.16	ENSG00000004838:E6.15		1	0.967742	0.643029	0	chr3:50379828-50379571|chr3:50379571-50379828	exon-retained	0.801347		1	0.0322581	0.952522											0.6	0.1
ZMYND10	zinc finger, MYND-type containing 10 [Source:HGNC Symbol;Acc:19412]	ENSG00000004838:E6.2-E6.4	ENSG00000004838:E6.3		1	0.588235	0.927592	0	chr3:50380637-50380738|chr3:50380738-50380637	exon-retained	0.991597			0.411765	0.965318				1				1			0.895522
ABCB5	ATP-binding cassette, sub-family B (MDR/TAP), member 5 [Source:HGNC Symbol;Acc:46]	ENSG00000004846:E14.1-E15.1	ENSG00000004846:E14.1-E16.1	ENSG00000004846:E15.1	1.4	0.615385	0.847238	1	chr7:20698299-20706382|chr7:20698299-20698689	junctions					0.615385
ABCB5	ATP-binding cassette, sub-family B (MDR/TAP), member 5 [Source:HGNC Symbol;Acc:46]	ENSG00000004846:E14.1-E16.1	ENSG00000004846:E14.1-E17.1	ENSG00000004846:E16.1	1	0.5	0.478738	1	chr7:20698299-20721128|chr7:20698299-20706382	junctions					0.666667										0.166667
SLC25A13	solute carrier family 25 (aspartate/glutamate carrier), member 13 [Source:HGNC Symbol;Acc:10983]	ENSG00000004864:E4.1-E6.1	ENSG00000004864:E3.1-E6.1	ENSG00000004864:E4.1	0.26087	0.857143	-0.205307	0.5	chr7:95926210-95838289|chr7:95906508-95838289	junctions		1	1		1		1				1	1	1		0.142857		1		1
SLC25A13	solute carrier family 25 (aspartate/glutamate carrier), member 13 [Source:HGNC Symbol;Acc:10983]	ENSG00000004864:E4.1-E5.1	ENSG00000004864:E4.1-E6.1	ENSG00000004864:E5.1	0.216981	0.888889	0.495718	1	chr7:95906508-95838289|chr7:95906508-95864229	junctions	1	0.833333	0.904762	1	0.722222		0.541667	1	1	0.809524	0.955357	0.814516	0.774194		1	0.9375	0.111111	0.884615	0.767442
SLC25A13	solute carrier family 25 (aspartate/glutamate carrier), member 13 [Source:HGNC Symbol;Acc:10983]	ENSG00000004864:E19.2-E19.4	ENSG00000004864:E19.3		1	0.5	0.564343	0	chr7:95751057-95751151|chr7:95751151-95751057	exon-retained	1	0.8125	0.842105	0.5	0.960784	1	0.578947	0.904762	0.824742	0.970588	0.895062	0.952381	0.967213	0.909091	0.923077	0.888889		0.851064	0.805556
ST7	suppression of tumorigenicity 7 [Source:HGNC Symbol;Acc:11351]	ENSG00000004866:E8.2-E9.2	ENSG00000004866:E3.2-E9.2	ENSG00000004866:E8.2	0.217391	0.833333	-0.097628	0.358209	chr7:116655068-116739816|chr7:116738869-116739816	junctions								1						0.166667			1	1
ST7	suppression of tumorigenicity 7 [Source:HGNC Symbol;Acc:11351]	ENSG00000004866:E13.2-E14.1	ENSG00000004866:E13.2-E15.1	ENSG00000004866:E14.1	1.36893	0.952381	-0.0696613	0.836066	chr7:116772014-116776135|chr7:116772014-116774178	junctions	0.822581	0.719298	0.829268	0.62963	0.649123	0.047619	0.791667	0.380952	0.184971	0.666667	0.785714	0.261905	1	0.724138	0.888889	0.8	1	0.887324	0.771429
ST7	suppression of tumorigenicity 7 [Source:HGNC Symbol;Acc:11351]	ENSG00000004866:E8.2-E9.2	ENSG00000004866:E4.8-E9.2	ENSG00000004866:E8.2	0.913043	0.954545	-0.115355	0.358209	chr7:116660683-116739816|chr7:116738869-116739816	junctions			0.0454545					1									1	1
ST7	suppression of tumorigenicity 7 [Source:HGNC Symbol;Acc:11351]	ENSG00000004866:E1.8-E8.1	ENSG00000004866:E4.8-E9.2	ENSG00000004866:E4.8|ENSG00000004866:E8.1	4.2	0.833333	-0.0656433	0.0434783	chr7:116593745-116738667|chr7:116660683-116739816	junctions			0.0454545								1
ST7	suppression of tumorigenicity 7 [Source:HGNC Symbol;Acc:11351]	ENSG00000004866:E8.2-E9.2	ENSG00000004866:E1.8-E9.2	ENSG00000004866:E8.2	0.283951	0.355897	0.126808	0.358209	chr7:116738869-116739816|chr7:116593745-116739816	junctions	0.0133333	0.0357143	0.0909091	0.111111	0.0555556	0.0526316	0.0384615	0.212121	0.116279	0.0416667	0.0144928	0.0833333		0.05	0.0166667	0.05	0.369231	0.296296	0.125
ST7	suppression of tumorigenicity 7 [Source:HGNC Symbol;Acc:11351]	ENSG00000004866:E29.2-E30.1	ENSG00000004866:E29.2-E31.2	ENSG00000004866:E30.1	0.934783	0.824548	0.0627309	1	chr7:116862116-116862915|chr7:116862116-116869816	junctions	0.512821	0.42029	0.111111	0.0196078	0.366197	0.404762	0.136364	0.392157	0.582524	0.707317	0.258333	0.305556	0.3375	0.844156	0.215909	0.418605	0.387755	0.379747	0.352941
CDC27	cell division cycle 27 [Source:HGNC Symbol;Acc:1728]	ENSG00000004897:E20.2-E21.2	ENSG00000004897:E19.1-E21.2	ENSG00000004897:E20.2	0.225564	0.863636	-0.207203	0.768595	chr17:45206759-45199966|chr17:45201252-45199966	junctions	0.666667	1	1	0.136364	1	1	1	1	1	1	1	1	1	1	1	0.925926	1	1	1
CDC27	cell division cycle 27 [Source:HGNC Symbol;Acc:1728]	ENSG00000004897:E19.1-E21.1	ENSG00000004897:E20.2-E21.4	ENSG00000004897:E20.2	2	0.875	-0.0678072	0.0418848	chr17:45206759-45199985|chr17:45201252-45199902	junctions					1								0.0666667
CDC27	cell division cycle 27 [Source:HGNC Symbol;Acc:1728]	ENSG00000004897:E20.2-E21.4	ENSG00000004897:E19.1-E21.2	ENSG00000004897:E20.2	0.466667	0.95	-0.0420095	0.104895	chr17:45201252-45199902|chr17:45206759-45199966	junctions	0.0625			0.05									1			0.142857
CDC27	cell division cycle 27 [Source:HGNC Symbol;Acc:1728]	ENSG00000004897:E20.2-E21.1	ENSG00000004897:E19.1-E21.2	ENSG00000004897:E21.1|ENSG00000004897:E20.2	0.166667	0.967742	-0.0881696	0.0314136	chr17:45201252-45199985|chr17:45206759-45199966	junctions	0.0322581			0.05					1							0.142857
SLC4A1	solute carrier family 4, anion exchanger, member 1 (erythrocyte membrane protein band 3, Diego blood group) [Source:HGNC Symbol;Acc:11027]	ENSG00000004939:E3.3-E4.1	ENSG00000004939:E2.3-E4.1	ENSG00000004939:E3.3	0.243243	0.986667	-0.102902	1	chr17:42339395-42339004|chr17:42340004-42339004	junctions	0.0133333				0.0769231		0.0263158	0.125				1	0.0588235
HCCS	holocytochrome c synthase [Source:HGNC Symbol;Acc:4837]	ENSG00000004961:E1.5-E2.1	ENSG00000004961:E1.4-E2.1	ENSG00000004961:E1.5	0.123457	0.26087	0.480674	0.818182	chrX:11129580-11130139|chrX:11129638-11130139	junctions	1	0.891304	1	1	0.952941	0.888889	1	1	1	1	0.923077	0.923077	1	0.9375	0.87037	1	0.931507	1	0.73913
HCCS	holocytochrome c synthase [Source:HGNC Symbol;Acc:4837]	ENSG00000004961:E1.5-E2.1	ENSG00000004961:E1.3-E2.1	ENSG00000004961:E1.5	0.135802	0.294118	0.294407	0.818182	chrX:11129543-11130139|chrX:11129638-11130139	junctions	1	1	0.914286	1	0.910112	0.86747	1	1	1	1	0.705882	0.947368	1	1	1	0.948718	0.883117	1	0.85
DVL2	dishevelled, dsh homolog 2 (Drosophila) [Source:HGNC Symbol;Acc:3086]	ENSG00000004975:E3.3-E3.5	ENSG00000004975:E3.4		1	0.603774	0.146593	0	chr17:7133749-7134047|chr17:7134047-7133749	exon-retained	0.657143	1	0.769231	0.396226	0.97546	1	0.931034	0.77551	0.909091	1	0.75	0.976744	0.961039	0.754386	0.902439	0.942387	0.783784	0.910714	0.753247
DVL2	dishevelled, dsh homolog 2 (Drosophila) [Source:HGNC Symbol;Acc:3086]	ENSG00000004975:E8.1-E8.3	ENSG00000004975:E8.2		1	0.333333	0.745872	0	chr17:7130588-7130723|chr17:7130723-7130588	exon-retained	1	1	0.666667	0.848739	0.962264	1	1	0.916667	0.847826	1	1	0.857143	1	0.861111	0.932432	0.932203	1	0.923077	0.941176
DVL2	dishevelled, dsh homolog 2 (Drosophila) [Source:HGNC Symbol;Acc:3086]	ENSG00000004975:E4.4-E4.6	ENSG00000004975:E4.5		1	0.941176	-0.181151	0	chr17:7133262-7133365|chr17:7133365-7133262	exon-retained	0.846154		1	0.578947	0.955556	0.0588235	0.933333	1	0.935484	0.736842			1	0.948718	0.740741	0.954545	1	0.692308	0.777778
DVL2	dishevelled, dsh homolog 2 (Drosophila) [Source:HGNC Symbol;Acc:3086]	ENSG00000004975:E4.6-E4.8	ENSG00000004975:E4.7		1	0.623656	0.223553	0	chr17:7132997-7133127|chr17:7133127-7132997	exon-retained	1	1	0.692308	0.376344	0.866667	1	0.890909	0.9	0.851064	0.852941	1	0.975	0.818182	0.894737	0.904762	0.810127	1	0.714286	0.928571
DVL2	dishevelled, dsh homolog 2 (Drosophila) [Source:HGNC Symbol;Acc:3086]	ENSG00000004975:E4.3-E4.6	ENSG00000004975:E4.4-E4.6		0.290323	0.766218	0.357384	0	chr17:7133377-7133262|chr17:7133365-7133262	others	0.0909091	0.5	0.307692	0.0909091	0.0232558		0.0357143	0.162162	0.3	0.59375		0.789474	0.36	0.217391	0.40625	0.234568	0.0625	0.111111	0.458333
UPF1	UPF1 regulator of nonsense transcripts homolog (yeast) [Source:HGNC Symbol;Acc:9962]	ENSG00000005007:E13.3-E14.1	ENSG00000005007:E13.2-E14.1	ENSG00000005007:E13.3	0.271357	0.387952	0.677342	0.361446	chr19:18963913-18964061|chr19:18963880-18964061	junctions	0.28169	0.214286	0.4	0.0120482	0.216535	0.167665	0.205882	0.131148	0.141593	0.02	0.027027	0.375	0.205357	0.0454545	0.0884354	0.330097	0.278195	0.162791	0.108696
SKAP2	src kinase associated phosphoprotein 2 [Source:HGNC Symbol;Acc:15687]	ENSG00000005020:E21.1-E22.1	ENSG00000005020:E21.1-U22.1_26697553	ENSG00000005020:E22.1	0.155556	0.291667	0.172292	0.846154	chr7:26709710-26697553|chr7:26709710-26709275	junctions	1	1	1	1	0.708333	1	1	1	1	1	1	1	1	1	1	1	1	1	1
SKAP2	src kinase associated phosphoprotein 2 [Source:HGNC Symbol;Acc:15687]	ENSG00000005020:I1.1_26957630-E2.1	ENSG00000005020:U0.1_27127468-E2.1	ENSG00000005020:I1.1_26957630	0.615385	0.409091	1	0.0769231	chr7:27127468-26933592|chr7:26957630-26933592	junctions					0.409091
CCDC109B	coiled-coil domain containing 109B [Source:HGNC Symbol;Acc:26076]	ENSG00000005059:E2.1-E4.1	ENSG00000005059:E1.3-E5.1	ENSG00000005059:E4.1|ENSG00000005059:E2.1	0.769231	0.928571	-0.0638929	0.0769231	chr4:110481592-110581351|chr4:110482173-110580167	junctions						0.0714286									1
POLR2J	polymerase (RNA) II (DNA directed) polypeptide J, 13.3kDa [Source:HGNC Symbol;Acc:9197]	ENSG00000005075:E3.1_102114840-E4.1	ENSG00000005075:E3.1-E4.1_102114029	ENSG00000005075:E3.1_10211484	1.8	0.833333	-0.0555556	0.0151057	chr7:102114808-102114029|chr7:102114840-102114131	junctions											0.166667							1
DHX33	DEAH (Asp-Glu-Ala-His) box polypeptide 33 [Source:HGNC Symbol;Acc:16718]	ENSG00000005100:E1.4-E2.1	ENSG00000005100:E1.4-E3.1	ENSG00000005100:E2.1	0.857143	0.857143	-0.179944	0.75	chr17:5371891-5365866|chr17:5371891-5367009	junctions	1		0.714286	0.5	1	1		1	1	0.764706		1	1				1		0.142857
DHX33	DEAH (Asp-Glu-Ala-His) box polypeptide 33 [Source:HGNC Symbol;Acc:16718]	ENSG00000005100:E11.1-E12.1	ENSG00000005100:E11.1-ENSG00000108561:E4.1	ENSG00000005100:E12.1	0.5	0.4	0.223086	1	chr17:5352129-5341593|chr17:5352129-5347833	junctions		1	1	1	0.6	1	1	1	1	1		1	1			1	1	1	1
DHX33	DEAH (Asp-Glu-Ala-His) box polypeptide 33 [Source:HGNC Symbol;Acc:16718]	ENSG00000005100:E6.1-E7.1	ENSG00000005100:E5.1-E7.1	ENSG00000005100:E6.1	0.269231	0.875	-0.0508536	1	chr17:5359317-5357300|chr17:5358480-5357300	junctions	1	1	1	0.125	1	1		0.8	0.964286	1		1	1			0.75	1		1
MEOX1	mesenchyme homeobox 1 [Source:HGNC Symbol;Acc:7013]	ENSG00000005102:E2.1-E3.1	ENSG00000005102:E1.5-E3.1	ENSG00000005102:E2.1	0.433962	0.522727	0.403918	1	chr17:41738434-41719400|chr17:41720856-41719400	junctions		1		0.825	0.714286	1	0.477273		1				1		0.782609	1	1	1	0.770833
THSD7A	thrombospondin, type I, domain containing 7A [Source:HGNC Symbol;Acc:22207]	ENSG00000005108:E27.1-E28.1	ENSG00000005108:E26.2-E28.1	ENSG00000005108:E28.1|ENSG00000005108:E27.1	0.125	0.909091	-0.0416036	1	chr7:11419257-11416284|chr7:11418697-11416284	junctions				1			1	1	1	0.916667		1			1	1	0.0909091
THSD7A	thrombospondin, type I, domain containing 7A [Source:HGNC Symbol;Acc:22207]	ENSG00000005108:E26.2-E29.1	ENSG00000005108:E26.2-E28.1	ENSG00000005108:E28.1	2	0.833333	-0.070259	1	chr7:11419257-11415505|chr7:11419257-11416284	junctions				1													0.0909091
THSD7A	thrombospondin, type I, domain containing 7A [Source:HGNC Symbol;Acc:22207]	ENSG00000005108:E27.1-E28.1	ENSG00000005108:E27.1-E29.1	ENSG00000005108:E28.1	0.1125	0.388889	0.675453	1	chr7:11418697-11415505|chr7:11418697-11416284	junctions				1			1	0.9	1	0.942857		0.611111			1	0.857143
THSD7A	thrombospondin, type I, domain containing 7A [Source:HGNC Symbol;Acc:22207]	ENSG00000005108:E2.1-E3.1	ENSG00000005108:E1.1-E3.1	ENSG00000005108:E2.1	0.7	0.389744	0.688145	1	chr7:11790763-11676588|chr7:11871383-11676588	junctions								0.423077		0.0333333		0.166667					0.142857
LIG3	ligase III, DNA, ATP-dependent [Source:HGNC Symbol;Acc:6600]	ENSG00000005156:I22.1	ENSG00000005156:E21.1-E23.1	ENSG00000005156:I22.1	1	0.723485	0.492048	0	chr17:33329808-33331292|chr17:33330193-33331291	intron-retained	0.714286	0.607143	0.810526	0.208333	0.641509	0.526316	0.373494	0.541667	0.621622	0.517241	0.696203	0.318182	0.453333	0.742857	0.583333	0.401674	0.565789	0.931818	0.771845
RPAP3	RNA polymerase II associated protein 3 [Source:HGNC Symbol;Acc:26151]	ENSG00000005175:E13.1-E14.1	ENSG00000005175:E12.1-E14.1	ENSG00000005175:E13.1	0.138122	0.78125	-0.228826	1	chr12:48073487-48064128|chr12:48073276-48064128	junctions	0.21875	0.925	0.830508	1	1	0.973262	0.68	1	0.959459	1	0.714286	0.962264	0.9375	1	0.940476	1	1	1	1
ACSM3	acyl-CoA synthetase medium-chain family member 3 [Source:HGNC Symbol;Acc:10522]	ENSG00000005187:E7.2-E9.1	ENSG00000005187:E6.2-E9.1	ENSG00000005187:E7.2	0.816901	0.878788	-0.0271331	1	chr16:20766938-20781306|chr16:20775447-20781306	junctions	1					1				1	1	1			1	0.121212
AC004381.6	Putative RNA exonuclease NEF-sp [Source:UniProtKB/Swiss-Prot;Acc:Q96IC2]	ENSG00000005189:E17.1-E18.1	ENSG00000005189:E16.4-E18.1	ENSG00000005189:E17.1	0.221591	0.9	0.99599	1	chr16:20851790-20855951|chr16:20855348-20855951	junctions	1	0.642857	1		0.818698				0.255814						1			0.6	0.1
AC004381.6	Putative RNA exonuclease NEF-sp [Source:UniProtKB/Swiss-Prot;Acc:Q96IC2]	ENSG00000005189:E1.13-E1.20	ENSG00000005189:E1.15-E1.20		8.27273	0.892683	0.999704	0	chr16:20818043-20818274|chr16:20818027-20818274	others					0.892683
AC004381.6	Putative RNA exonuclease NEF-sp [Source:UniProtKB/Swiss-Prot;Acc:Q96IC2]	ENSG00000005189:E1.18-E1.20	ENSG00000005189:E1.19		1	0.428673	0.997494	0	chr16:20818139-20818274|chr16:20818139-20818274	exon-retained		0.111111			0.519582		0.0909091		0.166667
AC004381.6	Putative RNA exonuclease NEF-sp [Source:UniProtKB/Swiss-Prot;Acc:Q96IC2]	ENSG00000005189:E16.2-E16.4	ENSG00000005189:E16.3		1	0.9	0.604538	0	chr16:20851181-20851653|chr16:20851181-20851653	exon-retained	0.1	1			0.989819				0.909091		1	0.571429	1		1			0.916667
AC004381.6	Putative RNA exonuclease NEF-sp [Source:UniProtKB/Swiss-Prot;Acc:Q96IC2]	ENSG00000005189:E1.15-E1.20	ENSG00000005189:E1.16-E1.20		3.66667	0.793103	1	0	chr16:20818057-20818274|chr16:20818043-20818274	others					0.793103
CIAPIN1	cytokine induced apoptosis inhibitor 1 [Source:HGNC Symbol;Acc:28050]	ENSG00000005194:E6.1-E9.1	ENSG00000005194:E6.1-E8.2	ENSG00000005194:E8.2|ENSG00000005194:E7.3	1	0.833333	-0.154687	0.0952381	chr16:57466399-57463192|chr16:57466399-57464251	junctions		0.166667					1
CIAPIN1	cytokine induced apoptosis inhibitor 1 [Source:HGNC Symbol;Acc:28050]	ENSG00000005194:E2.8-E3.2	ENSG00000005194:E1.7-E3.2	ENSG00000005194:E2.8|ENSG00000005194:E3.2	0.145161	0.9	0.512073	0.190476	chr16:57481254-57473207|chr16:57474684-57473207	junctions		1	0.888889	1	0.875	1		1	1	1		0.928571	0.875		0.1	1	1	1	0.914286
CIAPIN1	cytokine induced apoptosis inhibitor 1 [Source:HGNC Symbol;Acc:28050]	ENSG00000005194:E6.1-E8.2	ENSG00000005194:E6.1-E9.1	ENSG00000005194:E7.3	1	0.833333	-0.154687	0.104167	chr16:57466399-57464251|chr16:57466399-57463192	junctions		1					0.166667
SPPL2B	signal peptide peptidase like 2B [Source:HGNC Symbol;Acc:30627]	ENSG00000005206:E20.2-E21.1	ENSG00000005206:E20.1-E21.1	ENSG00000005206:E20.2	0.307692	0.509004	0.477083	0.391304	chr19:2351655-2352944|chr19:2351592-2352944	junctions	0.222222	0.0588235	0.0344828	0.30303	0.241667	0.037037	0.0769231	0.0895522	0.121622	0.0243902	0.529412	0.16	0.0222222	0.0813953	0.0204082	0.078125	0.0526316	0.125	0.132075
FAM214B	family with sequence similarity 214, member B [Source:HGNC Symbol;Acc:25666]	ENSG00000005238:I4.1	ENSG00000005238:E4.2-E5.1	ENSG00000005238:I4.1	1	0.3	-0.0756416	0	chr9:35111266-35108734|chr9:35108735-35111265	intron-retained		1	1	1		1		0.7	1	0.758621	1	1	1	0.96875	1	1		1	1
FAM214B	family with sequence similarity 214, member B [Source:HGNC Symbol;Acc:25666]	ENSG00000005238:E5.2	ENSG00000005238:I4.2-I5.2		1	0.366295	0.613678	0	chr9:35108591-35108346|chr9:35108346-35108591	exon-retained	0.870968	0.516129	0.576923	0.592105	0.507463	0.504673	0.512821	0.543478	0.666667	0.530303	0.6	0.508772	0.506849	0.56338	0.514286	0.553191	0.514286	0.520833	0.533333
COPZ2	coatomer protein complex, subunit zeta 2 [Source:HGNC Symbol;Acc:19356]	ENSG00000005243:E4.3-E7.1	ENSG00000005243:E6.1-E8.2	ENSG00000005243:E7.1|ENSG00000005243:E6.1	0.375	0.9	-0.0962392	0.125	chr17:46111229-46109599|chr17:46110052-46106542	junctions				1	0.176471								0.1	0.714286		0.0588235	0.0909091	0.04
COPZ2	coatomer protein complex, subunit zeta 2 [Source:HGNC Symbol;Acc:19356]	ENSG00000005243:E9.2-E10.1	ENSG00000005243:E9.2-E11.1	ENSG00000005243:E10.1	0.247706	0.548007	0.653966	0.255892	chr17:46105838-46105155|chr17:46105838-46103841	junctions	0.0217391	0.0144928	0.5625	0.015625	0.217391		0.0632184	0.0526316	0.503311	0.0853659	0.241379	0.160377	0.101064	0.0222222	0.109091	0.03125	0.121827	0.200489	0.142857
COPZ2	coatomer protein complex, subunit zeta 2 [Source:HGNC Symbol;Acc:19356]	ENSG00000005243:E6.1-E8.2	ENSG00000005243:E4.3-E8.2	ENSG00000005243:E7.1|ENSG00000005243:E6.1	1.6	0.9375	0.290621	0.155963	chr17:46110052-46106542|chr17:46111229-46106542	junctions					1		0.0625			0.142857			0.588235	0.333333	0.166667	1	1	0.641026
COPZ2	coatomer protein complex, subunit zeta 2 [Source:HGNC Symbol;Acc:19356]	ENSG00000005243:E8.2_46106503-E9.2	ENSG00000005243:E8.2-E11.1	ENSG00000005243:E9.2|ENSG00000005243:E8.2_46106503	1.29167	0.909091	0.842213	0.0555556	chr17:46106503-46105876|chr17:46106491-46103841	junctions							0.125						0.0909091					0.571429	1
COPZ2	coatomer protein complex, subunit zeta 2 [Source:HGNC Symbol;Acc:19356]	ENSG00000005243:E9.2-E10.1	ENSG00000005243:E8.2_46106503-E11.1	ENSG00000005243:E9.2|ENSG00000005243:E10.1	0.246914	0.472222	0.519248	0.255892	chr17:46106503-46103841|chr17:46105838-46105155	junctions			1		1		1		1	1	0.897436	1	0.527778		1		0.631579	0.803922	1
COPZ2	coatomer protein complex, subunit zeta 2 [Source:HGNC Symbol;Acc:19356]	ENSG00000005243:E6.1-E7.1_46109595	ENSG00000005243:E6.1-E8.2	ENSG00000005243:E7.1_46109595	1.54167	0.96	-0.144748	0.158333	chr17:46110052-46109595|chr17:46110052-46106542	junctions					0.0666667								0.1		1	0.0588235	0.0909091	0.04
COPZ2	coatomer protein complex, subunit zeta 2 [Source:HGNC Symbol;Acc:19356]	ENSG00000005243:E4.3-E6.1	ENSG00000005243:E4.3-E8.2	ENSG00000005243:E6.1	2.53333	0.857143	0.0400404	0.107735	chr17:46111229-46106542|chr17:46111229-46110107	junctions		1		1			0.4			0.142857			0.461538	0.25	0.166667		1	0.3
COPZ2	coatomer protein complex, subunit zeta 2 [Source:HGNC Symbol;Acc:19356]	ENSG00000005243:E9.2-E10.1	ENSG00000005243:E8.2-E11.1	ENSG00000005243:E9.2|ENSG00000005243:E10.1	0.296296	0.388889	0.578469	0.255892	chr17:46106491-46103841|chr17:46105838-46105155	junctions			1		1		0.611111		1	0.875	1	1	0.655172		1		1	0.773585	1
COPZ2	coatomer protein complex, subunit zeta 2 [Source:HGNC Symbol;Acc:19356]	ENSG00000005243:E10.1-E11.1	ENSG00000005243:E9.2-E11.1	ENSG00000005243:E10.1	0.17737	0.593902	0.514188	0.285714	chr17:46105042-46103841|chr17:46105838-46103841	junctions	0.0217391	0.15	0.5	0.0597015	0.00917431	0.6	0.00609756	0.1	0.264706	0.0963855	0.3125	0.0729167	0.124352	0.0434783	0.010101	0.03125	0.25431	0.0891365	0.0149254
PRKAR2B	protein kinase, cAMP-dependent, regulatory, type II, beta [Source:HGNC Symbol;Acc:9392]	ENSG00000005249:E12.1_106797711-E13.1	ENSG00000005249:E11.1-E13.1	ENSG00000005249:E12.1_106797711	0.315789	0.438645	0.214839	0.166667	chr7:106797711-106799894|chr7:106797494-106799894	junctions			0.142857										0.0714286			0.464286		0.025641
MSL3	male-specific lethal 3 homolog (Drosophila) [Source:HGNC Symbol;Acc:7370]	ENSG00000005302:E4.5-E5.1	ENSG00000005302:E3.5-E5.1	ENSG00000005302:E4.5	0.909091	0.375	0.777923	0.05	chrX:11778458-11778956|chrX:11777994-11778956	junctions				0.125		0.5	0.166667
MSL3	male-specific lethal 3 homolog (Drosophila) [Source:HGNC Symbol;Acc:7370]	ENSG00000005302:E2.4-E3.5	ENSG00000005302:U0.1_11775512-E3.5	ENSG00000005302:E2.4	2	0.6875	0.994997	0.0909091	chrX:11775512-11777912|chrX:11776892-11777912	junctions					0.6875
MSL3	male-specific lethal 3 homolog (Drosophila) [Source:HGNC Symbol;Acc:7370]	ENSG00000005302:E3.5-E4.7	ENSG00000005302:E4.4-E4.7		0.175879	0.282258	0.183211	0	chrX:11778428-11778522|chrX:11777994-11778522	others	1	1	1	0.717742	0.953846	1	1	1	1	1	1	1	1	1	1	1	1	1	0.958333
CREBBP	CREB binding protein [Source:HGNC Symbol;Acc:2348]	ENSG00000005339:E11.2-E12.1	ENSG00000005339:E11.2-E13.2	ENSG00000005339:E12.1	0.215385	0.337349	0.152842	0.368421	chr16:3828012-3824694|chr16:3828012-3827658	junctions	1	1	1	1	0.662651	1	1	0.782609	1	0.833333	1	1	1	0.863636	1	1	1	1	1
CREBBP	CREB binding protein [Source:HGNC Symbol;Acc:2348]	ENSG00000005339:E15.2-E16.1	ENSG00000005339:E14.1-E16.1	ENSG00000005339:E15.2	0.121212	0.387097	-0.140893	0.737705	chr16:3823752-3819354|chr16:3820571-3819354	junctions	1	1	1	1	1	1	1	1	1	0.918367	1	1	1	1	1	1	1	0.612903	1
BZRAP1	benzodiazapine receptor (peripheral) associated protein 1 [Source:HGNC Symbol;Acc:16831]	ENSG00000005379:I5.1_56401722-E6.1	ENSG00000005379:E5.1-E6.1	ENSG00000005379:I5.1_56401722	1	0.625	0.109509	0.333333	chr17:56402172-56400906|chr17:56401722-56400906	junctions			0.25												0.875
BZRAP1	benzodiazapine receptor (peripheral) associated protein 1 [Source:HGNC Symbol;Acc:16831]	ENSG00000005379:E3.1-E4.1	ENSG00000005379:E3.1-E5.1	ENSG00000005379:E4.1	3	0.591954	0.778611	0.333333	chr17:56403654-56403074|chr17:56403654-56402363	junctions			0.758621	0.166667
BZRAP1	benzodiazapine receptor (peripheral) associated protein 1 [Source:HGNC Symbol;Acc:16831]	ENSG00000005379:E29.1-E31.1	ENSG00000005379:E29.1-E32.1	ENSG00000005379:E31.1	0.285714	0.32	0.236367	0.479167	chr17:56382422-56379808|chr17:56382422-56381760	junctions	1		1						1			1			1	0.68			1
BZRAP1	benzodiazapine receptor (peripheral) associated protein 1 [Source:HGNC Symbol;Acc:16831]	ENSG00000005379:E4.1-E5.1	ENSG00000005379:E3.1-E5.1	ENSG00000005379:E4.1	1	0.366667	0.762744	0.333333	chr17:56402895-56402363|chr17:56403654-56402363	junctions			0.533333	0.166667
BZRAP1	benzodiazapine receptor (peripheral) associated protein 1 [Source:HGNC Symbol;Acc:16831]	ENSG00000005379:E25.2-E25.6	ENSG00000005379:E25.2-E25.5		0.666667	0.673077	0.756515	0	chr17:56384161-56383774|chr17:56384161-56383747	others	0.55	0.411765	0.318182	0.1		0.583333			0.488372			0.75		0.666667	0.0769231	0.525	0.538462		0.727273
GCFC2	GC-rich sequence DNA-binding factor 2 [Source:HGNC Symbol;Acc:1317]	ENSG00000005436:E6.2-E7.1	ENSG00000005436:E6.2-E8.1	ENSG00000005436:E7.1	0.116667	0.333333	-0.158711	0.830508	chr2:75921367-75917845|chr2:75921367-75919226	junctions	1	1	1		0.977273	1	1		1	1	1	0.666667	1		0.666667	1	1	1	1
WDR54	WD repeat domain 54 [Source:HGNC Symbol;Acc:25770]	ENSG00000005448:E3.5-E3.7	ENSG00000005448:E3.6		1	0.566038	0.565903	0	chr2:74650658-74650982|chr2:74650658-74650982	exon-retained	0.983871		0.836735	0.433962	0.831858	0.892857	0.981132	0.8	0.975	0.9375	0.6875	0.9375	0.97619	0.958333	0.645161	0.743421	1	0.676471	0.795181
WDR54	WD repeat domain 54 [Source:HGNC Symbol;Acc:25770]	ENSG00000005448:E1.6-E2.1	ENSG00000005448:E1.6-E1.10		0.127119	0.316384	0.737705	0	chr2:74648943-74649997|chr2:74648943-74649280	others	0.0909091		0.0169492	0.333333	0.119403	0.05	0.0333333		0.0357143	0.104167		0.0909091	0.025641	0.142857	0.125	0.177419		0.0714286	0.225806
WDR54	WD repeat domain 54 [Source:HGNC Symbol;Acc:25770]	ENSG00000005448:E3.2-E3.4	ENSG00000005448:E3.3		1	0.591837	0.0727462	0	chr2:74650512-74650605|chr2:74650512-74650605	exon-retained	0.986111	1	0.875	0.408163	0.934783	1	1	0.888889	1	0.948276		0.9	1	0.955556	0.931034	0.846154	1		0.833333
WDR54	WD repeat domain 54 [Source:HGNC Symbol;Acc:25770]	ENSG00000005448:E1.6_74648921-E1.10	ENSG00000005448:E1.6-E2.1		0.8	0.923077	-0.110003	0	chr2:74648921-74649280|chr2:74648943-74649997	others				0.111111	0.0625					0.333333			1			0.0909091			0.25
CROT	carnitine O-octanoyltransferase [Source:HGNC Symbol;Acc:2366]	ENSG00000005469:E18.1-I18.1_87025232	ENSG00000005469:E18.1-U20.1_87066214	ENSG00000005469:I18.1_87025232	0.875	0.888889	-0.0415968	0.0571429	chr7:87022383-87066214|chr7:87022383-87025232	junctions			0.111111						1
CROT	carnitine O-octanoyltransferase [Source:HGNC Symbol;Acc:2366]	ENSG00000005469:E17.1-E20.1	ENSG00000005469:E18.1-U20.1_87066214	ENSG00000005469:E18.1	1.33333	0.857143	-0.0624458	0.0526316	chr7:87022139-87027840|chr7:87022383-87066214	junctions			0.111111						1
ABCB4	ATP-binding cassette, sub-family B (MDR/TAP), member 4 [Source:HGNC Symbol;Acc:45]	ENSG00000005471:E26.1-E27.1	ENSG00000005471:E26.1-E28.1	ENSG00000005471:E27.1	5.81081	0.923077	0.895278	0.5	chr7:87042933-87041349|chr7:87042933-87038708	junctions		0.333333		0.1	1	0.578947					0.853755						0.0769231	1
ABCB4	ATP-binding cassette, sub-family B (MDR/TAP), member 4 [Source:HGNC Symbol;Acc:45]	ENSG00000005471:E27.1-E28.1	ENSG00000005471:E26.1-E28.1	ENSG00000005471:E27.1	5.24324	0.763594	0.903165	0.5	chr7:87041209-87038708|chr7:87042933-87038708	junctions		0.52381		0.1		0.529412					0.840517						0.0769231
ABCB4	ATP-binding cassette, sub-family B (MDR/TAP), member 4 [Source:HGNC Symbol;Acc:45]	ENSG00000005471:E26.1-E28.1	ENSG00000005471:E25.1-E28.1	ENSG00000005471:E26.1	0.297297	0.458333	0.214653	0.764706	chr7:87046628-87038708|chr7:87042933-87038708	junctions		1		1		1					1						0.541667
ABCB4	ATP-binding cassette, sub-family B (MDR/TAP), member 4 [Source:HGNC Symbol;Acc:45]	ENSG00000005471:E29.1-E30.1	ENSG00000005471:E29.1-E30.2	ENSG00000005471:E30.1	0.25	0.797297	0.991855	0.5	chr7:87037353-87035810|chr7:87037353-87035831	junctions											0.202703	1							0.333333
MLL5	myeloid/lymphoid or mixed-lineage leukemia 5 (trithorax homolog, Drosophila) [Source:HGNC Symbol;Acc:18541]	ENSG00000005483:E1.10-E2.1	ENSG00000005483:E1.10-E5.1	ENSG00000005483:E2.1	0.741071	0.553968	0.80898	0.219008	chr7:104654982-104678573|chr7:104654982-104681286	junctions	0.139535	0.461538	0.255814	0.0833333	0.151515	0.513158	0.0238095	0.4	0.428571	0.0344828	0.428571		0.333333	0.136364	0.0526316	0.338983	0.0243902	0.577778	0.529412
MLL5	myeloid/lymphoid or mixed-lineage leukemia 5 (trithorax homolog, Drosophila) [Source:HGNC Symbol;Acc:18541]	ENSG00000005483:E2.1-E5.1	ENSG00000005483:E1.10-E5.1	ENSG00000005483:E2.1	0.5	0.59688	0.67298	0.164706	chr7:104678646-104681286|chr7:104654982-104681286	junctions	0.075	0.5	0.319149	0.62069	0.0666667	0.54878	0.0238095	0.333333	0.337278	0.125			0.214815	0.173913	0.470588	0.242718	0.285714	0.208333	0.396226
RHBDD2	rhomboid domain containing 2 [Source:HGNC Symbol;Acc:23082]	ENSG00000005486:I4.1_75509913-E5.1	ENSG00000005486:E4.1_75509633-E5.1	ENSG00000005486:I4.1_75509913	1.28571	0.875	-0.0555556	0.0787402	chr7:75509633-75510683|chr7:75509913-75510683	junctions				1															0.125
RHBDD2	rhomboid domain containing 2 [Source:HGNC Symbol;Acc:23082]	ENSG00000005486:E3.5-E5.1	ENSG00000005486:E3.5-E6.1	ENSG00000005486:E5.1	0.211838	0.584301	-0.138518	0.543307	chr7:75508578-75510683|chr7:75508578-75511147	junctions	0.113924	0.20339	0.0243161	0.594828	0.461538	0.182482	0.3	0.029703	0.117647	0.208791	0.177885	0.0869565	0.17284	0.12037	0.340909	0.294118	0.0105263	0.210526	0.214286
RHBDD2	rhomboid domain containing 2 [Source:HGNC Symbol;Acc:23082]	ENSG00000005486:E5.1-E6.1	ENSG00000005486:E3.5-E6.1	ENSG00000005486:E6.1|ENSG00000005486:E5.1	0.816199	0.763003	0.0601485	0.968504	chr7:75510804-75511147|chr7:75508578-75511147	junctions	0.275862	0.364865	0.122951	0.723529	0.773529	0.312883	0.461538	0.109091	0.418103	0.13253	0.275424	0.412587	0.37963	0.11215	0.530364	0.508197	0.0105263	0.318182	0.414894
RHBDD2	rhomboid domain containing 2 [Source:HGNC Symbol;Acc:23082]	ENSG00000005486:E5.1_75510808-E6.1	ENSG00000005486:E5.1-E8.1	ENSG00000005486:E6.1|ENSG00000005486:E5.1_75510808	1.13333	0.9375	-0.0557196	0.0708661	chr7:75510808-75511147|chr7:75510804-75517310	junctions	1			0.642857			0.125						0.0625
RHBDD2	rhomboid domain containing 2 [Source:HGNC Symbol;Acc:23082]	ENSG00000005486:E3.5-E4.1	ENSG00000005486:E3.5-E5.1	ENSG00000005486:E4.1	0.161765	0.985507	-0.283094	0.0659341	chr7:75508578-75509564|chr7:75508578-75510683	junctions	0.037037	0.0833333	0.125	0.0144928	0.0151515	0.04	0.0555556		0.0555556	0.0526316	0.027027	0.0625	0.0714286	0.0769231	0.0166667	0.04	1	0.0625	0.0666667
ZNF195	zinc finger protein 195 [Source:HGNC Symbol;Acc:12986]	ENSG00000005801:I14.1	ENSG00000005801:E14.1-E15.1	ENSG00000005801:I14.1	1	0.916667	0.447245	0	chr11:3381950-3381795|chr11:3381796-3381949	intron-retained	1	1	0.8	1		1	1		0.68	0.714286	1	0.891304	0.571429		0.714286	1	0.0833333	0.947368	0.865854
ZNF195	zinc finger protein 195 [Source:HGNC Symbol;Acc:12986]	ENSG00000005801:E2.2-E4.2	ENSG00000005801:E1.18-E5.1	ENSG00000005801:E4.2|ENSG00000005801:E2.2	0.15625	0.344697	-0.0456672	0.24	chr11:3398847-3394886|chr11:3400268-3392933	junctions		0.111111	0.1	0.0357143	0.1	0.0909091	0.0769231	0.166667	0.333333	0.111111	0.111111	0.375	0.111111		0.125	0.1	0.030303		0.0434783
ZNF195	zinc finger protein 195 [Source:HGNC Symbol;Acc:12986]	ENSG00000005801:E6.4-E9.2	ENSG00000005801:E6.4-E11.3	ENSG00000005801:E9.2	0.473684	0.95	-0.107907	0.243902	chr11:3392205-3388287|chr11:3392205-3383832	junctions									0.111111						0.142857		1		0.05
ZNF195	zinc finger protein 195 [Source:HGNC Symbol;Acc:12986]	ENSG00000005801:E6.4-E13.1	ENSG00000005801:E6.4-E15.1	ENSG00000005801:E13.1	0.358491	0.961538	0.390134	0.714286	chr11:3392205-3383119|chr11:3392205-3381795	junctions	0.228571	0.5	0.421053	0.1875	0.0434783	0.273973	0.0384615	0.461538	0.4375	0.846154		0.0625	0.714286		0.388889	0.3125	1	0.304348	0.571429
ZNF195	zinc finger protein 195 [Source:HGNC Symbol;Acc:12986]	ENSG00000005801:E13.3-E15.1	ENSG00000005801:E6.4-E15.1	ENSG00000005801:E13.3|ENSG00000005801:E14.1	0.603774	0.929825	-0.135045	1	chr11:3392205-3381795|chr11:3382973-3381795	junctions	0.372093	0.454545	0.266667	0.551724	0.214286	0.0701754	0.358974	0.631579	0.357143	0.8	0.428571	0.4	0.666667	0.833333	0.75	0.3125	1	0.384615	0.482759
ZNF195	zinc finger protein 195 [Source:HGNC Symbol;Acc:12986]	ENSG00000005801:E1.18-E4.2	ENSG00000005801:E1.18-E5.1	ENSG00000005801:E4.2	0.375	0.534914	0.160465	0.392857	chr11:3400268-3394886|chr11:3400268-3392933	junctions		0.333333	0.1	0.0357143	0.1	0.565217	0.0769231	0.166667	0.142857	0.384615	0.2	0.0909091	0.111111		0.416667	0.357143	0.030303		0.333333
ZNF195	zinc finger protein 195 [Source:HGNC Symbol;Acc:12986]	ENSG00000005801:E4.3-E5.1	ENSG00000005801:E1.18-E5.1	ENSG00000005801:E4.3	0.5625	0.624869	0.085864	0.535714	chr11:3394807-3392933|chr11:3400268-3392933	junctions		0.578947	0.1	0.0357143	0.4375	0.655172	0.0769231	0.285714	0.142857	0.5	0.111111	0.0909091	0.111111		0.125	0.55	0.030303		0.405405
ZNF195	zinc finger protein 195 [Source:HGNC Symbol;Acc:12986]	ENSG00000005801:E13.3-E14.1	ENSG00000005801:E6.4-E15.1	ENSG00000005801:E13.3|ENSG00000005801:E14.1	0.245283	0.964286	0.137078	0.714286	chr11:3382973-3382018|chr11:3392205-3381795	junctions	0.0357143	0.142857	0.47619	0.277778	0.0434783	0.131148	0.0384615	0.125	0.470588		0.333333	0.0625	0.5		0.0833333	0.214286	1	0.0588235	0.482759
ZNF195	zinc finger protein 195 [Source:HGNC Symbol;Acc:12986]	ENSG00000005801:E11.3-E15.1	ENSG00000005801:E9.4-E15.1	ENSG00000005801:E14.1|ENSG00000005801:E13.1	0.875	0.888889	-0.0796187	0.321429	chr11:3383776-3381795|chr11:3387921-3381795	junctions	0.125																		1
ZNF195	zinc finger protein 195 [Source:HGNC Symbol;Acc:12986]	ENSG00000005801:E6.4-E14.1	ENSG00000005801:E6.4-E15.1	ENSG00000005801:E14.1	0.169811	0.799663	-0.167832	0.45	chr11:3392205-3382018|chr11:3392205-3381795	junctions	0.0357143	0.333333	0.0833333	0.0714286	0.0434783	0.0185185	0.0384615	0.125	0.1	0.818182		0.0625			0.0833333	0.0434783		0.0588235	0.4
ZNF195	zinc finger protein 195 [Source:HGNC Symbol;Acc:12986]	ENSG00000005801:E9.4-E15.1	ENSG00000005801:E6.4-E11.3	ENSG00000005801:E11.3|ENSG00000005801:E9.4	0.368421	0.95	-0.107907	0.285714	chr11:3387921-3381795|chr11:3392205-3383832	junctions	1								0.111111						0.142857				0.05
ZNF195	zinc finger protein 195 [Source:HGNC Symbol;Acc:12986]	ENSG00000005801:E6.4-E11.3	ENSG00000005801:E6.4-E15.1	ENSG00000005801:E11.3	0.358491	0.55291	-0.0725819	0.714286	chr11:3392205-3383832|chr11:3392205-3381795	junctions	0.0357143	0.142857	0.3125	0.0714286	0.0434783	0.0185185	0.0384615	0.125	0.5		0.5	0.0625			0.388889	0.0434783		0.0588235	0.571429
MYCBP2	MYC binding protein 2, E3 ubiquitin protein ligase [Source:HGNC Symbol;Acc:23386]	ENSG00000005810:E59.1-E60.2	ENSG00000005810:E57.1-E61.1	ENSG00000005810:E60.2|ENSG00000005810:E59.1	1.85714	0.875	-0.0819035	0.113821	chr13:77695508-77670616|chr13:77677344-77673148	junctions		1											0.125
MYCBP2	MYC binding protein 2, E3 ubiquitin protein ligase [Source:HGNC Symbol;Acc:23386]	ENSG00000005810:E72.2-E73.1	ENSG00000005810:E72.1-E73.1	ENSG00000005810:E72.2	0.939394	0.716667	0.764503	0.458621	chr13:77650895-77644846|chr13:77650886-77644846	junctions	1	0.431818	0.525641	0.398058	0.566038	0.59375	0.40625	0.473684	0.351351	0.64	0.52381	0.595745	0.655556	0.416667	0.548148	0.571429	1	1	0.283333
MYCBP2	MYC binding protein 2, E3 ubiquitin protein ligase [Source:HGNC Symbol;Acc:23386]	ENSG00000005810:E53.1-E54.1	ENSG00000005810:E53.1-E55.1	ENSG00000005810:E54.1	0.261905	0.456744	-0.0751119	0.0357143	chr13:77713331-77703365|chr13:77713331-77700677	junctions	0.0384615	0.047619	0.48	0.0243902	0.0357143	0.0238095	0.04	0.0909091		0.142857	0.166667	0.166667	0.0232558		0.0909091	0.0454545		0.0526316	0.0625
MYCBP2	MYC binding protein 2, E3 ubiquitin protein ligase [Source:HGNC Symbol;Acc:23386]	ENSG00000005810:E54.1-E55.1	ENSG00000005810:E53.1-E55.1	ENSG00000005810:E54.1	0.785714	0.512458	0.396224	0.117241	chr13:77703291-77700677|chr13:77713331-77700677	junctions	0.0384615	0.285714	0.535714	0.0243902	0.0357143	0.453333	0.04	0.0909091		0.142857	0.166667	0.166667	0.0232558		0.0909091	0.3		0.0526316	0.0625
MYCBP2	MYC binding protein 2, E3 ubiquitin protein ligase [Source:HGNC Symbol;Acc:23386]	ENSG00000005810:E59.1-E60.2	ENSG00000005810:E58.2-E60.2	ENSG00000005810:E59.1	0.928571	0.933333	-0.11827	0.113821	chr13:77677344-77673148|chr13:77692475-77673148	junctions		1				0.0666667	0.111111			0.1						0.181818
MYCBP2	MYC binding protein 2, E3 ubiquitin protein ligase [Source:HGNC Symbol;Acc:23386]	ENSG00000005810:E19.1-E20.1	ENSG00000005810:E18.1-E20.1	ENSG00000005810:E19.1	1.03448	0.857143	-0.0672087	0.3	chr13:77817194-77799689|chr13:77807291-77799689	junctions		0.645833	0.142857	1	1	1	1	0.923077	0.722222	0.714286		1	1			0.891304		1	1
MYCBP2	MYC binding protein 2, E3 ubiquitin protein ligase [Source:HGNC Symbol;Acc:23386]	ENSG00000005810:E57.1-E58.1_77692630	ENSG00000005810:E57.1-E60.2	ENSG00000005810:E58.1_7769263	0.125	0.320513	0.30511	0.148936	chr13:77695508-77692630|chr13:77695508-77673148	junctions	0.04	0.0416667	0.202128	0.0128205	0.0192308	0.170455	0.210526	0.111111	0.0204082	0.25	0.333333	0.0833333	0.0204082		0.047619	0.0181818	0.05	0.02	0.025641
MYCBP2	MYC binding protein 2, E3 ubiquitin protein ligase [Source:HGNC Symbol;Acc:23386]	ENSG00000005810:E57.1-E58.1	ENSG00000005810:E57.1-E58.1_77692630	ENSG00000005810:E58.1	0.333333	0.647368	0.00468972	0.0909091	chr13:77695508-77692654|chr13:77695508-77692630	junctions			0.0526316			0.0666667	0.0833333			0.142857	0.7
MYCBP2	MYC binding protein 2, E3 ubiquitin protein ligase [Source:HGNC Symbol;Acc:23386]	ENSG00000005810:E58.2-E60.2	ENSG00000005810:E57.1-E60.2_77673112	ENSG00000005810:E60.2	1.35714	0.558824	0.665203	0.212766	chr13:77695508-77673112|chr13:77692475-77673148	junctions						0.441176	1			1						1
MYCBP2	MYC binding protein 2, E3 ubiquitin protein ligase [Source:HGNC Symbol;Acc:23386]	ENSG00000005810:E54.1-E55.1	ENSG00000005810:E53.1-E56.1	ENSG00000005810:E54.1|ENSG00000005810:E55.1	0.212121	0.875	-0.096955	0.117241	chr13:77713331-77699603|chr13:77703291-77700677	junctions		1	1			1										1		0.125
FBXL3	F-box and leucine-rich repeat protein 3 [Source:HGNC Symbol;Acc:13599]	ENSG00000005812:E4.3-E6.1	ENSG00000005812:E4.3-E6.1_77576094	ENSG00000005812:E6.1	0.615385	0.962963	-0.135159	0.169231	chr13:77589544-77576094|chr13:77589544-77576184	junctions					0.037037	1		1		0.0588235
FBXL3	F-box and leucine-rich repeat protein 3 [Source:HGNC Symbol;Acc:13599]	ENSG00000005812:E2.1-E3.2	ENSG00000005812:E1.6-E3.2	ENSG00000005812:E2.1	0.384615	0.4375	0.597861	0.0846154	chr13:77595792-77592857|chr13:77600962-77592857	junctions	0.0625				0.0909091	0.0769231	0.0769231	0.142857	0.0714286	0.5		0.297297		0.3		0.0625
FBXL3	F-box and leucine-rich repeat protein 3 [Source:HGNC Symbol;Acc:13599]	ENSG00000005812:I4.1_77582630-E5.1	ENSG00000005812:E4.3-E6.1	ENSG00000005812:I4.1_77582630	2.1875	0.601399	0.816422	0.0835267	chr13:77582630-77581923|chr13:77589544-77576184	junctions						0.692308		0.0909091
FBXL3	F-box and leucine-rich repeat protein 3 [Source:HGNC Symbol;Acc:13599]	ENSG00000005812:E1.6-E2.1	ENSG00000005812:E1.6-E3.2	ENSG00000005812:E2.1	0.206349	0.38806	0.155705	0.668966	chr13:77600962-77592857|chr13:77600962-77595996	junctions	0.7	0.875	1	1	0.880952	0.806452	0.76	0.76	0.907143	0.902439	1	0.61194	0.989796	0.820513	0.944444	0.840426	1	1	1
ITGAL	integrin, alpha L (antigen CD11A (p180), lymphocyte function-associated antigen 1; alpha polypeptide) [Source:HGNC Symbol;Acc:6148]	ENSG00000005844:E6.3-E8.1	ENSG00000005844:E5.1-E8.1	ENSG00000005844:E6.3	0.213592	0.472384	0.713076	0.25	chr16:30490529-30492760|chr16:30486901-30492760	junctions	0.142857			0.534884		0.14876													0.0625
ITGAL	integrin, alpha L (antigen CD11A (p180), lymphocyte function-associated antigen 1; alpha polypeptide) [Source:HGNC Symbol;Acc:6148]	ENSG00000005844:E6.3-E7.1	ENSG00000005844:E5.1-E8.1	ENSG00000005844:E6.3|ENSG00000005844:E7.1	0.165064	0.333333	0.990273	0.5	chr16:30486901-30492760|chr16:30490529-30490652	junctions	0.85			0.68254		0.858516		0.666667								1			0.779412
ITGAL	integrin, alpha L (antigen CD11A (p180), lymphocyte function-associated antigen 1; alpha polypeptide) [Source:HGNC Symbol;Acc:6148]	ENSG00000005844:E18.2-E19.2	ENSG00000005844:E18.2-E19.3	ENSG00000005844:E19.2	0.696028	0.603175	0.997265	0.555556	chr16:30515585-30516565|chr16:30515585-30516568	junctions	0.247191	0.714286		0.369863		0.410987				0.333333			0.166667			0.111111		0.5	0.45
ITGAL	integrin, alpha L (antigen CD11A (p180), lymphocyte function-associated antigen 1; alpha polypeptide) [Source:HGNC Symbol;Acc:6148]	ENSG00000005844:I13.1_30505829-E14.1_30506002	ENSG00000005844:E13.1-E15.1	ENSG00000005844:I13.1_30505829	1	0.833333	-0.0555556	0.25	chr16:30505684-30507418|chr16:30505829-30506002	junctions	1					0.166667
ITGAL	integrin, alpha L (antigen CD11A (p180), lymphocyte function-associated antigen 1; alpha polypeptide) [Source:HGNC Symbol;Acc:6148]	ENSG00000005844:E17.4-E17.6	ENSG00000005844:E17.5		1	0.256	0.932534	0	chr16:30510555-30510659|chr16:30510555-30510659	exon-retained	0.846154			0.991453	1	0.938333			1	1	1		1			1		1	0.744
ITGAL	integrin, alpha L (antigen CD11A (p180), lymphocyte function-associated antigen 1; alpha polypeptide) [Source:HGNC Symbol;Acc:6148]	ENSG00000005844:E12.2-E12.4	ENSG00000005844:E12.3		1	0.625	0.526663	0	chr16:30500476-30500575|chr16:30500476-30500575	exon-retained	1			1		0.988235				0.8			0.375						0.842105
PDK2	pyruvate dehydrogenase kinase, isozyme 2 [Source:HGNC Symbol;Acc:8810]	ENSG00000005882:E3.2-E4.1	ENSG00000005882:E3.1_48173040-E4.1	ENSG00000005882:E3.2	0.714286	0.875	0.00239195	0.0606061	chr17:48173040-48174787|chr17:48173174-48174787	junctions					0.428571													0.125	1
ITGA3	integrin, alpha 3 (antigen CD49C, alpha 3 subunit of VLA-3 receptor) [Source:HGNC Symbol;Acc:6139]	ENSG00000005884:E13.6-E13.8	ENSG00000005884:E13.7		1	0.3	0.661641	0	chr17:48154485-48154743|chr17:48154485-48154743	exon-retained	0.925532	0.888889	0.7	1	1		0.903846	0.932836	0.842857	0.907801		0.962025	0.941176	0.890625	0.953125	0.885714	1	0.875	0.704225
ITGA3	integrin, alpha 3 (antigen CD49C, alpha 3 subunit of VLA-3 receptor) [Source:HGNC Symbol;Acc:6139]	ENSG00000005884:E3.3-E3.5	ENSG00000005884:E3.4		1	0.368421	0.414059	0	chr17:48141568-48141892|chr17:48141568-48141892	exon-retained	0.945312	0.8	0.764706	0.956522	0.842105		0.631579	0.977273	0.864865	1		0.89899	1	0.978261	0.737705	0.931034	0.8125	0.875	0.904762
ZFX	zinc finger protein, X-linked [Source:HGNC Symbol;Acc:12869]	ENSG00000005889:E8.1-E9.1	ENSG00000005889:E7.1-E9.1	ENSG00000005889:E8.1	0.611111	0.636752	0.591688	0.346154	chrX:24179959-24190832|chrX:24170947-24190832	junctions		0.5		0.0555556	0.535714	0.0588235	0.555556	0.692308	0.389831			0.0833333	0.230769		0.0588235	0.392157	0.0666667	0.361111	0.0555556
ZFX	zinc finger protein, X-linked [Source:HGNC Symbol;Acc:12869]	ENSG00000005889:E7.1-E8.1	ENSG00000005889:E7.1-E9.1	ENSG00000005889:E8.1	0.25	0.285473	0.46507	0.125	chrX:24170947-24179832|chrX:24170947-24190832	junctions		0.142857		0.0555556	0.0714286	0.238095	0.111111		0.027027			0.3125	0.285714		0.0588235	0.138889	0.0666667	0.0416667	0.0555556
ZFX	zinc finger protein, X-linked [Source:HGNC Symbol;Acc:12869]	ENSG00000005889:E7.1-E9.1	ENSG00000005889:E2.7-E9.1	ENSG00000005889:E9.1|ENSG00000005889:E7.1	0.25	0.833333	0.133777	0.428571	chrX:24167911-24190832|chrX:24170947-24190832	junctions		0.7	0.571429	0.666667	0.875	1	1	0.714286	0.902439	0.166667		1	0.785714		1	1	0.714286	0.727273	1
LAMP2	lysosomal-associated membrane protein 2 [Source:HGNC Symbol;Acc:6501]	ENSG00000005893:E10.1_119572971-E11.2	ENSG00000005893:E9.1-E12.1	ENSG00000005893:E11.2|ENSG00000005893:E10.1_119572971	0.125	0.986301	-0.137275	0.0259067	chrX:119572971-119565317|chrX:119575585-119562481	junctions	1	0.0714286	0.0136986				0.0909091		0.1			0.142857	1			0.0909091
LAMP2	lysosomal-associated membrane protein 2 [Source:HGNC Symbol;Acc:6501]	ENSG00000005893:E9.1-E10.1	ENSG00000005893:E9.1-E11.2	ENSG00000005893:E10.1	0.849108	0.675754	0.182395	0.607843	chrX:119575585-119565317|chrX:119575585-119573148	junctions	0.328829	0.523256	0.630081	0.186	0.252632	0.445255	0.423077	0.152	0.333333	0.315412	0.117433	0.140397	0.518703	0.530612	0.125	0.47769	0.793187	0.506977	0.288618
GGNBP2	gametogenetin binding protein 2 [Source:HGNC Symbol;Acc:19357]	ENSG00000005955:E1.4-E2.2	ENSG00000005955:E1.4-E3.1	ENSG00000005955:E2.2	0.529412	0.692308	-0.229539	0.795455	chr17:34900946-34910661|chr17:34900946-34901468	junctions	1	0.944444	1	1	1	1	1	1	0.307692	1	1	1	1	1	1	1	1	1	1
GGNBP2	gametogenetin binding protein 2 [Source:HGNC Symbol;Acc:19357]	ENSG00000005955:E7.5_34934622-E8.1	ENSG00000005955:E7.5-E8.1	ENSG00000005955:E7.5_34934622	0.517928	0.45991	0.635531	0.341463	chr17:34934622-34935675|chr17:34934616-34935675	junctions	0.279279	0.281818	0.317919	0.00675676	0.292264	0.403226	0.135659	0.466667	0.355014	0.25	0.179487	0.341935	0.386243	0.0697674	0.0674847	0.255193	0.00719424	0.322148	0.415301
GGNBP2	gametogenetin binding protein 2 [Source:HGNC Symbol;Acc:19357]	ENSG00000005955:E10.1-E10.3	ENSG00000005955:E10.2		1	0.308511	0.182032	0	chr17:34941880-34942270|chr17:34941880-34942270	exon-retained	1	0.978723	0.940928	0.756881	0.981203	0.909465	0.981651	0.846154	0.961451	0.909091	0.84375	0.94686	0.947552	0.918919	1	0.947368	1	0.932384	0.691489
ITGA2B	integrin, alpha 2b (platelet glycoprotein IIb of IIb/IIIa complex, antigen CD41) [Source:HGNC Symbol;Acc:6138]	ENSG00000005961:I26.1_42286744-E22.1	ENSG00000005961:E20.3-I26.1_42286037		1.83333	0.666667	0.838544	0	chr17:42286720-42286037|chr17:42286744-42285279	others									0.666667
ITGA2B	integrin, alpha 2b (platelet glycoprotein IIb of IIb/IIIa complex, antigen CD41) [Source:HGNC Symbol;Acc:6138]	ENSG00000005961:E8.1-E8.3	ENSG00000005961:E8.2		1	0.888889	0.947374	0	chr17:42461314-42461453|chr17:42461453-42461314	exon-retained						0.888889
ITGA2B	integrin, alpha 2b (platelet glycoprotein IIb of IIb/IIIa complex, antigen CD41) [Source:HGNC Symbol;Acc:6138]	ENSG00000005961:E10.1-E10.3	ENSG00000005961:E10.2		1	0.885277	0.399367	0	chr17:42458247-42458013|chr17:42458013-42458247	exon-retained	0.769231					0.96861						0.0833333				0.142857
ITGA2B	integrin, alpha 2b (platelet glycoprotein IIb of IIb/IIIa complex, antigen CD41) [Source:HGNC Symbol;Acc:6138]	ENSG00000005961:I26.1_42169764-E9.1	ENSG00000005961:E8.1-I26.1_42169667		0.6	0.923077	-0.262194	0	chr17:42169749-42169667|chr17:42169764-42169652	others	1	1			1	1		1	1						1	1	0.0769231
GDE1	glycerophosphodiester phosphodiesterase 1 [Source:HGNC Symbol;Acc:29644]	ENSG00000006007:E5.3-E6.2	ENSG00000006007:E4.1-E6.2	ENSG00000006007:E5.3	1.5	0.857143	-0.117107	0.0322581	chr16:19522161-19516414|chr16:19518977-19516414	junctions		1							0.142857			1				0.166667
C19orf60	chromosome 19 open reading frame 60 [Source:HGNC Symbol;Acc:26098]	ENSG00000006015:I3.1	ENSG00000006015:E3.2-E4.1	ENSG00000006015:I3.1	1	0.266667	-0.211573	0	chr19:18701743-18702899|chr19:18701744-18702898	intron-retained	0.733333	1	1	1	1	1	1	1	1	0.966667	1	1	0.902778	1	1	1	1	1	1
C19orf60	chromosome 19 open reading frame 60 [Source:HGNC Symbol;Acc:26098]	ENSG00000006015:E2.1-E3.2	ENSG00000006015:E2.1-E2.5		0.555556	0.680702	0.0245711	0	chr19:18699887-18701664|chr19:18699887-18700289	others			0.142857			0.0526316		0.285714		0.0588235	0.142857			0.444444	0.142857		0.733333		0.166667
C19orf60	chromosome 19 open reading frame 60 [Source:HGNC Symbol;Acc:26098]	ENSG00000006015:E2.1-E2.5	ENSG00000006015:E2.1-E2.4		0.333333	0.466667	0.568505	0	chr19:18699887-18700289|chr19:18699887-18700223	others	0.107143	0.166667	0.5	0.0333333	0.384615	0.387755	0.0416667	0.25	0.285714	0.239437	0.194444	0.142857	0.0588235	0.23913	0.14	0.0555556	0.208333	0.307692	0.222222
CRLF1	cytokine receptor-like factor 1 [Source:HGNC Symbol;Acc:2364]	ENSG00000006016:E8.3-E9.1_18704922	ENSG00000006016:E8.3-E9.2	ENSG00000006016:E9.1_18704922	0.548061	0.625	0.996932	1	chr19:18705057-18704922|chr19:18705057-18704917	junctions	0.0833333	0.444444	0.533333	0.0416667	0.666667		0.411765	0.387097	0.0434783	0.354733		0.125	0.255319	0.410256	0.428571		0.5	0.0769231
CRLF1	cytokine receptor-like factor 1 [Source:HGNC Symbol;Acc:2364]	ENSG00000006016:E5.2-I5.1_18709054	ENSG00000006016:E5.2-I5.1_18709147		0.454545	0.357143	0.558193	0	chr19:18709242-18709147|chr19:18709242-18709054	others										0.642857			1
OSBPL7	oxysterol binding protein-like 7 [Source:HGNC Symbol;Acc:16387]	ENSG00000006025:I9.1	ENSG00000006025:E9.4-E10.1	ENSG00000006025:I9.1	1	0.888889	0.77229	0	chr17:45893473-45892718|chr17:45892719-45893472	intron-retained	1		0.75	0.823529		0.166667	0.545455	0.111111	0.689655	0.166667		0.928571	0.142857		0.653846	0.526316		1	0.971429
OSBPL7	oxysterol binding protein-like 7 [Source:HGNC Symbol;Acc:16387]	ENSG00000006025:E3.1-E3.3	ENSG00000006025:E3.2		1	0.980769	-0.105671	0	chr17:45897148-45897337|chr17:45897337-45897148	exon-retained	1			0.0192308		1			0.928571						1	0.652174		0.375	0.714286
OSBPL7	oxysterol binding protein-like 7 [Source:HGNC Symbol;Acc:16387]	ENSG00000006025:E8.3-E8.5	ENSG00000006025:E8.4		1	0.666667	-0.0415409	0	chr17:45894061-45894146|chr17:45894146-45894061	exon-retained	1			0.333333	1	0.375			0.923077		1	1	1		1	1		1	1
TMEM98	transmembrane protein 98 [Source:HGNC Symbol;Acc:24529]	ENSG00000006042:E1.6-E3.2	ENSG00000006042:E1.6-E3.6	ENSG00000006042:E3.2	0.73494	0.7	0.896822	1	chr17:31255255-31258493|chr17:31255255-31258345	junctions	0.753425		0.789474	1	0.893939		0.775	0.9375	0.590164	0.967742	0.636364	0.3	1		0.594203	0.577855		0.810811	0.678571
TMEM98	transmembrane protein 98 [Source:HGNC Symbol;Acc:24529]	ENSG00000006042:E9.1_31272023-U9.1_31274895	ENSG00000006042:E9.1_31272023-U9.1_31274859		1.6	0.888889	-0.0808452	0	chr17:31272023-31274859|chr17:31272023-31274895	others					1		1									0.111111
TMEM98	transmembrane protein 98 [Source:HGNC Symbol;Acc:24529]	ENSG00000006042:E9.1_31272023-U9.1_31276776	ENSG00000006042:E9.1_31272023-U9.1_31274895		4.6	0.833333	-0.0943912	0	chr17:31272023-31276776|chr17:31272023-31274895	others					0.166667		0.166667									1
YBX2	Y box binding protein 2 [Source:HGNC Symbol;Acc:17948]	ENSG00000006047:I6.1	ENSG00000006047:E5.1-E7.1	ENSG00000006047:I6.1	1	0.857143	0.993776	0	chr17:7195345-7194501|chr17:7194502-7194850	intron-retained				1	0.176866		0.5		1			1	0.142857				0.375	0.677419	0.571429
SYNRG	synergin, gamma [Source:HGNC Symbol;Acc:557]	ENSG00000006114:E23.1-I25.3	ENSG00000006114:E23.1-E24.1	ENSG00000006114:I25.3	1.33333	0.988235	-0.173951	1	chr17:35880641-35880317|chr17:35880641-35879174	junctions	0.422222	0.222222	0.231884	1	0.760234	0.429487	0.985714	0.827586	0.0645161	0.48	0.12	0.682927	0.0117647	0.714286	0.756098	0.612903	1	0.444444	0.0915493
SYNRG	synergin, gamma [Source:HGNC Symbol;Acc:557]	ENSG00000006114:E7.2-E8.1	ENSG00000006114:E6.1-E8.1	ENSG00000006114:E7.2|ENSG00000006114:E8.1	0.240506	0.579545	0.477046	0.338983	chr17:35939228-35937711|chr17:35944756-35937711	junctions	0.047619	0.625	0.1	0.0909091	0.277778	0.150538	0.0588235	0.421053	0.0454545	0.047619	0.0769231	0.0769231	0.111111			0.047619	0.423077	0.0526316	0.0769231
SYNRG	synergin, gamma [Source:HGNC Symbol;Acc:557]	ENSG00000006114:E2.2-E3.1	ENSG00000006114:E2.2-E3.3	ENSG00000006114:E3.1	0.930233	0.727273	0.763118	0.52	chr17:35960410-35956388|chr17:35960410-35956391	junctions	1	1	0.7	0.735294	0.486486	0.52381	0.272727	0.625	0.740741	0.928571		1	0.722222		0.666667	0.416667		1	0.823529
SYNRG	synergin, gamma [Source:HGNC Symbol;Acc:557]	ENSG00000006114:E8.2-E9.2	ENSG00000006114:E6.1-E9.2	ENSG00000006114:E8.2	0.296875	0.76	0.30717	0.676056	chr17:35944756-35936516|chr17:35937478-35936516	junctions	1	1	0.659091	0.24	0.754098	0.783133		1	1	1	1		1		0.967213	1	1	1	0.896552
SYNRG	synergin, gamma [Source:HGNC Symbol;Acc:557]	ENSG00000006114:E16.3-E17.1	ENSG00000006114:E16.3-E17.2	ENSG00000006114:E17.1	0.186364	0.434783	0.872708	1	chr17:35913217-35902532|chr17:35913217-35902667	junctions	1	1	1	1	0.882353	0.843511	1	0.65	0.681818	0.892857			0.982759		0.565217	0.685714		1	0.586207
SYNRG	synergin, gamma [Source:HGNC Symbol;Acc:557]	ENSG00000006114:E22.1-E23.1	ENSG00000006114:E20.1-E23.1	ENSG00000006114:E22.1	1	0.666667	0.185059	0.12	chr17:35898426-35880751|chr17:35889885-35880751	junctions									0.333333										1
SYNRG	synergin, gamma [Source:HGNC Symbol;Acc:557]	ENSG00000006114:E6.1-E7.1	ENSG00000006114:E6.1-E8.1	ENSG00000006114:E7.1	0.455696	0.7875	0.114272	0.571429	chr17:35944756-35939530|chr17:35944756-35937711	junctions	0.047619	0.636364	0.735294	0.0909091	0.486842	0.0125	0.0588235	0.352941	0.5625	0.130435	0.0769231	0.0769231	0.111111	0.8		0.047619	0.0625	0.0526316	0.0769231
SYNRG	synergin, gamma [Source:HGNC Symbol;Acc:557]	ENSG00000006114:E19.1-I25.1_35877683	ENSG00000006114:E25.3_35878872-I25.1_35877683		0.333333	0.366071	0.380707	0	chr17:35899294-35877683|chr17:35878872-35877683	others					0.428571		0.125						0.0625
TMEM132A	transmembrane protein 132A [Source:HGNC Symbol;Acc:31092]	ENSG00000006118:E7.2-I8.2	ENSG00000006118:E7.2-E8.1	ENSG00000006118:I8.2	0.814286	0.947368	0.899267	1	chr11:60698131-60699161|chr11:60698131-60699158	junctions	0.0526316	0.142857	0.628571		0.8			0.453125	1	0.619718				0.533333		0.285714
AP2B1	adaptor-related protein complex 2, beta 1 subunit [Source:HGNC Symbol;Acc:563]	ENSG00000006125:E2.10-E5.1	ENSG00000006125:E2.6-E5.1	ENSG00000006125:E2.10	0.645455	0.862143	0.295767	0.155844	chr17:33914616-33921027|chr17:33914447-33921027	junctions	0.0178571	0.190909	0.253333	0.0384615	0.0568182	0.251701	0.527273	0.225806	0.291667	0.191489	0.0833333	0.0625	0.576	0.25	0.131148	0.259259	0.0333333	0.88	0.8
AP2B1	adaptor-related protein complex 2, beta 1 subunit [Source:HGNC Symbol;Acc:563]	ENSG00000006125:E6.1-E7.1	ENSG00000006125:E6.1-E7.2	ENSG00000006125:E7.1	0.333333	0.916667	0.343733	0.068323	chr17:33925354-33928005|chr17:33925354-33927956	junctions	0.0833333				0.85								1						1
AP2B1	adaptor-related protein complex 2, beta 1 subunit [Source:HGNC Symbol;Acc:563]	ENSG00000006125:E2.11_33914654-E5.1	ENSG00000006125:E2.11-E5.1	ENSG00000006125:E2.11_33914654	0.666667	0.366667	0.428468	0.0142857	chr17:33914654-33921027|chr17:33914682-33921027	junctions			0.1		0.125		0.111111						0.466667
AP2B1	adaptor-related protein complex 2, beta 1 subunit [Source:HGNC Symbol;Acc:563]	ENSG00000006125:E2.11-E5.1	ENSG00000006125:E2.10-E5.1	ENSG00000006125:E2.11	0.126761	0.63964	0.436345	0.0248447	chr17:33914682-33921027|chr17:33914616-33921027	junctions		0.047619	0.357143		0.666667	0.027027	0.243243	0.142857	0.047619	0.111111			0.1125	0.0833333	0.125	0.0909091		0.0454545	0.173913
AP2B1	adaptor-related protein complex 2, beta 1 subunit [Source:HGNC Symbol;Acc:563]	ENSG00000006125:E23.1-E24.1	ENSG00000006125:E21.2-E24.1	ENSG00000006125:E23.1	0.917098	0.729587	0.256272	0.52795	chr17:33984810-33998773|chr17:33997917-33998773	junctions	0.338235	0.834395	0.901015	0.171429	0.359867	0.467192	0.390698	0.384615	0.700326	0.383929	0.357143	0.374016	0.722807	0.28125	0.299517	0.516667	0.834783	0.716763	0.658915
TAC1	tachykinin, precursor 1 [Source:HGNC Symbol;Acc:11517]	ENSG00000006128:E5.1-E6.1	ENSG00000006128:E5.1-E7.1	ENSG00000006128:E6.1	0.196078	0.384615	0.704121	1	chr7:97364161-97369186|chr7:97364161-97365611	junctions		1	0.897959				0.896552		0.615385				1		1				1
TAC1	tachykinin, precursor 1 [Source:HGNC Symbol;Acc:11517]	ENSG00000006128:E4.2-E5.1	ENSG00000006128:E3.1-E5.1	ENSG00000006128:E4.2	0.47619	0.37037	0.776884	1	chr7:97363131-97364138|chr7:97363604-97364138	junctions			0.86				0.62963		1			1
ZNF263	zinc finger protein 263 [Source:HGNC Symbol;Acc:13056]	ENSG00000006194:E9.5-ENSG00000162086:E8.1	ENSG00000006194:E4.5-E11.1	ENSG00000006194:E9.5|ENSG00000006194:E8.1|ENSG00000006194:E11.1	0.857143	0.875	-0.0555556	0.145833	chr16:3334205-3350913|chr16:3340553-3367190	junctions			0.125	1
ZNF263	zinc finger protein 263 [Source:HGNC Symbol;Acc:13056]	ENSG00000006194:E8.1-E9.1	ENSG00000006194:E7.2-E9.1	ENSG00000006194:E8.1	0.276596	0.371429	0.0893649	1	chr16:3336149-3339393|chr16:3338570-3339393	junctions	1	1		1	1	0.628571		1	1	1	1	1	1	1	1	1		1	1
ZNF263	zinc finger protein 263 [Source:HGNC Symbol;Acc:13056]	ENSG00000006194:E10.3-E11.1	ENSG00000006194:E9.5-ENSG00000162086:E8.1	ENSG00000006194:E10.3|ENSG00000006194:E11.1	0.1875	0.857143	-0.0923396	0.868421	chr16:3340553-3367190|chr16:3349156-3350913	junctions				0.142857	1				1							1
ZNF263	zinc finger protein 263 [Source:HGNC Symbol;Acc:13056]	ENSG00000006194:E8.1-E9.1	ENSG00000006194:E4.5-E9.1	ENSG00000006194:E8.1	0.510638	0.952381	0.279666	1	chr16:3334205-3339393|chr16:3338570-3339393	junctions	0.772727	0.642857	0.047619	1	0.708333	1	0.263158	1	1	0.809524	1	1	1	0.777778	0.666667	0.795455		1	0.611111
SPATA20	spermatogenesis associated 20 [Source:HGNC Symbol;Acc:26125]	ENSG00000006282:E4.10-E5.1	ENSG00000006282:E4.2-E5.1	ENSG00000006282:E4.10	2.3913	0.859676	-0.0453075	0.232218	chr17:48625522-48625644|chr17:48625128-48625644	junctions	0.0416667	0.131579	0.142857	0.0526316	0.880952	0.05	0.142857	0.0555556	0.0212766	0.05	0.1	0.0357143	0.0526316	0.0555556	0.0909091	0.277778		0.153846	0.04
SPATA20	spermatogenesis associated 20 [Source:HGNC Symbol;Acc:26125]	ENSG00000006282:E3.12-E4.1	ENSG00000006282:E3.12-E4.2	ENSG00000006282:E4.1	0.571429	0.857143	0.507555	0.375	chr17:48624646-48625081|chr17:48624646-48625026	junctions		0.6	0.142857	0.833333	1	0.555556	0.952381	0.75	0.782609	0.709677		0.166667	0.75	0.588235	0.416667	0.647059		1	0.666667
SPATA20	spermatogenesis associated 20 [Source:HGNC Symbol;Acc:26125]	ENSG00000006282:E4.2-E5.1	ENSG00000006282:E3.12-E5.1	ENSG00000006282:E4.2	0.23913	0.305556	0.577127	0.75	chr17:48624646-48625644|chr17:48625128-48625644	junctions	1	0.790698	0.777778	1	0.727273	1	1	0.75	0.824561	0.833333	1	1	1	0.75	1	0.870968		0.705882	0.694444
SPATA20	spermatogenesis associated 20 [Source:HGNC Symbol;Acc:26125]	ENSG00000006282:E8.21-E9.1	ENSG00000006282:I8.1_48631255		1	0.289474	0.814814	1	chr17:48631255-48631406|chr17:48629541-48631612	exon-retained	1	1	1	0.965517	0.83557	0.710526	0.909091	1	0.927461	1	0.952381	0.863636	0.96	1	0.8	0.960396	1	0.92233	0.964286
SPATA20	spermatogenesis associated 20 [Source:HGNC Symbol;Acc:26125]	ENSG00000006282:E7.2-E7.4	ENSG00000006282:E7.3		1	0.632653	0.604369	0	chr17:48627476-48627569|chr17:48627476-48627569	exon-retained	0.641026	0.859155	0.666667	0.660714	0.809689	0.966667	0.5	0.909091	0.569507	0.892857	0.888889	0.527778	0.853659	0.75	0.367347	0.455782	1	0.810127	0.475806
SPATA20	spermatogenesis associated 20 [Source:HGNC Symbol;Acc:26125]	ENSG00000006282:E8.8-E8.10	ENSG00000006282:E8.9		1	0.458333	0.0871708	0	chr17:48628278-48628359|chr17:48628278-48628359	exon-retained	0.541667	0.928571	0.542857	0.666667	0.972477		0.947368	0.923077	0.9	0.9375	1	1	1	0.756098	0.862069	0.90625	0.833333	0.973684	0.729167
CACNA1G	calcium channel, voltage-dependent, T type, alpha 1G subunit [Source:HGNC Symbol;Acc:1394]	ENSG00000006283:E26.4-E27.1	ENSG00000006283:E26.4-E28.1	ENSG00000006283:E27.1	1.46154	0.506061	0.811316	1	chr17:48685380-48687243|chr17:48685380-48692722	junctions										0.1						0.606061
CACNA1G	calcium channel, voltage-dependent, T type, alpha 1G subunit [Source:HGNC Symbol;Acc:1394]	ENSG00000006283:E15.1-E16.1	ENSG00000006283:E14.1-E16.1	ENSG00000006283:E15.1	0.357143	0.683333	0.0446285	1	chr17:48672422-48673923|chr17:48669453-48673923	junctions			0.75							0.1						0.0666667
CACNA1G	calcium channel, voltage-dependent, T type, alpha 1G subunit [Source:HGNC Symbol;Acc:1394]	ENSG00000006283:E27.1-E28.1	ENSG00000006283:E26.5-E28.1	ENSG00000006283:E27.1	0.242424	0.888889	-0.0934431	1	chr17:48685401-48692722|chr17:48687296-48692722	junctions			0.111111	1	1					1						1
CACNA1G	calcium channel, voltage-dependent, T type, alpha 1G subunit [Source:HGNC Symbol;Acc:1394]	ENSG00000006283:E27.1-E28.1	ENSG00000006283:E26.4-E28.1	ENSG00000006283:E27.1	0.393939	0.473684	0.89499	1	chr17:48685380-48692722|chr17:48687296-48692722	junctions				1	1					0.526316						0.723404
MAP3K9	mitogen-activated protein kinase kinase kinase 9 [Source:HGNC Symbol;Acc:6861]	ENSG00000006432:E13.1-E14.1	ENSG00000006432:E13.1-E15.1	ENSG00000006432:E14.1	0.225806	0.857639	0.309767	1	chr14:71201103-71200515|chr14:71201103-71200059	junctions	0.0526316		0.242424	0.03125	0.357143			0.888889	0.454545								0.166667
MAP3K9	mitogen-activated protein kinase kinase kinase 9 [Source:HGNC Symbol;Acc:6861]	ENSG00000006432:E14.1-E15.1	ENSG00000006432:E13.1-E15.1	ENSG00000006432:E14.1	0.774194	0.96875	0.248107	1	chr14:71200474-71200059|chr14:71201103-71200059	junctions	0.25		0.264706	0.03125	0.735294				0.684211			1					0.166667
BAIAP2L1	BAI1-associated protein 2-like 1 [Source:HGNC Symbol;Acc:21649]	ENSG00000006453:I2.1_98015313-ENSG00000070669:I7.1_97527901	ENSG00000006453:E3.1-E4.2		0.136691	0.502871	0.193305	0	chr7:98015313-97527901|chr7:97991669-97984440	others	0.0238095				0.0413793		0.0333333	0.0769231	0.0188679	0.03125	0.0277778	0.153846	0.0714286	0.0238095	0.384615	0.521739		0.0833333
BAIAP2L1	BAI1-associated protein 2-like 1 [Source:HGNC Symbol;Acc:21649]	ENSG00000006453:I2.1_98015162-ENSG00000070669:I7.1_97527909	ENSG00000006453:E4.2-E5.1		0.107527	0.989362	-0.268935	0	chr7:98015162-97527909|chr7:97984354-97949610	others	0.0106383	0.166667		0.0384615	0.0120482	1	0.272727	0.0714286	0.0222222	0.047619	0.0434783	0.04	0.0909091	0.0243902	0.0333333	0.0909091		0.0833333
BAIAP2L1	BAI1-associated protein 2-like 1 [Source:HGNC Symbol;Acc:21649]	ENSG00000006453:I2.1_98015145-ENSG00000070669:I7.1_97527911	ENSG00000006453:E12.1-E13.2		0.10101	0.272051	0.0145135	0	chr7:98015145-97527911|chr7:97937001-97935828	others	0.0138889			0.166667	0.01		0.0333333	0.0384615	0.282051	0.02	0.0454545	0.0833333	0.1	0.010989	0.0243902	0.0909091		0.142857
ETV1	ets variant 1 [Source:HGNC Symbol;Acc:3490]	ENSG00000006468:E5.7-E6.1	ENSG00000006468:E3.2-E6.1	ENSG00000006468:E5.7	0.333333	0.428571	0.291373	0.538462	chr7:14030178-14028764|chr7:14029188-14028764	junctions	1	0.904762		1	1				1						1	1		0.571429
ETV1	ets variant 1 [Source:HGNC Symbol;Acc:3490]	ENSG00000006468:E5.7-E6.1	ENSG00000006468:E2.1-E6.1	ENSG00000006468:E5.7	0.333333	0.285714	0.416486	0.538462	chr7:14030747-14028764|chr7:14029188-14028764	junctions	1	1		1	0.714286				1						1	1		1
ETV1	ets variant 1 [Source:HGNC Symbol;Acc:3490]	ENSG00000006468:E5.10-E6.1	ENSG00000006468:E5.7-E6.1	ENSG00000006468:E5.10	0.722222	0.642424	0.753328	0.5	chr7:14028893-14028764|chr7:14029188-14028764	junctions	0.5	0.4375	0.733333	0.0909091	0.481481				0.111111						0.166667	0.142857		0.533333
ETV1	ets variant 1 [Source:HGNC Symbol;Acc:3490]	ENSG00000006468:E5.7-E5.9	ENSG00000006468:E5.8		1	0.681818	0.266893	0	chr7:14029188-14029089|chr7:14029089-14029188	exon-retained	0.772727	0.263158	0.333333	0.0909091	0.4		0.142857		0.111111						0.166667	0.142857		0.125
ALDH3B1	aldehyde dehydrogenase 3 family, member B1 [Source:HGNC Symbol;Acc:410]	ENSG00000006534:E4.3-I4.1_67785562	ENSG00000006534:E4.3-E6.1	ENSG00000006534:I4.1_67785562	1.2	0.714286	0.0632141	0.166667	chr11:67782929-67786242|chr11:67782929-67785562	junctions	1													0.285714
PHTF2	putative homeodomain transcription factor 2 [Source:HGNC Symbol;Acc:13411]	ENSG00000006576:E5.1-E6.1	ENSG00000006576:E4.1-E6.1	ENSG00000006576:E5.1	0.2	0.315476	0.40948	0.16	chr7:77523310-77530028|chr7:77522981-77530028	junctions	0.0285714	0.226415	0.0588235	0.142857	0.0178571	0.0384615		0.0769231	0.183333	0.0769231		0.047619	0.037037	0.111111	0.0188679	0.0588235	0.0555556	0.333333	0.0416667
PHTF2	putative homeodomain transcription factor 2 [Source:HGNC Symbol;Acc:13411]	ENSG00000006576:E4.1-I4.1_77523220	ENSG00000006576:E4.1-E6.1	ENSG00000006576:I4.1_77523220	0.254545	0.450893	-0.082248	0.0837989	chr7:77522981-77523220|chr7:77522981-77530028	junctions	0.0285714	0.0238095	0.0588235	0.142857	0.0178571	0.0384615		0.0769231	0.02	0.0769231		0.047619	0.037037	0.111111	0.0188679	0.0588235	0.46875	0.0769231	0.0416667
PHTF2	putative homeodomain transcription factor 2 [Source:HGNC Symbol;Acc:13411]	ENSG00000006576:E7.1-E9.1	ENSG00000006576:E7.1-E10.1_77538144	ENSG00000006576:E9.1	0.857143	0.875	-0.0555556	0.0642202	chr7:77531237-77538144|chr7:77531237-77537171	junctions					1	0.125
PHTF2	putative homeodomain transcription factor 2 [Source:HGNC Symbol;Acc:13411]	ENSG00000006576:E4.1-I4.1_77523220	ENSG00000006576:E4.1-E5.1_77523257	ENSG00000006576:I4.1_77523220	2.33333	0.857143	-0.0645168	0.0837989	chr7:77522981-77523257|chr7:77522981-77523220	junctions									0.142857								1
PHTF2	putative homeodomain transcription factor 2 [Source:HGNC Symbol;Acc:13411]	ENSG00000006576:E4.1-I4.1_77523220	ENSG00000006576:E4.1-E5.1	ENSG00000006576:I4.1_77523220	1.55556	0.9	-0.0785416	0.0837989	chr7:77522981-77523299|chr7:77522981-77523220	junctions		0.1															1
FARP2	FERM, RhoGEF and pleckstrin domain protein 2 [Source:HGNC Symbol;Acc:16460]	ENSG00000006607:E3.4-E6.1	ENSG00000006607:E3.4-E7.1	ENSG00000006607:E6.1	0.378378	0.37909	0.448928	0.333333	chr2:242312705-242334858|chr2:242312705-242343243	junctions	0.0625	0.142857	0.275862		0.25	0.1	0.405405	0.166667	0.1	0.0909091		0.030303	0.0625	0.142857	0.0625	0.0909091	0.0263158	0.0625	0.1
FARP2	FERM, RhoGEF and pleckstrin domain protein 2 [Source:HGNC Symbol;Acc:16460]	ENSG00000006607:E14.1-I15.1_242371867	ENSG00000006607:E14.1-E16.1	ENSG00000006607:I15.1_242371867	0.131579	0.474359	0.198725	0.272727	chr2:242371189-242371867|chr2:242371189-242373573	junctions	0.0454545	0.0833333	0.142857	0.0833333	0.136364	0.111111	0.0909091	0.166667	0.0434783		0.5	0.0714286	0.0909091		0.047619	0.025641	0.0344828	0.0434783	0.0384615
FARP2	FERM, RhoGEF and pleckstrin domain protein 2 [Source:HGNC Symbol;Acc:16460]	ENSG00000006607:E23.2-E24.2	ENSG00000006607:E23.2-E25.1	ENSG00000006607:E24.2	0.62963	0.464286	0.214241	0.257143	chr2:242403395-242405089|chr2:242403395-242407555	junctions	0.1	0.0714286	0.0909091		0.5		0.111111		0.111111			0.0434783	0.111111	0.111111	0.0434783	0.0357143		0.125	0.166667
FARP2	FERM, RhoGEF and pleckstrin domain protein 2 [Source:HGNC Symbol;Acc:16460]	ENSG00000006607:E28.1-I28.1_242423185	ENSG00000006607:E28.1-E29.2	ENSG00000006607:I28.1_242423185	0.276596	0.270833	0.40752	0.2	chr2:242422948-242423185|chr2:242422948-242423657	junctions	0.0769231	0.1	0.05		0.291667	0.0909091	0.0666667				0.0769231	0.0625	0.0833333	0.142857	0.0434783	0.0416667	0.0208333	0.0454545	0.1
FARP2	FERM, RhoGEF and pleckstrin domain protein 2 [Source:HGNC Symbol;Acc:16460]	ENSG00000006607:E8.1-E10.1	ENSG00000006607:E7.3-E10.1	ENSG00000006607:E8.1	0.181818	0.375	-0.103012	0.818182	chr2:242343347-242346952|chr2:242344256-242346952	junctions	1	1	0.9		1	1	1	1		1	1	1	1	0.777778	0.625	0.866667	1	1	1
USH1C	Usher syndrome 1C (autosomal recessive, severe) [Source:HGNC Symbol;Acc:12597]	ENSG00000006611:E24.1-E25.2	ENSG00000006611:E20.1-E25.2	ENSG00000006611:E24.1	0.5	0.875	-0.100997	1	chr11:17533449-17523527|chr11:17526194-17523527	junctions			1		1		0.125					1
USH1C	Usher syndrome 1C (autosomal recessive, severe) [Source:HGNC Symbol;Acc:12597]	ENSG00000006611:E24.1-E25.2	ENSG00000006611:E17.1-E25.2	ENSG00000006611:E24.1	2.07143	0.805556	0.310205	1	chr11:17538002-17523527|chr11:17526194-17523527	junctions			0.194444		1							1
USH1C	Usher syndrome 1C (autosomal recessive, severe) [Source:HGNC Symbol;Acc:12597]	ENSG00000006611:E16.1-E20.1	ENSG00000006611:E17.1-E25.2	ENSG00000006611:E20.1|ENSG00000006611:E17.1	2.41667	0.923077	-0.0555556	1	chr11:17538948-17533601|chr11:17538002-17523527	junctions			0.0333333									1
GGCT	gamma-glutamylcyclotransferase [Source:HGNC Symbol;Acc:21705]	ENSG00000006625:E3.6-E6.2	ENSG00000006625:E3.6-E8.1	ENSG00000006625:E6.2	0.326531	0.551724	-0.0925618	0.588235	chr7:30544185-30536851|chr7:30544185-30538554	junctions	1	1	0.535714	1	0.642857		1		1	1	0.642857	1	1	1	1	0.448276		1
GGCT	gamma-glutamylcyclotransferase [Source:HGNC Symbol;Acc:21705]	ENSG00000006625:E6.2-E7.1	ENSG00000006625:E4.2-E8.1	ENSG00000006625:E7.1|ENSG00000006625:E6.2	0.5	0.923077	-0.0203835	0.0909091	chr7:30538419-30537512|chr7:30540152-30536851	junctions				0.0769231	1	0.111111							0.125			0.7
GGCT	gamma-glutamylcyclotransferase [Source:HGNC Symbol;Acc:21705]	ENSG00000006625:E7.1-E8.1	ENSG00000006625:E4.2-E8.1	ENSG00000006625:E7.1	1.08333	0.555556	0.695549	0.0505051	chr7:30537357-30536851|chr7:30540152-30536851	junctions				0.454545		0.111111							0.666667
GGCT	gamma-glutamylcyclotransferase [Source:HGNC Symbol;Acc:21705]	ENSG00000006625:E4.2-E8.1	ENSG00000006625:E3.6-E6.2	ENSG00000006625:E6.2	0.244898	0.888889	0.128948	0.118421	chr7:30540152-30536851|chr7:30544185-30538554	junctions	0.02	0.25	0.0666667	0.265306	0.111111	1	0.0588235		0.111111	0.111111	0.111111	0.04	0.380952	0.111111	0.0222222	0.25		0.0666667
IFRD1	interferon-related developmental regulator 1 [Source:HGNC Symbol;Acc:5456]	ENSG00000006652:E7.2-E8.1	ENSG00000006652:E1.4-E8.1	ENSG00000006652:E7.2	0.4375	0.941176	-0.0698334	0.0493827	chr7:112063487-112095818|chr7:112092566-112095818	junctions						0.0588235			0.153846				1					1
IFRD1	interferon-related developmental regulator 1 [Source:HGNC Symbol;Acc:5456]	ENSG00000006652:E13.2-E15.3	ENSG00000006652:E14.1-I14.1_112105694		0.625	0.833333	-0.19138	0	chr7:112102433-112105694|chr7:112102234-112108036	others			1							1			1	1	0.166667
COX10	cytochrome c oxidase assembly homolog 10 (yeast) [Source:HGNC Symbol;Acc:2260]	ENSG00000006695:E5.1-I5.1_14085338	ENSG00000006695:E5.1-E6.1	ENSG00000006695:I5.1_14085338	0.156863	0.295122	0.261387	0.230769	chr17:14063264-14085338|chr17:14063264-14095306	junctions	0.0833333	0.0133333	0.0833333		0.275	0.0434783	0.0555556	0.3	0.016129	0.0625	0.0769231	0.04	0.0714286		0.0344828	0.04	0.00487805	0.0344828	0.166667
COX10	cytochrome c oxidase assembly homolog 10 (yeast) [Source:HGNC Symbol;Acc:2260]	ENSG00000006695:E5.1-I5.1_14085338	ENSG00000006695:E5.1-E7.1	ENSG00000006695:I5.1_14085338	4	0.888889	-0.0591177	0.230769	chr17:14063264-14110127|chr17:14063264-14085338	junctions					1				0.111111
GTF2IRD1	GTF2I repeat domain containing 1 [Source:HGNC Symbol;Acc:4661]	ENSG00000006704:I1.1_73868842-E3.1	ENSG00000006704:E1.3-E3.1	ENSG00000006704:I1.1_73868842	0.212121	0.291176	0.641901	1	chr7:73868842-73922405|chr7:73868506-73922405	junctions	0.0625		0.142857						0.35	0.0833333				0.0588235	0.0909091		0.216216	0.125
GTF2IRD1	GTF2I repeat domain containing 1 [Source:HGNC Symbol;Acc:4661]	ENSG00000006704:E19.1-E20.1	ENSG00000006704:E19.1-E21.1	ENSG00000006704:E20.1	0.202532	0.833333	0.789797	1	chr7:73969553-73971969|chr7:73969553-73969723	junctions	1		0.166667	1	1		1		1			1	1		1	1	0.833333	1	1
GTF2IRD1	GTF2I repeat domain containing 1 [Source:HGNC Symbol;Acc:4661]	ENSG00000006704:E19.1-E20.1	ENSG00000006704:E19.1-E20.2	ENSG00000006704:E20.1	0.35426	0.909091	0.904589	1	chr7:73969553-73969723|chr7:73969553-73969768	junctions	0.380952	0.454545	0.0909091	1	0.485714		0.6		0.40625	0.25		0.236842	0.9	0.157895	0.146341	0.387097	0.264026	0.655172	0.296296
PAF1	Paf1, RNA polymerase II associated factor, homolog (S. cerevisiae) [Source:HGNC Symbol;Acc:25459]	ENSG00000006712:E2.3-E3.1	ENSG00000006712:E2.3-E3.3	ENSG00000006712:E3.1	0.19685	0.513514	-0.2494	0.824561	chr19:39880709-39880186|chr19:39880709-39880401	junctions	1	1	0.486486	1	1	1	1	1	0.702381	1	1	0.888889	1	1	1	0.54955	1	1	0.746032
ARHGAP44	Rho GTPase activating protein 44 [Source:HGNC Symbol;Acc:29096]	ENSG00000006740:E24.2-E25.1	ENSG00000006740:E23.1-E25.1	ENSG00000006740:E24.2	0.365854	0.97619	-0.0822874	0.5	chr17:12890469-12893349|chr17:12888225-12893349	junctions	0.0416667	0.142857	0.0238095	0.047619	0.166667			0.714286	0.32						0.1	1
ARHGAP44	Rho GTPase activating protein 44 [Source:HGNC Symbol;Acc:29096]	ENSG00000006740:E17.1-E18.1	ENSG00000006740:E17.1-E20.1	ENSG00000006740:E18.1	1	0.664241	0.21663	0.5	chr17:12862214-12876619|chr17:12862214-12877406	junctions	0.047619		0.702703	0.333333					0.0384615						0.0666667				0.166667
ARHGAP44	Rho GTPase activating protein 44 [Source:HGNC Symbol;Acc:29096]	ENSG00000006740:E23.1-E24.2	ENSG00000006740:E23.1-E25.1	ENSG00000006740:E24.2	0.414634	0.958333	0.114603	0.666667	chr17:12888225-12890418|chr17:12888225-12893349	junctions	0.0416667	0.142857	0.12766	0.047619	0.583333			0.777778	0.0555556						0.666667	1
ARHGAP44	Rho GTPase activating protein 44 [Source:HGNC Symbol;Acc:29096]	ENSG00000006740:E18.1-E20.1	ENSG00000006740:E17.1-E20.1	ENSG00000006740:E18.1	0.8	0.617788	0.219363	0.5	chr17:12876636-12877406|chr17:12862214-12877406	junctions	0.047619		0.65625	0.333333					0.0384615						0.0666667				0.166667
ELAC2	elaC homolog 2 (E. coli) [Source:HGNC Symbol;Acc:14198]	ENSG00000006744:E7.4-E8.1	ENSG00000006744:E6.2-E8.1	ENSG00000006744:E7.4	0.138889	0.350877	0.425727	0.585586	chr17:12916524-12913988|chr17:12914980-12913988	junctions	1	1	0.823529	0.928571	1	0.804598	1	1	0.649123	1	1	1	0.744186	1	1	1	0.895062	0.769231	0.864865
SCIN	scinderin [Source:HGNC Symbol;Acc:21695]	ENSG00000006747:E9.1-E10.2	ENSG00000006747:E7.2-E10.2	ENSG00000006747:E9.1	0.409091	0.3125	1	1	chr7:12629198-12644139|chr7:12636051-12644139	junctions								0.3125
ARSD	arylsulfatase D [Source:HGNC Symbol;Acc:717]	ENSG00000006756:E7.1-E10.1	ENSG00000006756:E6.2-E8.1	ENSG00000006756:E8.1|ENSG00000006756:E7.1	1.4	0.538462	0.420225	0.307692	chrX:2835845-2832814|chrX:2833597-2828020	junctions																1		0.461538
ARSD	arylsulfatase D [Source:HGNC Symbol;Acc:717]	ENSG00000006756:E7.1-E8.1	ENSG00000006756:E7.1-E10.1	ENSG00000006756:E8.1	1.6	0.833333	0.231099	0.138462	chrX:2833597-2828020|chrX:2833597-2832814	junctions											1					0.166667		0.545455
PNPLA4	patatin-like phospholipase domain containing 4 [Source:HGNC Symbol;Acc:24887]	ENSG00000006757:E2.1-E3.1	ENSG00000006757:E1.1-E3.1	ENSG00000006757:E3.1|ENSG00000006757:E2.1	0.413793	0.588235	0.526767	1	chrX:7895727-7894173|chrX:7895327-7894173	junctions	1	0.877551	0.692308	1	0.826087		0.961538	1	0.710843	1	0.97619	0.957447	0.526316	1	0.897436	0.714286	1	0.698113	0.411765
PNPLA4	patatin-like phospholipase domain containing 4 [Source:HGNC Symbol;Acc:24887]	ENSG00000006757:E2.1-E3.1	ENSG00000006757:E1.2-E3.1	ENSG00000006757:E3.1|ENSG00000006757:E2.1	0.534483	0.875	0.272711	1	chrX:7895712-7894173|chrX:7895327-7894173	junctions	1	0.754386	0.473684	1	0.38	0.125	0.78125	0.894737	0.842857	1	1	1	1	1	0.538462	0.636364	1	0.596774	1
ADIPOR2	adiponectin receptor 2 [Source:HGNC Symbol;Acc:24041]	ENSG00000006831:E2.6-E6.1	ENSG00000006831:E2.5-E6.1	ENSG00000006831:E2.6	0.60241	0.697619	0.626485	0.407407	chr12:1800379-1863424|chr12:1800357-1863424	junctions	0.51087	0.457627	0.714286	0.0166667	0.05	0.0263158		0.692308	0.0526316	0.611111	0.413333	0.0416667	0.380597		0.0666667	0.037037	0.0909091	0.384615	0.0909091
ADIPOR2	adiponectin receptor 2 [Source:HGNC Symbol;Acc:24041]	ENSG00000006831:E4.1-E6.1	ENSG00000006831:E2.6-E6.1	ENSG00000006831:E4.1	0.24	0.978723	0.18913	0.103448	chr12:1812148-1863424|chr12:1800379-1863424	junctions	0.0212766	0.037037	0.04		1			0.111111		0.0454545	0.0322581		0.206349			1		0.0333333
CDKL3	cyclin-dependent kinase-like 3 [Source:HGNC Symbol;Acc:15483]	ENSG00000006837:E14.1-I18.1_133578712	ENSG00000006837:E14.1-E15.1	ENSG00000006837:I18.1_133578712	1.44444	0.697368	0.406663	0.5	chr5:133638281-133578712|chr5:133638281-133637901	junctions			0.0526316		0.75
CDKL3	cyclin-dependent kinase-like 3 [Source:HGNC Symbol;Acc:15483]	ENSG00000006837:E14.1-E15.1	ENSG00000006837:E14.1-E17.1	ENSG00000006837:E15.1	0.26087	0.772727	0.422694	0.542857	chr5:133638281-133637901|chr5:133638281-133634401	junctions			0.863636		0.126582	0.111111	0.0909091
CDKL3	cyclin-dependent kinase-like 3 [Source:HGNC Symbol;Acc:15483]	ENSG00000006837:E9.1-E12.1	ENSG00000006837:E7.2-E11.1	ENSG00000006837:E10.1	0.6	0.352941	0.87514	0.5	chr5:133647983-133642393|chr5:133655049-133644157	junctions					0.411765								0.166667
CDKL3	cyclin-dependent kinase-like 3 [Source:HGNC Symbol;Acc:15483]	ENSG00000006837:E1.5_133706704-I1.1_133706619	ENSG00000006837:E1.6-E6.1	ENSG00000006837:I1.1_133706619	2	0.974359	-0.0531133	1	chr5:133706704-133706619|chr5:133706689-133657594	junctions	0.0833333		0.0454545		0.0454545		0.025641		0.895349			1	0.047619	0.166667		0.0833333		0.142857	1
CDKL3	cyclin-dependent kinase-like 3 [Source:HGNC Symbol;Acc:15483]	ENSG00000006837:E9.1-E11.1	ENSG00000006837:E7.2-E11.1	ENSG00000006837:E9.1|ENSG00000006837:E10.1|ENSG00000006837:E11.1	1.1	0.909091	-0.0366027	1	chr5:133647983-133644157|chr5:133655049-133644157	junctions	1				0.0909091								0.375
CDKL3	cyclin-dependent kinase-like 3 [Source:HGNC Symbol;Acc:15483]	ENSG00000006837:E3.2-E4.1	ENSG00000006837:E1.6-E4.1	ENSG00000006837:E3.2	0.714286	0.833333	0.339471	1	chr5:133706689-133695782|chr5:133702050-133695782	junctions			1		0.444444												1	0.166667
CDKL3	cyclin-dependent kinase-like 3 [Source:HGNC Symbol;Acc:15483]	ENSG00000006837:E1.6-E5.1	ENSG00000006837:E1.6-E6.1	ENSG00000006837:E5.1	0.157895	0.374359	-0.00180061	0.5	chr5:133706689-133686118|chr5:133706689-133657594	junctions	0.0833333		0.0454545		0.0454545		0.025641		0.1				0.047619	0.166667		0.388889		0.4
CDKL3	cyclin-dependent kinase-like 3 [Source:HGNC Symbol;Acc:15483]	ENSG00000006837:E4.1-E5.1	ENSG00000006837:E1.6-E6.1	ENSG00000006837:E4.1|ENSG00000006837:E5.1	1.21053	0.665535	0.328727	0.5	chr5:133695588-133686118|chr5:133706689-133657594	junctions	0.0833333		0.16		0.691176		0.025641		0.181818				0.047619	0.166667		0.266667		0.5
CDKL3	cyclin-dependent kinase-like 3 [Source:HGNC Symbol;Acc:15483]	ENSG00000006837:E9.1-E10.1	ENSG00000006837:E7.2-E11.1	ENSG00000006837:E9.1|ENSG00000006837:E10.1	0.15873	0.833333	0.750831	1	chr5:133655049-133644157|chr5:133647983-133644418	junctions		1	0.945946		0.864865		1		1			1	0.166667				1	1
CDKL3	cyclin-dependent kinase-like 3 [Source:HGNC Symbol;Acc:15483]	ENSG00000006837:E14.1-E15.1	ENSG00000006837:E14.1-E18.1	ENSG00000006837:E15.1	1.11111	0.512821	0.887119	0.542857	chr5:133638281-133622250|chr5:133638281-133637901	junctions			0.487179		1
CDKL3	cyclin-dependent kinase-like 3 [Source:HGNC Symbol;Acc:15483]	ENSG00000006837:E14.1-E15.1	ENSG00000006837:E14.1-E19.1	ENSG00000006837:E15.1	0.333333	0.857143	-0.0762493	0.542857	chr5:133638281-133541822|chr5:133638281-133637901	junctions			1		1										0.142857
CDKL3	cyclin-dependent kinase-like 3 [Source:HGNC Symbol;Acc:15483]	ENSG00000006837:E15.1-E17.1	ENSG00000006837:E14.1-E17.1	ENSG00000006837:E17.1|ENSG00000006837:E15.1	0.246377	0.985714	-0.0888816	0.818182	chr5:133637831-133634401|chr5:133638281-133634401	junctions					0.0142857	0.111111	0.0909091										1
CDKL3	cyclin-dependent kinase-like 3 [Source:HGNC Symbol;Acc:15483]	ENSG00000006837:E5.1-E6.1	ENSG00000006837:E1.6-E6.1	ENSG00000006837:E5.1	0.342105	0.752137	0.156619	0.5	chr5:133685940-133657594|chr5:133706689-133657594	junctions	0.0833333		0.192308		0.363636		0.025641		0.1				0.047619	0.166667	0.777778	0.0833333		0.142857
CDKL3	cyclin-dependent kinase-like 3 [Source:HGNC Symbol;Acc:15483]	ENSG00000006837:E3.2-E4.1	ENSG00000006837:E1.6-E6.1	ENSG00000006837:E3.2|ENSG00000006837:E4.1	0.552632	0.974359	0.0508764	1	chr5:133702050-133695782|chr5:133706689-133657594	junctions	0.0833333		0.222222		0.363636		0.025641		0.1				0.047619	0.166667		0.0833333	1	0.142857
CDKL3	cyclin-dependent kinase-like 3 [Source:HGNC Symbol;Acc:15483]	ENSG00000006837:E14.1-I18.1_133571938	ENSG00000006837:E14.1-E15.1	ENSG00000006837:I18.1_133571938	0.611111	0.518797	0.406663	0.5	chr5:133638281-133571938|chr5:133638281-133637901	junctions			0.0526316		0.571429
CDKL3	cyclin-dependent kinase-like 3 [Source:HGNC Symbol;Acc:15483]	ENSG00000006837:E14.1-I18.1_133603176	ENSG00000006837:E14.1-E15.1	ENSG00000006837:I18.1_133603176	0.444444	0.447368	0.406663	0.5	chr5:133638281-133603176|chr5:133638281-133637901	junctions			0.0526316		0.5
CDKL3	cyclin-dependent kinase-like 3 [Source:HGNC Symbol;Acc:15483]	ENSG00000006837:E9.1-E10.1	ENSG00000006837:E1.6-E10.1	ENSG00000006837:E9.1|ENSG00000006837:E10.1	0.174603	0.916667	-0.122964	1	chr5:133706689-133644418|chr5:133647983-133644418	junctions		1	1		1		1		0.882353			1			0.0833333		1	1
UPP2	uridine phosphorylase 2 [Source:HGNC Symbol;Acc:23061]	ENSG00000007001:E1.1-I1.1_158733846	ENSG00000007001:E1.1-E2.1	ENSG00000007001:I1.1_158733846	0.833333	0.857143	-0.12312	1	chr2:158733240-158851692|chr2:158733240-158733846	junctions	0.142857																1
UPP2	uridine phosphorylase 2 [Source:HGNC Symbol;Acc:23061]	ENSG00000007001:E9.1-I10.1_158984477	ENSG00000007001:E9.1-E11.1	ENSG00000007001:I10.1_158984477	0.846154	0.474026	0.575798	1	chr2:158980407-158984477|chr2:158980407-158991260	junctions											0.545455	0.0714286
PRSS21	protease, serine, 21 (testisin) [Source:HGNC Symbol;Acc:9485]	ENSG00000007038:E2.7-E3.1	ENSG00000007038:E2.7-E3.2	ENSG00000007038:E3.1	0.300613	0.482759	0.966567	1	chr16:2867967-2868684|chr16:2867967-2868678	junctions	1			0.517241	0.769953	1									1
PRSS21	protease, serine, 21 (testisin) [Source:HGNC Symbol;Acc:9485]	ENSG00000007038:E2.1-E2.5	ENSG00000007038:E2.2_2867593-E2.5		10.2857	0.9125	0.998974	0	chr16:2867593-2867802|chr16:2867457-2867802	others					0.9125
MARK4	MAP/microtubule affinity-regulating kinase 4 [Source:HGNC Symbol;Acc:13538]	ENSG00000007047:E16.2-E17.1	ENSG00000007047:E16.2-E18.1	ENSG00000007047:E17.1	1.525	0.790952	-0.106283	0.604651	chr19:45801212-45801401|chr19:45801212-45803069	junctions	0.324324	0.8125	0.823529	0.0909091	0.230769	0.0357143	0.5	0.0909091	0.0666667	0.0714286	0.0769231		0.111111	0.0454545	0.139535	0.047619	0.826667	0.0769231	0.1
MARK4	MAP/microtubule affinity-regulating kinase 4 [Source:HGNC Symbol;Acc:13538]	ENSG00000007047:E17.1-E18.1	ENSG00000007047:E16.2-E18.1	ENSG00000007047:E17.1	1.575	0.806779	-0.206133	0.534884	chr19:45801480-45803069|chr19:45801212-45803069	junctions	0.0384615	0.793103	0.647059	0.375	0.0243902	0.0357143	0.133333	0.0909091	0.0666667	0.0714286	0.0769231		0.0588235	0.0454545	0.0263158	0.047619	0.831169	0.0769231	0.1
PROM1	prominin 1 [Source:HGNC Symbol;Acc:9454]	ENSG00000007062:E15.1-E16.1	ENSG00000007062:E13.1-E16.1	ENSG00000007062:E15.1	0.142857	0.548173	0.0403692	1	chr4:16037358-16035132|chr4:16040569-16035132	junctions	0.025641	0.571429			0.225806		0.0232558	0.153846		0.111111		0.0243902				0.0625		0.030303
PROM1	prominin 1 [Source:HGNC Symbol;Acc:9454]	ENSG00000007062:E2.2-E11.1	ENSG00000007062:E1.2-E11.1	ENSG00000007062:E2.2	0.37037	0.740741	0.226938	1	chr4:16085288-16077741|chr4:16085601-16077741	junctions	0.037037		0.777778		0.0588235			0.428571				0.129032			0.478261			0.111111
PROM1	prominin 1 [Source:HGNC Symbol;Acc:9454]	ENSG00000007062:E40.1-E42.2	ENSG00000007062:E39.1-E42.2	ENSG00000007062:E40.1	0.27	0.933333	-0.139289	1	chr4:15981504-15972705|chr4:15981018-15972705	junctions	0.0666667		1		0.129032		1	1	1			1			1	1		1	1
CEACAM21	carcinoembryonic antigen-related cell adhesion molecule 21 [Source:HGNC Symbol;Acc:28834]	ENSG00000007129:E4.3-E5.1	ENSG00000007129:E2.1-E5.1	ENSG00000007129:E4.3	0.923077	0.461538	0.876135	1	chr19:42071410-42083552|chr19:42082690-42083552	junctions	1			0.538462
CEACAM21	carcinoembryonic antigen-related cell adhesion molecule 21 [Source:HGNC Symbol;Acc:28834]	ENSG00000007129:E6.2-E7.1	ENSG00000007129:E6.2-E7.2	ENSG00000007129:E7.1	0.454545	0.833333	0.788831	1	chr19:42085981-42090703|chr19:42085981-42090700	junctions	1			0.166667		0.290323													0.354839
CEACAM21	carcinoembryonic antigen-related cell adhesion molecule 21 [Source:HGNC Symbol;Acc:28834]	ENSG00000007129:E9.1-I9.1_42092507	ENSG00000007129:E9.1-E10.2		0.565217	0.351351	0.584254	0	chr19:42092224-42092507|chr19:42092224-42092817	others	0.0454545					0.111111									0.0555556				0.378378
PAFAH1B1	platelet-activating factor acetylhydrolase 1b, regulatory subunit 1 (45kDa) [Source:HGNC Symbol;Acc:8574]	ENSG00000007168:E14.2-I14.1_2580810	ENSG00000007168:E14.2-E17.2	ENSG00000007168:I14.1_2580810	0.538462	0.875	-0.086641	0.0229133	chr17:2579900-2585023|chr17:2579900-2580810	junctions						0.125			1						1
NOS2	nitric oxide synthase 2, inducible [Source:HGNC Symbol;Acc:7873]	ENSG00000007171:E20.1_26092633-E21.1	ENSG00000007171:E20.1-E21.1	ENSG00000007171:E20.1_26092633	0.666667	0.4375	0.966727	1	chr17:26092561-26091170|chr17:26092633-26091170	junctions																			0.4375
NOS2	nitric oxide synthase 2, inducible [Source:HGNC Symbol;Acc:7873]	ENSG00000007171:E20.1_26092633-ENSG00000264216:E7.1	ENSG00000007171:E22.1-E23.1		0.230769	0.662963	0.0290805	0	chr17:26092633-25985893|chr17:26089824-26088257	others	0.037037		0.1																0.7
DNAH9	dynein, axonemal, heavy chain 9 [Source:HGNC Symbol;Acc:2953]	ENSG00000007174:E75.1-I75.1_11860871	ENSG00000007174:E75.1-E76.1		0.318182	0.291667	0.420934	0	chr17:11845802-11860871|chr17:11845802-11865184	others	0.0434783		0.111111		0.333333											0.05
KIAA0100	KIAA0100 [Source:HGNC Symbol;Acc:28960]	ENSG00000007202:E20.1_26958650-E21.1	ENSG00000007202:E20.2-E22.1	ENSG00000007202:E20.2	1.42857	0.875	-0.0614337	0.0555556	chr17:26958650-26955577|chr17:26958497-26951408	junctions				0.0909091								1		0.833333
KIAA0100	KIAA0100 [Source:HGNC Symbol;Acc:28960]	ENSG00000007202:E20.2-E22.1	ENSG00000007202:E20.1_26958650-E21.1	ENSG00000007202:E21.1	0.7	0.909091	-0.0614337	0.0242291	chr17:26958497-26951408|chr17:26958650-26955577	junctions				1								0.125		0.333333
KIAA0100	KIAA0100 [Source:HGNC Symbol;Acc:28960]	ENSG00000007202:E15.1-E15.3	ENSG00000007202:E15.2		1	0.351515	0.0737621	0	chr17:26960769-26960913|chr17:26960913-26960769	exon-retained	0.763889	0.94382	0.890244	0.648485	0.909605	1	0.9125	0.677966	0.934555	0.837838	0.78125	1	0.97546	0.843373	0.758242	0.884758	1	0.936508	0.709402
KIAA0100	KIAA0100 [Source:HGNC Symbol;Acc:28960]	ENSG00000007202:E4.1-E4.3	ENSG00000007202:E4.2		1	0.34466	0.82645	0	chr17:26970329-26970628|chr17:26970628-26970329	exon-retained	0.345455	0.478788	0.173913	0.412214	0.433333	0.469925	0.310811	0.445783	0.448276	0.5	0.491228	0.357143	0.466667	0.482759	0.4	0.3125	0.427184	0.352113	0.15534
KIAA0100	KIAA0100 [Source:HGNC Symbol;Acc:28960]	ENSG00000007202:E6.2-E6.4	ENSG00000007202:E6.3		1	0.388889	0.16772	0	chr17:26969096-26969293|chr17:26969293-26969096	exon-retained	0.611111	0.903614	0.926829	0.765957	0.877551	0.877193	1	0.875	0.913043	0.931818	0.948718	1	0.761905	0.92	0.824561	0.719626	1	0.883333	0.625
SLC13A2	solute carrier family 13 (sodium-dependent dicarboxylate transporter), member 2 [Source:HGNC Symbol;Acc:10917]	ENSG00000007216:E8.4-I8.1_26821209	ENSG00000007216:E8.4-E9.1	ENSG00000007216:I8.1_26821209	0.777778	0.627273	0.230483	1	chr17:26821123-26821409|chr17:26821123-26821209	junctions												0.727273						0.1
GAS7	growth arrest-specific 7 [Source:HGNC Symbol;Acc:4169]	ENSG00000007237:E8.1-E9.4	ENSG00000007237:E1.1-E9.4	ENSG00000007237:E8.1	0.84	0.556133	0.18019	0.0769231	chr17:9929467-9923214|chr17:10101525-9923214	junctions			0.594595	0.125	0.125	0.0416667	0.0909091	0.0454545		0.0384615			0.0526316			0.0625			0.1
GAS7	growth arrest-specific 7 [Source:HGNC Symbol;Acc:4169]	ENSG00000007237:E6.6-E9.4	ENSG00000007237:E1.1-E9.4	ENSG00000007237:E6.6	4.64	0.9	0.274731	0.244186	chr17:10101525-9923214|chr17:9939751-9923214	junctions	0.7	0.75	0.886364	0.588235	0.695652	0.634921	0.736842	0.125	0.692308	0.107143			0.37931		1	0.166667		0.5	0.1
GAS7	growth arrest-specific 7 [Source:HGNC Symbol;Acc:4169]	ENSG00000007237:E10.2-E11.1	ENSG00000007237:E10.2-E12.4	ENSG00000007237:E11.1	0.383178	0.306122	0.521107	0.861111	chr17:9885121-9862572|chr17:9885121-9873079	junctions	1	0.693878	0.70922	0.833333	1	1	1	0.933333	1	1			1	1	1	1		1	1
TRAPPC6A	trafficking protein particle complex 6A [Source:HGNC Symbol;Acc:23069]	ENSG00000007255:E1.4-E2.1	ENSG00000007255:E1.3-E3.1	ENSG00000007255:E2.1|ENSG00000007255:E1.4	0.466667	0.65	0.31092	0.263158	chr19:45681393-45668228|chr19:45681351-45668452	junctions	1	0.571429	0.538462	1	0.541667	0.621622	0.724138	0.666667	0.775		0.7	0.5	1	0.625	0.769231	0.727273	0.35	0.416667	0.416667
TRAPPC6A	trafficking protein particle complex 6A [Source:HGNC Symbol;Acc:23069]	ENSG00000007255:E1.4-E3.1	ENSG00000007255:E1.3-E2.1	ENSG00000007255:E1.4	0.518519	0.647368	0.19178	0.148148	chr19:45681351-45668228|chr19:45681393-45668452	junctions	0.0909091	0.5	0.7	0.166667	0.5	0.5	0.0714286	0.0769231	0.285714	0.454545	0.0526316	0.15625	0.555556	0.1	0.0909091	0.5	0.142857	0.117647	0.464286
TRAPPC6A	trafficking protein particle complex 6A [Source:HGNC Symbol;Acc:23069]	ENSG00000007255:E1.4-E2.1	ENSG00000007255:E1.3-E2.1	ENSG00000007255:E1.4	1.11111	0.690476	0.190769	0.263158	chr19:45681393-45668452|chr19:45681351-45668452	junctions	0.411765	0.5	0.7	0.6875	0.764706	0.605263	0.617647	0.333333	0.607843	0.142857	0.28	0.15625	0.833333	0.357143	0.666667	0.695652	0.538462	0.4	0.4
MATK	megakaryocyte-associated tyrosine kinase [Source:HGNC Symbol;Acc:6906]	ENSG00000007264:E9.3-E10.1	ENSG00000007264:E4.1-E10.1	ENSG00000007264:E9.3	0.16129	0.4	0.0895504	1	chr19:3789271-3784882|chr19:3785062-3784882	junctions	1		0.6	1	1	1				1		1							1
CD79B	CD79b molecule, immunoglobulin-associated beta [Source:HGNC Symbol;Acc:1699]	ENSG00000007312:E2.2-E3.2	ENSG00000007312:E2.2-E4.1	ENSG00000007312:E3.2	0.242291	0.5	0.47564	1	chr17:62008695-62007248|chr17:62008695-62007745	junctions	1	1		0.834459		0.968085	1			1		1	0.5		1		1		0.586466
CD79B	CD79b molecule, immunoglobulin-associated beta [Source:HGNC Symbol;Acc:1699]	ENSG00000007312:E1.5-E2.1	ENSG00000007312:E1.5-E2.2	ENSG00000007312:E2.1	0.734694	0.50365	0.977623	1	chr17:62009555-62008745|chr17:62009555-62008748	junctions	1			0.556338		0.578947											1		0.49635
ST7L	suppression of tumorigenicity 7 like [Source:HGNC Symbol;Acc:18441]	ENSG00000007341:E13.2-E14.1	ENSG00000007341:E12.1-E14.1	ENSG00000007341:E13.2	0.142857	0.363636	0.661194	0.666667	chr1:113124997-113121039|chr1:113124614-113121039	junctions	1	1	1	1	0.876404	1	0.636364		1	1	1	1	1		1	1		1	1
ST7L	suppression of tumorigenicity 7 like [Source:HGNC Symbol;Acc:18441]	ENSG00000007341:E18.2-E19.1	ENSG00000007341:E15.1-E19.1	ENSG00000007341:E19.1|ENSG00000007341:E18.2	0.184713	0.363636	0.853135	1	chr1:113119608-113093315|chr1:113098490-113093315	junctions		1	0.636364	1	0.84492			1	1		1	1	1		1	1	1	1	1
ST7L	suppression of tumorigenicity 7 like [Source:HGNC Symbol;Acc:18441]	ENSG00000007341:E21.2-E24.1	ENSG00000007341:E15.1-E24.1	ENSG00000007341:E21.2	0.857143	0.875	-0.101352	0.2	chr1:113119608-113068733|chr1:113083401-113068733	junctions									1						0.125
ST7L	suppression of tumorigenicity 7 like [Source:HGNC Symbol;Acc:18441]	ENSG00000007341:E21.2-E24.1	ENSG00000007341:E20.2-E24.1	ENSG00000007341:E21.2	0.12	0.408964	0.13996	0.2	chr1:113083401-113068733|chr1:113084573-113068733	junctions		0.047619	0.166667	0.0222222	0.0925926	0.0526316	0.0434783	0.428571	0.28	0.125	0.0625	0.047619		0.142857	0.0204082	0.0588235	0.0196078	0.0285714	0.111111
ST7L	suppression of tumorigenicity 7 like [Source:HGNC Symbol;Acc:18441]	ENSG00000007341:E15.1-I15.1_113115068	ENSG00000007341:E15.1-E19.1	ENSG00000007341:I15.1_113115068	0.206897	0.935484	0.0907629	0.212121	chr1:113119608-113115068|chr1:113119608-113093315	junctions			0.111111		0.0645161							1
ST7L	suppression of tumorigenicity 7 like [Source:HGNC Symbol;Acc:18441]	ENSG00000007341:E15.1-I15.1_113117851	ENSG00000007341:E15.1-E19.1	ENSG00000007341:I15.1_113117851	0.172414	0.966667	-0.0693234	0.1875	chr1:113119608-113117851|chr1:113119608-113093315	junctions			0.111111		0.0333333														1
ST7L	suppression of tumorigenicity 7 like [Source:HGNC Symbol;Acc:18441]	ENSG00000007341:E2.22-E5.3	ENSG00000007341:E2.22-E6.1	ENSG00000007341:E5.3	0.434783	0.555556	0.208784	0.6	chr1:113161531-113153625|chr1:113161531-113159466	junctions		1	1		1				0.684211		1					0.444444
ST7L	suppression of tumorigenicity 7 like [Source:HGNC Symbol;Acc:18441]	ENSG00000007341:E2.22-E3.1	ENSG00000007341:E2.22-E6.1	ENSG00000007341:E3.1	1.2	0.909091	-0.122485	0.180556	chr1:113161531-113160991|chr1:113161531-113153625	junctions									0.142857						1	0.0909091
ST7L	suppression of tumorigenicity 7 like [Source:HGNC Symbol;Acc:18441]	ENSG00000007341:E19.2-E20.1	ENSG00000007341:E18.2-E20.1	ENSG00000007341:E19.2	0.361446	0.961538	0.499607	1	chr1:113098490-113084712|chr1:113093223-113084712	junctions	0.0384615	0.909091	0.875	0.488372	0.736842	1		0.9	1	1	0.75	0.48	1	0.5	0.790698	0.619048	0.75	1	1
ST7L	suppression of tumorigenicity 7 like [Source:HGNC Symbol;Acc:18441]	ENSG00000007341:E2.22-E5.2	ENSG00000007341:E2.22-E5.3	ENSG00000007341:E5.2	0.370968	0.71875	0.0666271	1	chr1:113161531-113159466|chr1:113161531-113159517	junctions	1	0.64	0.68	1	0.84	1	1	0.909091	0.84		0.28125	0.931034	0.8125	1	1	0.840909	1	1
TKTL1	transketolase-like 1 [Source:HGNC Symbol;Acc:11835]	ENSG00000007350:E1.2-E2.6	ENSG00000007350:E1.2-E2.7	ENSG00000007350:E2.6	14.8889	0.9375	1	1	chrX:153524346-153533674|chrX:153524346-153533656	junctions					0.9375
PAX6	paired box 6 [Source:HGNC Symbol;Acc:8620]	ENSG00000007372:E11.4-I13.2	ENSG00000007372:E12.1-E13.1	ENSG00000007372:I13.2	1.36842	0.565217	0.879415	1	chr11:31823419-31823324|chr11:31824252-31823324	junctions			0.434783		1
RPUSD1	RNA pseudouridylate synthase domain containing 1 [Source:HGNC Symbol;Acc:14173]	ENSG00000007376:E3.3-E4.1	ENSG00000007376:E3.3-E5.1	ENSG00000007376:E4.1	0.1875	0.411765	0.137779	1	chr16:837354-836928|chr16:837354-837179	junctions	0.588235		1	1	1	1	1	1	1	1	1	1	1	1	0.85	0.842105	0.6875	1	1
RPUSD1	RNA pseudouridylate synthase domain containing 1 [Source:HGNC Symbol;Acc:14173]	ENSG00000007376:E1.8-E2.2	ENSG00000007376:E1.8-E2.3	ENSG00000007376:E2.2	0.6	0.428571	0.448299	0.842105	chr16:838256-837645|chr16:838256-837744	junctions						1		1		0.571429				0.846154					1
RPUSD1	RNA pseudouridylate synthase domain containing 1 [Source:HGNC Symbol;Acc:14173]	ENSG00000007376:E1.8-E2.3	ENSG00000007376:E1.8-E3.1	ENSG00000007376:E2.3	1.8	0.833333	-0.0732743	0.277778	chr16:838256-837477|chr16:838256-837645	junctions						0.166667				1
RHBDF1	rhomboid 5 homolog 1 (Drosophila) [Source:HGNC Symbol;Acc:20561]	ENSG00000007384:E8.1-E9.1	ENSG00000007384:E8.1-E9.2	ENSG00000007384:E9.1	0.3125	0.285714	0.760855	1	chr16:112773-112689|chr16:112773-112693	junctions	0.822785	0.944444	0.714286	1	0.928571		1	0.746835	1	0.957447		0.818182	1	0.780488	1	1	1	0.947368	1
RHBDF1	rhomboid 5 homolog 1 (Drosophila) [Source:HGNC Symbol;Acc:20561]	ENSG00000007384:E12.2-I12.2	ENSG00000007384:E12.3		1	0.4	0.768686	0	chr16:111279-111383|chr16:111383-111279	exon-retained	0.705882	0.928571	0.833333	0.85	0.843137		0.965517	0.731959	0.876033	0.865672		0.6	0.675325	0.766667	0.75	0.832	1	0.913793	0.756757
RHBDF1	rhomboid 5 homolog 1 (Drosophila) [Source:HGNC Symbol;Acc:20561]	ENSG00000007384:E15.1-E15.3	ENSG00000007384:E15.2		1	0.490196	0.349256	0	chr16:109347-109417|chr16:109417-109347	exon-retained	0.6875	0.764706	0.833333	0.509804	1		0.948718	0.738318	0.911111	0.921875	1	0.9	0.968254	0.671053	0.969697	0.945455	0.959184	0.961538	0.879121
RHBDF1	rhomboid 5 homolog 1 (Drosophila) [Source:HGNC Symbol;Acc:20561]	ENSG00000007384:E4.3-E4.5	ENSG00000007384:E4.4		1	0.489362	0.759413	0	chr16:114827-114897|chr16:114897-114827	exon-retained	0.671233	0.875	0.7	0.882353	0.806452		0.833333	0.666667	0.735849	0.568627		1	0.833333	0.510638	0.714286	0.8	0.787879	0.809524	0.615385
LUC7L	LUC7-like (S. cerevisiae) [Source:HGNC Symbol;Acc:6723]	ENSG00000007392:I5.1_262781-E7.2	ENSG00000007392:E5.1-E6.2	ENSG00000007392:I5.1_262781	0.324324	0.973684	-0.147469	0.0511811	chr16:262781-258187|chr16:270648-258663	junctions	1					0.142857		0.1	0.0384615		0.0769231			0.0833333	0.0263158	0.0714286
LUC7L	LUC7-like (S. cerevisiae) [Source:HGNC Symbol;Acc:6723]	ENSG00000007392:E6.3-E7.2	ENSG00000007392:E5.1-E7.2	ENSG00000007392:E6.3	0.828829	0.720346	0.169168	0.424658	chr16:258600-258187|chr16:270648-258187	junctions	0.285714	0.176471	0.351852	0.132231	0.207143	0.0212766	0.012987	0.333333	0.628378	0.347826	0.733333	0.0185185	0.322581	0.625	0.0178571	0.276423	0.0294118	0.027027	0.723404
LUC7L	LUC7-like (S. cerevisiae) [Source:HGNC Symbol;Acc:6723]	ENSG00000007392:E13.8-E14.2	ENSG00000007392:E13.5-E14.2	ENSG00000007392:E13.8	0.340996	0.327433	0.836181	0.294872	chr16:239930-239338|chr16:239967-239338	junctions	0.192308	0.0333333	0.0114943	0.335766	0.25641	0.047619	0.190476	0.246575	0.285714	0.23	0.0714286	0.109489	0.016129	0.12069	0.0116279	0.278261	0.0909091	0.22449	0.00833333
LUC7L	LUC7-like (S. cerevisiae) [Source:HGNC Symbol;Acc:6723]	ENSG00000007392:E5.1-E6.2	ENSG00000007392:E5.1-E7.2	ENSG00000007392:E6.2	0.333333	0.755777	-0.010805	0.240741	chr16:270648-258663|chr16:270648-258187	junctions	0.0178571	0.0666667	0.0277778	0.00943396	0.00892857	0.132075	0.012987	0.3125	0.320988	0.25	0.764706	0.0185185	0.0454545	0.666667	0.408602	0.135922	0.0294118	0.027027	0.037037
LUC7L	LUC7-like (S. cerevisiae) [Source:HGNC Symbol;Acc:6723]	ENSG00000007392:E2.7-I3.2	ENSG00000007392:E2.7-E4.4	ENSG00000007392:I3.2	0.298246	0.614338	-0.134142	0.275	chr16:279278-278401|chr16:279278-277335	junctions	0.0333333	0.45	0.142857	0.0172414	0.027027	0.0666667	0.1	0.461538	0.3	0.631579	0.363636	0.0526316	0.5	0.619048	0.255814	0.0666667	0.37931	0.0833333	0.375
CACNA2D2	calcium channel, voltage-dependent, alpha 2/delta subunit 2 [Source:HGNC Symbol;Acc:1400]	ENSG00000007402:E39.1-E39.5	ENSG00000007402:E39.1-E39.6	ENSG00000007402:E39.5	2.375	0.703704	0.423182	1	chr3:50402506-50402401|chr3:50402506-50402407	junctions		0.333333			0.296296		1									0.307692			1
BAIAP3	BAI1-associated protein 3 [Source:HGNC Symbol;Acc:948]	ENSG00000007516:E18.1-E18.3	ENSG00000007516:E18.2		1	0.714286	0.26739	0	chr16:1394147-1394228|chr16:1394147-1394228	exon-retained	0.3		0.7	0.5	1					1					0.363636	0.75			0.285714
PIGQ	phosphatidylinositol glycan anchor biosynthesis, class Q [Source:HGNC Symbol;Acc:14135]	ENSG00000007541:E1.2-E2.1	ENSG00000007541:E1.2-E2.2	ENSG00000007541:E2.1	0.692308	0.309783	0.749921	0.0917431	chr16:617075-617471|chr16:617075-617496	junctions	0.142857											0.434783			0.125	0.166667
PIGQ	phosphatidylinositol glycan anchor biosynthesis, class Q [Source:HGNC Symbol;Acc:14135]	ENSG00000007541:E16.2-E18.1	ENSG00000007541:E14.1-E18.1	ENSG00000007541:E16.2|ENSG00000007541:E17.1	0.285714	0.378788	0.314157	1	chr16:630972-632883|chr16:632309-632883	junctions	1	1	0.875		0.869565	1	0.777778	0.928571	0.968421	0.714286	1	0.675	0.703704	0.766667	0.948718	0.621212	0.653333	0.782609	0.84
PIGQ	phosphatidylinositol glycan anchor biosynthesis, class Q [Source:HGNC Symbol;Acc:14135]	ENSG00000007541:E14.1-E15.1	ENSG00000007541:E14.1-E16.2	ENSG00000007541:E15.1	0.116071	0.332614	0.00849908	0.142857	chr16:630972-631199|chr16:630972-632248	junctions	0.111111		0.0416667	0.125	0.0243902		0.0833333	0.15	0.00884956	0.3125	0.0833333	0.233333	0.0333333	0.227273	0.333333	0.0384615	0.341463	0.0666667	0.0833333
PIGQ	phosphatidylinositol glycan anchor biosynthesis, class Q [Source:HGNC Symbol;Acc:14135]	ENSG00000007541:E15.1-E16.2	ENSG00000007541:E14.1-E18.1	ENSG00000007541:E16.2|ENSG00000007541:E15.1	0.576923	0.690236	0.195264	0.2	chr16:631341-632248|chr16:630972-632883	junctions					0.727273					0.384615		0.35	0.111111	0.416667		0.137931	0.037037	0.0909091
PIGQ	phosphatidylinositol glycan anchor biosynthesis, class Q [Source:HGNC Symbol;Acc:14135]	ENSG00000007541:E9.2-E9.4	ENSG00000007541:E9.3		1	0.9375	0.649877	0	chr16:625970-626134|chr16:625970-626134	exon-retained	0.708333	0.5	0.714286	0.0625	0.757143	0.896552	1	0.818182	0.793388	0.836735		0.902439	0.633803	0.590909	0.782609	0.634146	0.9	0.657895	0.7
CRAMP1L	Crm, cramped-like (Drosophila) [Source:HGNC Symbol;Acc:14122]	ENSG00000007545:E20.4-E21.1	ENSG00000007545:E20.3-E21.1	ENSG00000007545:E20.4	0.407407	0.434783	0.200734	0.8	chr16:1718185-1719002|chr16:1718194-1719002	junctions			1	1	0.565217	1	1	0.65	1	1				0.592593	1	0.666667		0.666667	1
CRAMP1L	Crm, cramped-like (Drosophila) [Source:HGNC Symbol;Acc:14122]	ENSG00000007545:E16.1-E17.2	ENSG00000007545:E16.1-E18.1	ENSG00000007545:E17.2	0.423077	0.354839	0.560694	0.913043	chr16:1715139-1716423|chr16:1715139-1716074	junctions	1			1	0.645161		1	0.733333	0.685714	0.961538		1	1	0.777778	1		1		1
CRAMP1L	Crm, cramped-like (Drosophila) [Source:HGNC Symbol;Acc:14122]	ENSG00000007545:I1.1_1662658-E2.1	ENSG00000007545:E1.1-E2.1	ENSG00000007545:I1.1_1662658	0.6	0.666667	0.0288916	0.318182	chr16:1662423-1664640|chr16:1662658-1664640	junctions						1		1		0.333333
TEAD3	TEA domain family member 3 [Source:HGNC Symbol;Acc:11716]	ENSG00000007866:E4.1-E6.1	ENSG00000007866:E3.1-E5.1_35447899	ENSG00000007866:E5.1_35447899|ENSG00000007866:E4.1	0.156156	0.65	-0.221153	1	chr6:35452337-35447899|chr6:35448089-35447093	junctions	1	0.358491	1	1	1		1	0.993631	1	1		1	1	1	0.946237	1	0.35	0.964912	1
FMO3	flavin containing monooxygenase 3 [Source:HGNC Symbol;Acc:3771]	ENSG00000007933:E4.2-E5.1	ENSG00000007933:E2.1-E6.1	ENSG00000007933:E5.1|ENSG00000007933:E4.2	0.861111	0.972973	-0.0555556	1	chr1:171061931-171076816|chr1:171070347-171072926	junctions											1		0.027027
FMO3	flavin containing monooxygenase 3 [Source:HGNC Symbol;Acc:3771]	ENSG00000007933:E8.2-E9.1	ENSG00000007933:E7.2-E9.1	ENSG00000007933:E8.2|ENSG00000007933:E9.1	0.481884	0.588496	0.210957	1	chr1:171077362-171083147|chr1:171080138-171083147	junctions	0.411504	1		0.777778	1		1		1		1	1	1		0.7	1	1	1	1
MYLIP	myosin regulatory light chain interacting protein [Source:HGNC Symbol;Acc:21155]	ENSG00000007944:E4.1-E5.1_16143899	ENSG00000007944:E4.1-E6.1	ENSG00000007944:E5.1_16143899	0.142857	0.976744	-0.091372	0.166667	chr6:16143448-16143899|chr6:16143448-16145128	junctions	1					0.0769231		0.166667	0.0232558
MYLIP	myosin regulatory light chain interacting protein [Source:HGNC Symbol;Acc:21155]	ENSG00000007944:E4.1-E5.1_16143935	ENSG00000007944:E4.1-E6.1	ENSG00000007944:E5.1_16143935	0.142857	0.976744	-0.091372	0.166667	chr6:16143448-16143935|chr6:16143448-16145128	junctions				1		0.0769231		0.166667	0.0232558
NOX1	NADPH oxidase 1 [Source:HGNC Symbol;Acc:7889]	ENSG00000007952:E11.2-E12.1	ENSG00000007952:E10.1-E12.1	ENSG00000007952:E11.2	3.4	0.782609	0.972818	1	chrX:100104761-100103743|chrX:100104269-100103743	junctions							0.782609
SYN1	synapsin I [Source:HGNC Symbol;Acc:11494]	ENSG00000008056:E12.1-E13.1	ENSG00000008056:E12.1-E13.2	ENSG00000008056:E13.1	1.11275	0.605882	0.997596	1	chrX:47433401-47432398|chrX:47433401-47432360	junctions		0.545455	0.527778		0.5		0.705882			0.333333				0.444444	0.6	0.1
JARID2	jumonji, AT rich interactive domain 2 [Source:HGNC Symbol;Acc:6196]	ENSG00000008083:E5.1-E6.1	ENSG00000008083:E4.1-E7.1	ENSG00000008083:E6.1|ENSG00000008083:E5.1	0.7	0.909091	-0.0801145	0.097561	chr6:15374483-15452237|chr6:15401248-15410455	junctions			1			0.0909091
JARID2	jumonji, AT rich interactive domain 2 [Source:HGNC Symbol;Acc:6196]	ENSG00000008083:E3.1-E4.1	ENSG00000008083:E2.1-E4.1	ENSG00000008083:E3.1	0.164384	0.557915	-0.0125436	0.173913	chr6:15249195-15374348|chr6:15246815-15374348	junctions	0.0909091	0.0434783	0.0263158		0.333333	0.0135135		0.25	0.0714286	0.307692	0.571429		0.0357143		0.1	0.5		0.0357143	0.0526316
JARID2	jumonji, AT rich interactive domain 2 [Source:HGNC Symbol;Acc:6196]	ENSG00000008083:E5.1-E6.1	ENSG00000008083:E4.1-E6.1	ENSG00000008083:E5.1	0.112903	0.31746	0.0841878	0.097561	chr6:15401248-15410455|chr6:15374483-15410455	junctions		0.0869565	0.333333	0.0588235	0.015873	0.025			0.1	0.125			0.0833333	0.142857		0.0833333			0.0714286
CDK11A	cyclin-dependent kinase 11A [Source:HGNC Symbol;Acc:1730]	ENSG00000008128:E1.6-ENSG00000248333:E2.1	ENSG00000008128:E7.2-ENSG00000248333:E13.1	ENSG00000008128:E1000.1_1577362|ENSG00000008128:E7.2	0.714286	0.428571	0.348447	0.0324544	chr1:1655388-1588948|chr1:1640918-1577362	junctions	0.111111		0.0909091		0.457143	0.0769231		0.0555556	0.0714286	0.125	0.0769231		0.0833333		0.166667	0.0588235		0.0454545	0.0588235
CDK11A	cyclin-dependent kinase 11A [Source:HGNC Symbol;Acc:1730]	ENSG00000008128:E7.2-E8.1	ENSG00000008128:E7.2-ENSG00000248333:E13.1	ENSG00000008128:E8.1	1	0.366667	0.963281	0.325581	chr1:1640918-1640572|chr1:1640918-1577362	junctions	0.333333		0.444444	0.5	0.472222	0.454545		0.451613	0.5	0.533333	0.454545		0.521739	0.428571	0.166667	0.515152		0.511628	0.483871
CDK11A	cyclin-dependent kinase 11A [Source:HGNC Symbol;Acc:1730]	ENSG00000008128:E10.2-E11.1	ENSG00000008128:E5.2-ENSG00000248333:E12.1	ENSG00000008128:E10.2|ENSG00000008128:E11.1	0.222222	0.978261	-0.195845	0.0482759	chr1:1639619-1639038|chr1:1647785-1577869	junctions			0.0625	0.5			1	0.0833333	0.0769231			1				0.166667	0.0625		0.0217391
CDK11A	cyclin-dependent kinase 11A [Source:HGNC Symbol;Acc:1730]	ENSG00000008128:E13.19-E14.2	ENSG00000008128:E7.2-ENSG00000248333:E13.1	ENSG00000008128:E13.19|ENSG00000008128:E14.2	0.142857	0.447368	-0.00394182	0.816667	chr1:1640918-1577362|chr1:1635478-1635379	junctions	0.888889	1	0.565217	0.980132	0.869863	0.835616	1	0.552632	0.808824	0.72	0.803279	1	0.810345	0.851852	0.94898	0.829787	0.987952	0.644068	0.84466
CDK11A	cyclin-dependent kinase 11A [Source:HGNC Symbol;Acc:1730]	ENSG00000008128:E5.2-ENSG00000248333:E12.1	ENSG00000008128:E7.2-ENSG00000248333:E13.1	ENSG00000008128:E1000.1_1577362|ENSG00000008128:E7.2	2.14286	0.882353	0.232162	0.27907	chr1:1647785-1577869|chr1:1640918-1577362	junctions	0.333333		0.615385	0.727273	0.05	0.0769231		0.413793	0.5	0.222222	0.0769231		0.0833333		0.166667	0.272727	0.941176	0.0454545	0.741935
CDK11A	cyclin-dependent kinase 11A [Source:HGNC Symbol;Acc:1730]	ENSG00000008128:E1.7-E2.2	ENSG00000008128:E1.3-E2.2	ENSG00000008128:E1.7	0.151786	0.415393	0.0401582	0.121622	chr1:1655239-1654270|chr1:1655697-1654270	junctions	0.424242	0.1875	0.0714286	0.025	0.00884956	0.0185185	0.0138889	0.0625	0.015625	0.0909091	0.0714286		0.0136986	0.0769231	0.367347	0.0576923	0.126316	0.0961538	0.0153846
CDK11A	cyclin-dependent kinase 11A [Source:HGNC Symbol;Acc:1730]	ENSG00000008128:E5.2-ENSG00000248333:E13.1	ENSG00000008128:E5.2-ENSG00000248333:E12.1	ENSG00000008128:E1000.1_1577362	0.311111	0.978261	-0.08664	0.03125	chr1:1647785-1577362|chr1:1647785-1577869	junctions			0.0625	0.125	1			0.0833333	0.333333							0.583333	0.0625		0.0217391
CDK11A	cyclin-dependent kinase 11A [Source:HGNC Symbol;Acc:1730]	ENSG00000008128:E1.6-E2.2	ENSG00000008128:E1.7-ENSG00000248333:E2.1	ENSG00000008128:E1.7	2.125	0.944444	-0.123352	0.0365112	chr1:1655388-1654270|chr1:1655239-1588948	junctions	0.111111				1											0.111111
CDK11A	cyclin-dependent kinase 11A [Source:HGNC Symbol;Acc:1730]	ENSG00000008128:E5.2-E6.1	ENSG00000008128:E5.2-E7.1	ENSG00000008128:E6.1	2.44444	0.9375	0.111083	0.225152	chr1:1647785-1643866|chr1:1647785-1641079	junctions			0.617647	0.3	1		1	0.0833333	0.0769231							0.875	0.0625	1	0.43038
CDK11A	cyclin-dependent kinase 11A [Source:HGNC Symbol;Acc:1730]	ENSG00000008128:E1.7-ENSG00000248333:E2.1	ENSG00000008128:E7.2-ENSG00000248333:E13.1	ENSG00000008128:E1000.1_1577362|ENSG00000008128:E7.2	0.380952	0.470588	0.242582	0.0596026	chr1:1655239-1588948|chr1:1640918-1577362	junctions	0.529412		0.0909091		0.05	0.0769231		0.0555556	0.1875	0.125	0.0769231		0.0833333		0.285714	0.36		0.192308	0.0588235
CDK11A	cyclin-dependent kinase 11A [Source:HGNC Symbol;Acc:1730]	ENSG00000008128:E2.2-E3.2	ENSG00000008128:E2.2-E2.4		0.231707	0.374285	0.347545	0	chr1:1654147-1654073|chr1:1654147-1653150	others	0.71564	0.798507	0.597826	0.972112	0.935484	0.906475	0.959559	0.969697	0.898844	0.941176	0.84507	0.857988	0.776119	0.96	0.826816	0.894231	0.715711	0.842697	0.772
NADK	NAD kinase [Source:HGNC Symbol;Acc:29831]	ENSG00000008130:E12.3_1687665-E13.1	ENSG00000008130:E12.3_1687653-E13.1	ENSG00000008130:E12.3_1687665	0.714286	0.875	-0.0736393	0.0408163	chr1:1687653-1686915|chr1:1687665-1686915	junctions				0.125											1
NADK	NAD kinase [Source:HGNC Symbol;Acc:29831]	ENSG00000008130:I10.1_1689497-E11.1	ENSG00000008130:E10.2-E11.1	ENSG00000008130:I10.1_1689497	2.5	0.724138	0.805361	0.0525	chr1:1689804-1688749|chr1:1689497-1688749	junctions											0.724138
NADK	NAD kinase [Source:HGNC Symbol;Acc:29831]	ENSG00000008130:E5.5-E6.1	ENSG00000008130:E4.1-E6.1	ENSG00000008130:E5.5|ENSG00000008130:E6.1	0.126984	0.347826	-0.142854	0.676471	chr1:1710185-1696885|chr1:1709728-1696885	junctions	1	1	1	0.652174	1	1	1	1	0.973684	1	1	1	1	1	1	1		1	1
NADK	NAD kinase [Source:HGNC Symbol;Acc:29831]	ENSG00000008130:E11.7-E11.12	ENSG00000008130:E11.9-E11.12		1	0.478261	0.836225	0	chr1:1688178-1688047|chr1:1688218-1688047	others											0.521739	1				1
NADK	NAD kinase [Source:HGNC Symbol;Acc:29831]	ENSG00000008130:E15.2-E15.4	ENSG00000008130:E15.3		1	0.461538	0.495309	0	chr1:1685647-1685723|chr1:1685723-1685647	exon-retained	0.678161	0.538462	0.714286	0.720238	0.816327	0.911846	0.818182	0.666667	0.87	0.737374	0.913043	0.850746	0.89172	0.761905	0.789474	0.776786	1	0.863946	0.693694
TFAP2B	transcription factor AP-2 beta (activating enhancer binding protein 2 beta) [Source:HGNC Symbol;Acc:11743]	ENSG00000008196:E2.2-E3.1	ENSG00000008196:E1.2-E3.1	ENSG00000008196:E2.2	1.30769	0.580645	0.995046	1	chr6:50786685-50791120|chr6:50789873-50791120	junctions												0.580645
DLEC1	deleted in lung and esophageal cancer 1 [Source:HGNC Symbol;Acc:2899]	ENSG00000008226:E34.1-E35.1	ENSG00000008226:E33.1-E35.1	ENSG00000008226:E34.1	1.26667	0.542857	0.747112	1	chr3:38163272-38163780|chr3:38163685-38163780	junctions	1				0.457143					1						0.611111
DLEC1	deleted in lung and esophageal cancer 1 [Source:HGNC Symbol;Acc:2899]	ENSG00000008226:E10.1-E11.1	ENSG00000008226:E10.1-E12.1	ENSG00000008226:E11.1	0.222222	0.888889	0.0677715	1	chr3:38129879-38135096|chr3:38129879-38134281	junctions	0.925			0.111111	1											1			0.125
DLEC1	deleted in lung and esophageal cancer 1 [Source:HGNC Symbol;Acc:2899]	ENSG00000008226:E31.1-E32.1	ENSG00000008226:E31.1-E33.1	ENSG00000008226:E32.1	0.206897	0.666667	-0.0586848	1	chr3:38159515-38163119|chr3:38159515-38161939	junctions	1				1					1						1			0.333333
DLEC1	deleted in lung and esophageal cancer 1 [Source:HGNC Symbol;Acc:2899]	ENSG00000008226:E30.4-E30.6	ENSG00000008226:E30.5		1	0.666667	0.845717	0	chr3:38158793-38159018|chr3:38158793-38159018	exon-retained	0.786885				0.666667				0.166667						0.833333	0.583333
DLEC1	deleted in lung and esophageal cancer 1 [Source:HGNC Symbol;Acc:2899]	ENSG00000008226:E30.2-E30.4	ENSG00000008226:E30.3		1	0.857143	0.354687	0	chr3:38158591-38158699|chr3:38158591-38158699	exon-retained	0.848485				0.974684		1		0.272727							0.72549			0.142857
ADAM22	ADAM metallopeptidase domain 22 [Source:HGNC Symbol;Acc:201]	ENSG00000008277:E28.1-E29.1	ENSG00000008277:E28.1-E30.2	ENSG00000008277:E29.1	1.58621	0.737158	0.190899	1	chr7:87800876-87808250|chr7:87800876-87810820	junctions			0.770492	0.0333333											0.0555556	0.0434783		0.0454545	0.0714286
ADAM22	ADAM metallopeptidase domain 22 [Source:HGNC Symbol;Acc:201]	ENSG00000008277:E34.1-E35.1	ENSG00000008277:E31.2-E35.1	ENSG00000008277:E34.1	0.447059	0.954545	0.933323	1	chr7:87816016-87822431|chr7:87811339-87822431	junctions			0.314516		0.111111				1						0.266667	0.3125		0.0454545	0.0666667
ADAM22	ADAM metallopeptidase domain 22 [Source:HGNC Symbol;Acc:201]	ENSG00000008277:E29.1-E30.2	ENSG00000008277:E28.1-E30.2	ENSG00000008277:E29.1	0.931034	0.633333	0.190899	1	chr7:87808357-87810820|chr7:87800876-87810820	junctions			0.666667	0.0333333											0.0555556	0.0434783		0.0454545	0.0714286
CYB561	cytochrome b561 [Source:HGNC Symbol;Acc:2571]	ENSG00000008283:E2.1-E10.1	ENSG00000008283:E1.8-E8.3	ENSG00000008283:E8.3|ENSG00000008283:E2.1|ENSG00000008283:E8.2	0.857143	0.5	0.989822	0.166667	chr17:61523606-61514845|chr17:61523259-61513513	junctions														0.5
CYB561	cytochrome b561 [Source:HGNC Symbol;Acc:2571]	ENSG00000008283:E2.1-E8.2	ENSG00000008283:E1.8_61523615-E8.2	ENSG00000008283:E2.1|ENSG00000008283:E8.2	0.5	0.714286	0.191094	0.242424	chr17:61523615-61514921|chr17:61523259-61514921	junctions				0.625		1		1	0.285714	0.764706	1	1		0.84	1			1
CYB561	cytochrome b561 [Source:HGNC Symbol;Acc:2571]	ENSG00000008283:E11.10-E12.16	ENSG00000008283:E11.10-ENSG00000226797:E2.1	ENSG00000008283:E12.2|ENSG00000008283:E12.16	0.916667	0.923077	-0.0555556	0.166667	chr17:61512447-61465449|chr17:61512447-61510776	junctions					0.0769231									1
CYB561	cytochrome b561 [Source:HGNC Symbol;Acc:2571]	ENSG00000008283:E2.1-E8.2	ENSG00000008283:E1.8-E8.2	ENSG00000008283:E2.1|ENSG00000008283:E8.2	0.217391	0.491667	0.163504	0.242424	chr17:61523259-61514921|chr17:61523606-61514921	junctions	0.0588235		0.111111	0.3125	0.0555556	0.533333	0.0588235	0.340909	0.0416667	0.309524	0.5	0.380952	0.0555556	0.411765	0.259259	0.0444444		0.184211	0.0555556
SPAG9	sperm associated antigen 9 [Source:HGNC Symbol;Acc:14524]	ENSG00000008294:E36.1-E37.2	ENSG00000008294:E35.1-E37.2	ENSG00000008294:E36.1	0.404661	0.670232	0.442196	0.407407	chr17:49053224-49052308|chr17:49054469-49052308	junctions	0.503546	0.698413	0.29697	0.295082	0.0688705	0.207547	0.0454545	0.375	0.0726916	0.68	0.344828	0.0857143	0.493976	0.195122	0.715686	0.555556	0.348457	0.681818	0.432432
SPAG9	sperm associated antigen 9 [Source:HGNC Symbol;Acc:14524]	ENSG00000008294:E5.4-E6.1	ENSG00000008294:E4.2-E6.1	ENSG00000008294:E5.4	0.67234	0.695539	0.0293736	0.238739	chr17:49123861-49119012|chr17:49124736-49119012	junctions	0.148148	0.0666667	0.700441	0.030303	0.0711462	0.05	0.12766	0.04	0.00510204	0.0232558	0.0526316	0.0175439	0.00769231	0.0322581	0.215686	0.0555556	0.00490196	0.0181818	0.107143
SPAG9	sperm associated antigen 9 [Source:HGNC Symbol;Acc:14524]	ENSG00000008294:E20.1-E21.1	ENSG00000008294:E20.1-E22.1	ENSG00000008294:E21.1	0.744635	0.920403	-0.144566	0.651685	chr17:49077022-49076848|chr17:49077022-49075978	junctions	0.00617284	0.00925926	0.00294118	0.00990099	0.0026738	0.0142857	0.00813008	0.0208333	0.0898438	0.0153846	0.0294118	0.0149254	0.00408163	0.0222222	0.0119048	0.00502513	0.923077	0.0113636	0.00769231
SPAG9	sperm associated antigen 9 [Source:HGNC Symbol;Acc:14524]	ENSG00000008294:E6.2-E8.1	ENSG00000008294:E6.2-E9.1	ENSG00000008294:E8.1	0.47	0.611898	0.203802	0.208791	chr17:49118862-49109083|chr17:49118862-49098726	junctions	0.166667	0.136364	0.186567		0.629139	0.195652	0.025	0.1875	0.265896	0.259259	0.05	0.355556	0.113402	0.16	0.0172414	0.0175439	0.0338164	0.0972222	0.027027
SPAG9	sperm associated antigen 9 [Source:HGNC Symbol;Acc:14524]	ENSG00000008294:E35.1-E36.1	ENSG00000008294:E35.1-E37.2	ENSG00000008294:E36.1	0.70339	0.707915	0.368395	0.892019	chr17:49054469-49052308|chr17:49054469-49053262	junctions	0.52381	0.820755	0.741648	0.565657	0.317172	0.447368	0.895522	0.431818	0.187608	0.698113	0.321429	0.438596	0.845018	0.25	0.783582	0.798319	0.429253	0.877193	0.746988
SPAG9	sperm associated antigen 9 [Source:HGNC Symbol;Acc:14524]	ENSG00000008294:E21.1-E22.1	ENSG00000008294:E20.1-E22.1	ENSG00000008294:E21.1	0.656652	0.911017	-0.184969	0.574906	chr17:49076837-49075978|chr17:49077022-49075978	junctions	0.00617284	0.00925926	0.00294118	0.00990099	0.0026738	0.0142857	0.00813008	0.0208333	0.0431211	0.0153846	0.0294118	0.0149254	0.00408163	0.0222222	0.0119048	0.00502513	0.91369	0.0113636	0.00769231
SPAG9	sperm associated antigen 9 [Source:HGNC Symbol;Acc:14524]	ENSG00000008294:E8.1-E9.1	ENSG00000008294:E6.2-E9.1	ENSG00000008294:E8.1	0.295	0.966292	0.433916	0.175926	chr17:49109042-49098726|chr17:49118862-49098726	junctions	0.166667	0.25	0.106557	1	0.517241	0.267327	0.338983	0.16129	0.191083	0.2	0.321429	0.431373	0.0337079	0.222222	0.185714	0.151515	0.16318	0.155844	0.181818
CELSR3	cadherin, EGF LAG seven-pass G-type receptor 3 [Source:HGNC Symbol;Acc:3230]	ENSG00000008300:E29.2-E29.4	ENSG00000008300:E29.3		1	0.916667	0.331703	0	chr3:48680516-48680987|chr3:48680987-48680516	exon-retained	0.833333			0.111111	0.75		0.272727			1									0.0833333
AASS	aminoadipate-semialdehyde synthase [Source:HGNC Symbol;Acc:17366]	ENSG00000008311:E19.2-E20.1	ENSG00000008311:E19.2-E21.1	ENSG00000008311:E20.1	0.45283	0.473871	0.428444	0.5	chr7:121726066-121722945|chr7:121726066-121721649	junctions	0.0188679	0.016129	0.0163934	0.169014	0.0333333		0.030303	0.111111	0.0277778	0.2	0.145161	0.15	0.016129		0.0196078	0.49	0.0833333	0.0909091	0.0769231
AASS	aminoadipate-semialdehyde synthase [Source:HGNC Symbol;Acc:17366]	ENSG00000008311:I19.1_121723752-E21.1	ENSG00000008311:E19.2-E20.1	ENSG00000008311:I19.1_121723752	0.1875	0.979592	-0.0075854	0.333333	chr7:121723752-121721649|chr7:121726066-121722945	junctions				0.0833333				1			0.32	0.0555556			1	0.0204082
AASS	aminoadipate-semialdehyde synthase [Source:HGNC Symbol;Acc:17366]	ENSG00000008311:I23.1	ENSG00000008311:E22.2-E24.1	ENSG00000008311:I23.1	1	0.53125	0.406	0	chr7:121719005-121719202|chr7:121719651-121719004	intron-retained	0.037037	0.348837	0.285714	0.0344828	0.344828		0.1	0.421053	0.03125	0.5625	0.0394737	0.109756	0.196078		0.140351	0.197368		0.3	0.15
AASS	aminoadipate-semialdehyde synthase [Source:HGNC Symbol;Acc:17366]	ENSG00000008311:E20.2-E21.1	ENSG00000008311:E19.2-E21.1	ENSG00000008311:E20.2	0.103774	0.418863	0.299347	0.333333	chr7:121722842-121721649|chr7:121726066-121721649	junctions	0.037037	0.046875	0.0163934	0.0166667	0.0333333		0.030303	0.428571	0.0277778	0.304348	0.101695	0.00970874	0.016129		0.166667	0.0192308	0.0833333	0.0909091	0.0769231
AASS	aminoadipate-semialdehyde synthase [Source:HGNC Symbol;Acc:17366]	ENSG00000008311:E12.1-E13.1	ENSG00000008311:E12.1-E14.1	ENSG00000008311:E13.1	0.22807	0.928571	-0.193356	0.777778	chr7:121741675-121738920|chr7:121741675-121741492	junctions	1	0.866667	1	1	1		1		1	1	1	1	1		0.0714286	1		1	1
PLEKHG6	pleckstrin homology domain containing, family G (with RhoGef domain) member 6 [Source:HGNC Symbol;Acc:25562]	ENSG00000008323:E17.3-E18.1	ENSG00000008323:E16.1-E19.1	ENSG00000008323:E17.3|ENSG00000008323:E18.1	0.666667	0.857143	0.088295	1	chr12:6428274-6436420|chr12:6428839-6435594	junctions								1						0.833333				0.142857
PLEKHG6	pleckstrin homology domain containing, family G (with RhoGef domain) member 6 [Source:HGNC Symbol;Acc:25562]	ENSG00000008323:E2.2-E4.1	ENSG00000008323:E1.1-E4.1	ENSG00000008323:E2.2	0.202247	0.301887	0.82049	1	chr12:6419681-6421325|chr12:6420014-6421325	junctions								0.698113	1	0.829268			1	0.833333				1
MPND	MPN domain containing [Source:HGNC Symbol;Acc:25934]	ENSG00000008382:E8.1-E9.1	ENSG00000008382:E6.1-E9.1	ENSG00000008382:E9.1|ENSG00000008382:E8.1	0.302326	0.307692	0.807508	0.571429	chr19:4354417-4357250|chr19:4355170-4357250	junctions		0.928571	1		1	0.71875	1	1	0.771429	0.923077	1	0.692308	0.788462	1	0.833333	0.77193	1	0.75	0.75
MGST1	microsomal glutathione S-transferase 1 [Source:HGNC Symbol;Acc:7061]	ENSG00000008394:I5.1_16506468-E6.1	ENSG00000008394:E5.1-E6.1	ENSG00000008394:I5.1_16506468	0.128205	0.275	0.26913	0.0243902	chr12:16506468-16507165|chr12:16506401-16507165	junctions			0.0909091								0.3							0.025
MGST1	microsomal glutathione S-transferase 1 [Source:HGNC Symbol;Acc:7061]	ENSG00000008394:E7.2-E8.1	ENSG00000008394:E7.2-E12.1	ENSG00000008394:E8.1	0.583333	0.7	0.0354605	0.0326087	chr12:16510633-16529056|chr12:16510633-16513234	junctions			0.3				1		1		1							1
MGST1	microsomal glutathione S-transferase 1 [Source:HGNC Symbol;Acc:7061]	ENSG00000008394:E2.7-E6.1_16507172	ENSG00000008394:E1.1-E6.1	ENSG00000008394:E6.1	0.337017	0.401316	0.611067	0.0243902	chr12:16500644-16507172|chr12:16500118-16507165	junctions		0.166667			0.05		0.0212766		0.016129		0.10396		0.147651		0.0689655			0.407895	0.1
MGST1	microsomal glutathione S-transferase 1 [Source:HGNC Symbol;Acc:7061]	ENSG00000008394:E7.2-E8.1	ENSG00000008394:E7.2-E10.1	ENSG00000008394:E8.1	0.694444	0.431034	0.566094	0.0326087	chr12:16510633-16520259|chr12:16510633-16513234	junctions			1				1		1		0.925							0.568966
MGST1	microsomal glutathione S-transferase 1 [Source:HGNC Symbol;Acc:7061]	ENSG00000008394:I5.1_16506468-E6.1	ENSG00000008394:E2.7-E6.2_16507205	ENSG00000008394:I5.1_16506468	0.714286	0.461538	1	0.0243902	chr12:16500644-16507205|chr12:16506468-16507165	junctions											0.461538
MGST1	microsomal glutathione S-transferase 1 [Source:HGNC Symbol;Acc:7061]	ENSG00000008394:E7.2-E8.1	ENSG00000008394:E2.7-E9.2	ENSG00000008394:E7.2|ENSG00000008394:E8.1	0.527778	0.365385	0.584426	0.0326087	chr12:16500644-16516729|chr12:16510633-16513234	junctions			1				1		0.897436		1							0.634615
MGST1	microsomal glutathione S-transferase 1 [Source:HGNC Symbol;Acc:7061]	ENSG00000008394:E5.1-E6.1	ENSG00000008394:E2.7-E7.2	ENSG00000008394:E5.1|ENSG00000008394:E6.1	0.709091	0.557015	0.356702	0.06	chr12:16506401-16507165|chr12:16500644-16510539	junctions			0.5		0.166667	0.0714286			0.0517241		0.365854		0.0540541		0.04	0.125		0.597015
MGST1	microsomal glutathione S-transferase 1 [Source:HGNC Symbol;Acc:7061]	ENSG00000008394:E6.1-E7.2	ENSG00000008394:E2.7-E7.2	ENSG00000008394:E7.2|ENSG00000008394:E6.1	1.12727	0.982143	0.335688	0.0566038	chr12:16507204-16510539|chr12:16500644-16510539	junctions			0.0833333		0.166667	0.0714286			0.0178571		0.643836		0.0277778		0.04	0.125		0.7	1
MGST1	microsomal glutathione S-transferase 1 [Source:HGNC Symbol;Acc:7061]	ENSG00000008394:E1.1-E6.1	ENSG00000008394:E2.7-E7.2	ENSG00000008394:E2.7|ENSG00000008394:E6.1	0.303867	0.978723	0.698102	0.100503	chr12:16500118-16507165|chr12:16500644-16510539	junctions		1	0.0833333		0.8	0.0714286	1		0.529915		0.875		0.785276		0.773585	0.125		0.771186	1
MGST1	microsomal glutathione S-transferase 1 [Source:HGNC Symbol;Acc:7061]	ENSG00000008394:E2.7-E7.2	ENSG00000008394:E1.1-E6.1	ENSG00000008394:E6.1	3.29091	0.928571	0.698102	0.105263	chr12:16500644-16510539|chr12:16500118-16507165	junctions		0.166667	1		0.24	1	0.0212766		0.478632		0.129808		0.220859		0.235849	1		0.237288	0.1
MGST1	microsomal glutathione S-transferase 1 [Source:HGNC Symbol;Acc:7061]	ENSG00000008394:I5.1_16506468-E6.1	ENSG00000008394:E4.1-E6.1	ENSG00000008394:I5.1_16506468	0.833333	0.857143	-0.0555556	0.0243902	chr12:16503733-16507165|chr12:16506468-16507165	junctions											1		0.142857
CRY1	cryptochrome 1 (photolyase-like) [Source:HGNC Symbol;Acc:2384]	ENSG00000008405:E14.1-E15.1_107386640	ENSG00000008405:E14.1-E15.1_107386661	ENSG00000008405:E15.1_10738664	0.461538	0.564935	0.244841	0.0588235	chr12:107386743-107386661|chr12:107386743-107386640	junctions					0.0714286											0.636364
CRY1	cryptochrome 1 (photolyase-like) [Source:HGNC Symbol;Acc:2384]	ENSG00000008405:E10.1-E10.3	ENSG00000008405:E10.2		1	0.964286	0.10567	0	chr12:107393640-107393720|chr12:107393720-107393640	exon-retained	0.728261	0.736842	0.872727	0.813953	0.935185	0.74	1	0.909091	1	1	0.846154	0.8	1	0.916667	0.708333	0.828947	0.0357143	0.88	0.916667
NFIX	nuclear factor I/X (CCAAT-binding transcription factor) [Source:HGNC Symbol;Acc:7788]	ENSG00000008441:E11.1-E12.1	ENSG00000008441:E10.1-E12.1	ENSG00000008441:E12.1|ENSG00000008441:E11.1	0.560127	0.7375	0.404906	0.851064	chr19:13186485-13192494|chr19:13189549-13192494	junctions	0.671053	0.651515	0.919753	1	0.704142		0.754098	0.9375	0.67619	0.888889	0.727273	0.846154	0.745455	1	0.697674	0.852151	0.2625	0.796825	0.666667
NFIX	nuclear factor I/X (CCAAT-binding transcription factor) [Source:HGNC Symbol;Acc:7788]	ENSG00000008441:E4.7-E5.6	ENSG00000008441:E1.2-E5.6	ENSG00000008441:E4.7	0.178295	0.563736	-0.0470346	0.0769231	chr19:13135498-13135835|chr19:13106678-13135835	junctions	0.0227273	0.0172414	0.571429	0.0714286	0.321429		0.0666667	0.166667	0.04	0.1	0.1		0.0697674		0.0238095	0.109091	0.00769231	0.119048	0.047619
NFIX	nuclear factor I/X (CCAAT-binding transcription factor) [Source:HGNC Symbol;Acc:7788]	ENSG00000008441:E4.7-E5.6	ENSG00000008441:E2.2-E5.6	ENSG00000008441:E4.7	0.391304	0.5	0.254753	0.0769231	chr19:13123080-13135835|chr19:13135498-13135835	junctions			1		0.5											1
NFIX	nuclear factor I/X (CCAAT-binding transcription factor) [Source:HGNC Symbol;Acc:7788]	ENSG00000008441:E3.2-E5.6	ENSG00000008441:E1.2-E5.6	ENSG00000008441:E3.2	0.186047	0.538248	0.499601	0.12766	chr19:13134848-13135835|chr19:13106678-13135835	junctions	0.0227273	0.0952381	0.560976	0.235294	0.424242		0.263158	0.166667	0.04	0.4	0.1		0.384615		0.18	0.196721	0.128378	0.301887	0.130435
NFIX	nuclear factor I/X (CCAAT-binding transcription factor) [Source:HGNC Symbol;Acc:7788]	ENSG00000008441:E13.1-E14.1	ENSG00000008441:E11.1-E14.1	ENSG00000008441:E13.1|ENSG00000008441:E14.1	0.211538	0.55	-0.00533564	0.212766	chr19:13189549-13201113|chr19:13198950-13201113	junctions			1						1	1			1		1	1	0.45	1	1
NFIX	nuclear factor I/X (CCAAT-binding transcription factor) [Source:HGNC Symbol;Acc:7788]	ENSG00000008441:E13.1-E14.1	ENSG00000008441:E10.1-E14.1	ENSG00000008441:E13.1|ENSG00000008441:E14.1	0.326923	0.857143	-0.0618803	0.212766	chr19:13186485-13201113|chr19:13198950-13201113	junctions			1				0.142857		1	1			1		1	1	0.346154	1	1
ST3GAL1	ST3 beta-galactoside alpha-2,3-sialyltransferase 1 [Source:HGNC Symbol;Acc:10862]	ENSG00000008513:E4.1-E6.1	ENSG00000008513:E4.1-E10.3	ENSG00000008513:E6.1	0.583333	0.923077	-0.132649	0.0952381	chr8:134558017-134551972|chr8:134558017-134488843	junctions	0.142857	0.0769231								0.111111						1	0.0769231
ST3GAL1	ST3 beta-galactoside alpha-2,3-sialyltransferase 1 [Source:HGNC Symbol;Acc:10862]	ENSG00000008513:I10.1_134486388-E11.1	ENSG00000008513:E10.12-E11.1	ENSG00000008513:I10.1_134486388	0.126437	0.694519	-0.231388	0.136364	chr8:134486388-134478333|chr8:134487962-134478333	junctions	0.030303	0.0135135	0.125	0.0263158		0.0172414	0.166667	0.0172414	0.0121951	0.0113636	0.0227273		0.030303	0.0344828	0.705882	0.1	0.0344828	0.111111	0.111111
ST3GAL1	ST3 beta-galactoside alpha-2,3-sialyltransferase 1 [Source:HGNC Symbol;Acc:10862]	ENSG00000008513:E8.3-E10.3	ENSG00000008513:E7.4-E10.3	ENSG00000008513:E8.3	0.150289	0.865221	-0.215078	0.214286	chr8:134501781-134488843|chr8:134511378-134488843	junctions	0.0227273	0.00793651	0.0769231	0.0588235	0.0588235	0.0136986	0.0181818	0.0232558	0.00574713	0.02	0.870968	0.0357143	0.0185185	0.0588235	0.0344828	0.0333333	0.111111	0.0769231	0.0526316
ST3GAL1	ST3 beta-galactoside alpha-2,3-sialyltransferase 1 [Source:HGNC Symbol;Acc:10862]	ENSG00000008513:E2.1-E3.1	ENSG00000008513:E1.6-E4.1	ENSG00000008513:E2.1|ENSG00000008513:E3.1	0.345133	0.509865	0.0773687	0.0788955	chr8:134582353-134579563|chr8:134583936-134558169	junctions	0.0285714	0.0258621		0.0344828	0.125	0.00961538		0.0135135	0.519481	0.0465116	0.0588235	0.1	0.0833333	0.047619	0.0333333	0.0714286	0.025641	0.0769231
IL32	interleukin 32 [Source:HGNC Symbol;Acc:16830]	ENSG00000008517:E2.4-E3.2	ENSG00000008517:E2.1-E3.2	ENSG00000008517:E2.4	0.118474	0.434783	0.878433	0.164578	chr16:3117416-3118181|chr16:3117614-3118181	junctions	0.894265	1		0.565217		1			1		1	1			1		1		1
IL32	interleukin 32 [Source:HGNC Symbol;Acc:16830]	ENSG00000008517:E1.27-E2.1	ENSG00000008517:E1.11-E2.1	ENSG00000008517:E1.27	0.237288	0.983333	-0.0604414	0.0232558	chr16:3115495-3117378|chr16:3115711-3117378	junctions	0.0166667					1
IL32	interleukin 32 [Source:HGNC Symbol;Acc:16830]	ENSG00000008517:E1.11-E1.31	ENSG00000008517:E1.26-E1.31		0.477226	0.671296	0.476819	0	chr16:3115495-3115785|chr16:3115688-3115785	others	0.410871	0.648485	0.4	0.0896861	0.425	0.0271164	0.296875	0.606061	0.177305	0.461538	0.402667	0.164062	0.532609	0.617647	0.568807	0.197674	0.698413	0.285714	0.114465
IL32	interleukin 32 [Source:HGNC Symbol;Acc:16830]	ENSG00000008517:E1.11-E1.30	ENSG00000008517:E1.27-E1.31		0.959596	0.958333	0.375346	0	chr16:3115495-3115782|chr16:3115711-3115785	others	0.677725	0.869565	0.714286	0.168142	0.285714	0.220472	0.0416667	0.666667	0.317829	1	0.77381	0.282486	0.595238	0.571429	0.555556	0.047619	0.703704	0.465116	0.0688525
IL32	interleukin 32 [Source:HGNC Symbol;Acc:16830]	ENSG00000008517:E1.11-E1.30	ENSG00000008517:E1.11-E1.15		0.480702	0.358974	0.951699	0	chr16:3115495-3115622|chr16:3115495-3115782	others	0.676123	0.769231		1		1		1	0.953488	0.916667	0.755814	0.819672	0.641026	0.727273	1		1	0.869565	0.75
IL32	interleukin 32 [Source:HGNC Symbol;Acc:16830]	ENSG00000008517:E1.22-E1.31	ENSG00000008517:E1.11-E1.30		0.403509	0.996503	0.0106764	0	chr16:3115656-3115785|chr16:3115495-3115782	others	0.0034965	0.025		0.0526316		0.467949	1	0.166667	0.43662	0.0909091	0.0724638	0.02	0.294118	0.125	0.04		0.0526316	0.55814	0.852941
IL32	interleukin 32 [Source:HGNC Symbol;Acc:16830]	ENSG00000008517:E1.11-E1.31	ENSG00000008517:E1.27-E1.31		0.423077	0.878698	0.239935	0	chr16:3115711-3115785|chr16:3115495-3115785	others	0.837902	0.946903	0.666667	0.298507	0.772727	0.121302	0.452381	0.869565	0.362319	1	0.888235	0.452586	0.742424	0.777778	0.756098	0.459459	0.916667	0.646154	0.242667
IL32	interleukin 32 [Source:HGNC Symbol;Acc:16830]	ENSG00000008517:E4.3_3119164-E5.1_3131727	ENSG00000008517:E4.2-E4.5		2.04878	0.65619	0.442566	0	chr16:3119164-3131727|chr16:3119110-3119282	others	0.68	0.166667		0.0434783		0.0357143	0.142857		0.0384615		0.125	0.0238095				0.111111		0.0714286	0.0243902
IL32	interleukin 32 [Source:HGNC Symbol;Acc:16830]	ENSG00000008517:E2.1-E2.9	ENSG00000008517:E2.1-E2.4		0.214718	0.280021	0.959798	0	chr16:3117416-3117985|chr16:3117416-3117555	others	0.177105	0.0763052	0.125	0.323105	0.137931	0.193653	0.21519	0.152542	0.234513	0.163462	0.0430839	0.151745	0.0875912	0.147059	0.0984456	0.175676	0.1	0.162791	0.139655
PKD1	polycystic kidney disease 1 (autosomal dominant) [Source:HGNC Symbol;Acc:9008]	ENSG00000008710:E24.1_2152400-E25.1	ENSG00000008710:E24.1_2152400-E26.3	ENSG00000008710:E25.1	0.818182	0.5625	0.265717	0.136986	chr16:2152400-2150567|chr16:2152400-2152257	junctions	1							1		0.4375				1			1
PKD1	polycystic kidney disease 1 (autosomal dominant) [Source:HGNC Symbol;Acc:9008]	ENSG00000008710:E6.1-E8.1	ENSG00000008710:E6.1-E16.8	ENSG00000008710:E8.1	1	0.909091	-0.0877315	0.0344828	chr16:2167490-2158359|chr16:2167490-2166645	junctions										0.0909091						1
PKD1	polycystic kidney disease 1 (autosomal dominant) [Source:HGNC Symbol;Acc:9008]	ENSG00000008710:E7.2-E8.1	ENSG00000008710:E6.1-E8.1	ENSG00000008710:E7.2	0.135135	0.454545	0.303679	0.254237	chr16:2167490-2166645|chr16:2166834-2166645	junctions	1	1	1				1	1		1			1	1	1	0.545455	0.949367		1
PKD1	polycystic kidney disease 1 (autosomal dominant) [Source:HGNC Symbol;Acc:9008]	ENSG00000008710:E29.3-E29.8	ENSG00000008710:E29.3-E29.7		1.20213	0.81746	0.50063	0	chr16:2147869-2147778|chr16:2147869-2147781	others	0.333333	0.262295	0.375	0.325581	0.65	0.704545	0.246914	0.352941	0.928571	0.259843	0.111111	0.833333	0.565217	0.3	0.236364	0.5125	0.655172	0.571429	0.44
PKD1	polycystic kidney disease 1 (autosomal dominant) [Source:HGNC Symbol;Acc:9008]	ENSG00000008710:I21.1_2154723-E23.4_2153705	ENSG00000008710:E23.3-E23.6		0.35	0.952381	-0.0682693	0	chr16:2154723-2153705|chr16:2153726-2153627	others										0.047619				0.166667			1
PKD1	polycystic kidney disease 1 (autosomal dominant) [Source:HGNC Symbol;Acc:9008]	ENSG00000008710:E21.1-E21.4	ENSG00000008710:E21.1-E21.2_2155711		0.333333	0.857143	-0.144437	0	chr16:2155866-2155711|chr16:2155866-2155663	others	0.142857		1						1							1
PKD1	polycystic kidney disease 1 (autosomal dominant) [Source:HGNC Symbol;Acc:9008]	ENSG00000008710:E20.6-E20.8	ENSG00000008710:E20.7		1	0.675676	0.0870383	0	chr16:2156305-2156399|chr16:2156399-2156305	exon-retained	1	0.923077	0.64	0.869565	0.911765	1	0.782609	0.953488	0.525641	0.961538	1	1	0.764706	0.862745	0.972973	0.486111	0.977778	0.324324	0.552632
MED24	mediator complex subunit 24 [Source:HGNC Symbol;Acc:22963]	ENSG00000008838:E3.8-E4.5	ENSG00000008838:E3.8-E4.6	ENSG00000008838:E4.5	1.09302	0.657143	0.544014	0.382609	chr17:38210614-38209888|chr17:38210614-38209910	junctions	1	0.721311	0.448276	0.866667	0.423077	0.382353	0.363636	0.5	0.369565	0.846154	0.875	0.481481	0.44186	0.666667	0.933333	0.426829	0.657143	0.459459	0.342857
MED24	mediator complex subunit 24 [Source:HGNC Symbol;Acc:22963]	ENSG00000008838:E3.8-E4.3	ENSG00000008838:E3.8-E4.6	ENSG00000008838:E4.3	0.234043	0.564979	0.413643	0.11236	chr17:38210614-38210021|chr17:38210614-38209888	junctions		0.0555556	0.0588235		0.166667	0.0232558	0.588235	0.111111	0.0333333			0.263158	0.25	0.333333		0.20339	0.0769231	0.047619	0.0416667
MED24	mediator complex subunit 24 [Source:HGNC Symbol;Acc:22963]	ENSG00000008838:E28.4-E28.6	ENSG00000008838:E28.5		1	0.29078	0.804299	0	chr17:38175898-38176038|chr17:38176038-38175898	exon-retained	0.70922	0.942308	0.875	0.936842	0.944444	1	0.90625	0.923077	0.842105	0.855072	0.8	0.95122	0.954545	0.898305	0.985714	0.818182	1	0.764706	0.733333
RHOBTB2	Rho-related BTB domain containing 2 [Source:HGNC Symbol;Acc:18756]	ENSG00000008853:E6.2-E8.1	ENSG00000008853:E3.1-E8.1	ENSG00000008853:E6.2	0.142857	0.533333	0.285694	0.454545	chr8:22852152-22861938|chr8:22857618-22861938	junctions	0.466667	0.958333	1	1	1	1	1	1	0.921569	0.842105			1	0.95	1	0.96	1		1
HEATR5B	HEAT repeat containing 5B [Source:HGNC Symbol;Acc:29273]	ENSG00000008869:I25.1_37247358-E26.1	ENSG00000008869:E25.1-E26.1	ENSG00000008869:I25.1_37247358	0.121951	0.35119	-0.378363	0.0555556	chr2:37247358-37247020|chr2:37247798-37247020	junctions	0.0416667	0.375	0.0294118	0.04	0.0344828	0.0384615	0.0625	0.0833333	0.0277778	0.0384615		0.0434783	0.025	0.0625	0.047619	0.1875	0.04	0.0384615	0.0238095
HEATR5B	HEAT repeat containing 5B [Source:HGNC Symbol;Acc:29273]	ENSG00000008869:E4.1_37304090-E5.2	ENSG00000008869:E4.1-E5.2	ENSG00000008869:E4.1_3730409	0.166667	0.408163	0.24651	0.157895	chr2:37304090-37302777|chr2:37304054-37302777	junctions	0.142857	0.1	0.0769231	0.166667	0.1	0.0204082	0.0909091	0.428571	0.243243	0.125		0.0714286	0.030303		0.04	0.0833333		0.0526316	0.0909091
HEATR5B	HEAT repeat containing 5B [Source:HGNC Symbol;Acc:29273]	ENSG00000008869:E34.1-E35.1	ENSG00000008869:E33.1-E35.1	ENSG00000008869:E34.1	0.336364	0.72549	-0.324549	1	chr2:37227729-37216002|chr2:37217791-37216002	junctions	1	1	1	0.27451	0.927536	1	1	0.823529	1	0.8	1	1	1	0.444444	1	1	1	1	1
SEC62	SEC62 homolog (S. cerevisiae) [Source:HGNC Symbol;Acc:11846]	ENSG00000008952:I2.1_169686379-E4.2	ENSG00000008952:E1.7-E3.1	ENSG00000008952:I2.1_169686379	0.529412	0.944444	-0.0808038	0.01	chr3:169686379-169693396|chr3:169684646-169687075	junctions					1												0.0588235		0.0555556
SEC62	SEC62 homolog (S. cerevisiae) [Source:HGNC Symbol;Acc:11846]	ENSG00000008952:E5.1-E6.1	ENSG00000008952:E5.1-E6.2	ENSG00000008952:E6.1	1	0.833333	-0.0555556	0.01	chr3:169694839-169700448|chr3:169694839-169700425	junctions											0.166667	1
SEC62	SEC62 homolog (S. cerevisiae) [Source:HGNC Symbol;Acc:11846]	ENSG00000008952:I2.1_169686379-E4.2	ENSG00000008952:E1.7-E4.2_169693400	ENSG00000008952:I2.1_169686379	0.473684	0.344828	1	0.01	chr3:169684646-169693400|chr3:169686379-169693396	junctions					0.344828
RPS20	ribosomal protein S20 [Source:HGNC Symbol;Acc:10405]	ENSG00000008988:E1.11-E1.18	ENSG00000008988:E1.13_56986448-E1.14		0.22	0.916667	-0.113758	0	chr8:56986448-56986327|chr8:56986619-56985831	others	1			1	0.0833333	1									1	1
RPS20	ribosomal protein S20 [Source:HGNC Symbol;Acc:10405]	ENSG00000008988:E1.7-E1.9	ENSG00000008988:E1.8		1	0.747387	0.603143	0	chr8:56986813-56986718|chr8:56986718-56986813	exon-retained	0.704762	0.5	0.8	0.193548	0.679775	0.347826	0.890244	0.142857	0.54955	0.538462		0.384615	0.741379	0.5	0.3125	0.539007		0.877551	0.482143
CSDE1	cold shock domain containing E1, RNA-binding [Source:HGNC Symbol;Acc:29905]	ENSG00000009307:E2.8-E3.1_115299460	ENSG00000009307:E2.8-E8.2	ENSG00000009307:E3.1_11529946	0.188119	0.990196	-0.224023	0.00310897	chr1:115300546-115299460|chr1:115300546-115282511	junctions		0.030303	0.047619	0.0344828	0.1	0.0222222	0.0714286		0.0208333	0.0714286	0.0625		0.0384615		0.0909091	0.0294118	1	0.00980392	0.0384615
CSDE1	cold shock domain containing E1, RNA-binding [Source:HGNC Symbol;Acc:29905]	ENSG00000009307:E4.5-I6.1_115287866	ENSG00000009307:E4.5-E9.1	ENSG00000009307:I6.1_115287866	3.42424	0.970588	-0.155315	0.0177211	chr1:115292442-115280693|chr1:115292442-115287866	junctions		0.736842				0.0294118	0.0588235		1								1	1	0.166667
CSDE1	cold shock domain containing E1, RNA-binding [Source:HGNC Symbol;Acc:29905]	ENSG00000009307:E4.5-E7.1	ENSG00000009307:E2.8-E8.2	ENSG00000009307:E4.5|ENSG00000009307:E7.1	35.4257	0.977778	-0.125521	0.568959	chr1:115292442-115284294|chr1:115300546-115282511	junctions	1	0.978378	0.555556	0.0344828	0.859375	0.0222222	0.535714		0.913124	0.0714286	0.0625	1	0.193548		0.924242	0.0294118	1	0.528037	0.305556
CSDE1	cold shock domain containing E1, RNA-binding [Source:HGNC Symbol;Acc:29905]	ENSG00000009307:E16.1_115273150-E17.1	ENSG00000009307:E16.1-E17.1_115273023	ENSG00000009307:E17.1|ENSG00000009307:E16.1_11527315	0.675	0.964286	-0.02809	0.00701814	chr1:115273129-115273023|chr1:115273150-115273043	junctions		1					0.0357143											0.97619
CSDE1	cold shock domain containing E1, RNA-binding [Source:HGNC Symbol;Acc:29905]	ENSG00000009307:E22.2-E24.2	ENSG00000009307:E21.2-E23.1	ENSG00000009307:E23.1|ENSG00000009307:E22.2	0.666667	0.9	-0.0555556	0.00401146	chr1:115266504-115262363|chr1:115263160-115261366	junctions						1									0.1
CSDE1	cold shock domain containing E1, RNA-binding [Source:HGNC Symbol;Acc:29905]	ENSG00000009307:E16.1_115273150-E17.1	ENSG00000009307:E15.1-E18.1	ENSG00000009307:E17.1|ENSG00000009307:E16.1_11527315	0.666667	0.434156	0.438061	0.00701814	chr1:115273150-115273043|chr1:115275225-115269711	junctions		0.25	0.0222222		0.0294118				0.0163934				0.025					0.450549
CSDE1	cold shock domain containing E1, RNA-binding [Source:HGNC Symbol;Acc:29905]	ENSG00000009307:E7.1-E8.2	ENSG00000009307:E2.8-E8.2	ENSG00000009307:E8.2|ENSG00000009307:E7.1	36.0099	0.977778	-0.121996	0.565522	chr1:115284148-115282511|chr1:115300546-115282511	junctions		0.976436	0.473684	0.333333	0.785714	0.0222222	0.648649		0.928354	0.133333	0.0625	1	0.0740741		0.904762	0.0294118	1	0.523585	0.431818
CSDE1	cold shock domain containing E1, RNA-binding [Source:HGNC Symbol;Acc:29905]	ENSG00000009307:E2.8-E3.1	ENSG00000009307:E2.8-E8.2	ENSG00000009307:E3.1	0.49505	0.990196	-0.190864	0.00792787	chr1:115300546-115299509|chr1:115300546-115282511	junctions		0.0857143	0.047619	0.0344828	0.1	0.185185	0.0714286		0.0208333	0.133333	0.0625		0.0384615		0.0909091	0.0294118	1	0.00980392	0.0384615
CSDE1	cold shock domain containing E1, RNA-binding [Source:HGNC Symbol;Acc:29905]	ENSG00000009307:E3.1-E4.1	ENSG00000009307:E2.8-E8.2	ENSG00000009307:E4.1|ENSG00000009307:E3.1	0.643564	0.990196	-0.226971	0.0102596	chr1:115299398-115292828|chr1:115300546-115282511	junctions		0.030303	0.166667	0.0344828	0.1	0.0222222	0.0714286		0.0208333	0.133333	0.0625		0.0384615		0.0909091	0.0294118	1	0.00980392	0.0384615
CSDE1	cold shock domain containing E1, RNA-binding [Source:HGNC Symbol;Acc:29905]	ENSG00000009307:E4.5-I6.1_115287866	ENSG00000009307:E4.5-E7.1_115284236	ENSG00000009307:I6.1_115287866	1.79646	0.745455	0.960369	0.0177211	chr1:115292442-115284236|chr1:115292442-115287866	junctions		0.254545							0.74								0.359621	1
CSDE1	cold shock domain containing E1, RNA-binding [Source:HGNC Symbol;Acc:29905]	ENSG00000009307:E16.1_115273150-E17.1	ENSG00000009307:E15.1-E17.1	ENSG00000009307:E17.1|ENSG00000009307:E16.1_11527315	2.35294	0.944444	-0.0113033	0.00701814	chr1:115275225-115273043|chr1:115273150-115273043	junctions		0.333333	0.0555556															1
CSDE1	cold shock domain containing E1, RNA-binding [Source:HGNC Symbol;Acc:29905]	ENSG00000009307:E21.2-E22.1_115263358	ENSG00000009307:E21.2-E23.1	ENSG00000009307:E22.1	1.8	0.833333	-0.0907841	0.00659341	chr1:115266504-115263358|chr1:115266504-115262363	junctions													1		0.1
CSDE1	cold shock domain containing E1, RNA-binding [Source:HGNC Symbol;Acc:29905]	ENSG00000009307:E2.8-E7.1	ENSG00000009307:E4.5-E9.1	ENSG00000009307:E4.5|ENSG00000009307:E7.1	0.151515	0.454545	0.011613	0.00299401	chr1:115300546-115284294|chr1:115292442-115280693	junctions		0.545455				0.0294118	0.0588235												0.166667
REV3L	REV3-like, polymerase (DNA directed), zeta, catalytic subunit [Source:HGNC Symbol;Acc:9968]	ENSG00000009413:E27.1-I27.1_111652259	ENSG00000009413:E27.1-E28.1	ENSG00000009413:I27.1_111652259	0.875	0.888889	-0.0791628	0.108108	chr6:111652879-111651515|chr6:111652879-111652259	junctions					1				0.111111		0.666667
REV3L	REV3-like, polymerase (DNA directed), zeta, catalytic subunit [Source:HGNC Symbol;Acc:9968]	ENSG00000009413:E3.1-E5.1	ENSG00000009413:E2.8-E5.1	ENSG00000009413:E3.1	0.714286	0.475	0.312075	0.206897	chr6:111793216-111737675|chr6:111803953-111737675	junctions	0.142857	0.5						0.6		0.125			0.125
REV3L	REV3-like, polymerase (DNA directed), zeta, catalytic subunit [Source:HGNC Symbol;Acc:9968]	ENSG00000009413:E2.8-E3.1	ENSG00000009413:E2.8-E5.1	ENSG00000009413:E3.1	1.85714	0.52381	0.622095	0.125	chr6:111803953-111793343|chr6:111803953-111737675	junctions	0.142857	0.142857						0.333333		0.533333			0.666667
REV3L	REV3-like, polymerase (DNA directed), zeta, catalytic subunit [Source:HGNC Symbol;Acc:9968]	ENSG00000009413:I2.1_111795449-E3.1	ENSG00000009413:E2.8-E3.1	ENSG00000009413:I2.1_111795449	0.846154	0.928571	-0.0811543	0.155844	chr6:111795449-111793343|chr6:111803953-111793343	junctions										0.125			0.0714286						1
TENM1	teneurin transmembrane protein 1 [Source:HGNC Symbol;Acc:8117]	ENSG00000009694:I21.1_123617816-E22.1	ENSG00000009694:E20.2-E22.1	ENSG00000009694:I21.1_123617816	1	0.538462	0.947033	1	chrX:123630866-123615814|chrX:123617816-123615814	junctions												0.538462
TENM1	teneurin transmembrane protein 1 [Source:HGNC Symbol;Acc:8117]	ENSG00000009694:I21.1_123617816-E22.1	ENSG00000009694:E21.1-E22.1	ENSG00000009694:I21.1_123617816	1.2	0.833333	-0.0802932	1	chrX:123621059-123615814|chrX:123617816-123615814	junctions							0.166667					1
MASP2	mannan-binding lectin serine peptidase 2 [Source:HGNC Symbol;Acc:6902]	ENSG00000009724:E4.1-E5.2	ENSG00000009724:E4.1-E6.1	ENSG00000009724:E5.2	6.54651	0.867692	1	1	chr1:11105465-11103592|chr1:11105465-11105010	junctions											0.867692
MASP2	mannan-binding lectin serine peptidase 2 [Source:HGNC Symbol;Acc:6902]	ENSG00000009724:E4.1-E6.1	ENSG00000009724:E4.1-E7.2	ENSG00000009724:E6.1	17.2	0.945652	1	1	chr1:11105465-11103079|chr1:11105465-11103592	junctions											0.945652
MASP2	mannan-binding lectin serine peptidase 2 [Source:HGNC Symbol;Acc:6902]	ENSG00000009724:E11.1-E12.1_11086905	ENSG00000009724:E11.1_11090205-E12.1_11086905		2.03333	0.673913	1	0	chr1:11090205-11086905|chr1:11090233-11086905	others											0.673913
IYD	iodotyrosine deiodinase [Source:HGNC Symbol;Acc:21071]	ENSG00000009765:E1.5-E4.1	ENSG00000009765:E1.5-E5.1	ENSG00000009765:E4.1	1	0.526316	1	1	chr6:150690345-150715235|chr6:150690345-150713481	junctions									0.526316
IYD	iodotyrosine deiodinase [Source:HGNC Symbol;Acc:21071]	ENSG00000009765:E5.1-I6.2	ENSG00000009765:E5.1-E6.1	ENSG00000009765:I6.2	5.79592	0.853293	1	1	chr6:150715391-150716530|chr6:150715391-150716591	junctions									0.853293
IYD	iodotyrosine deiodinase [Source:HGNC Symbol;Acc:21071]	ENSG00000009765:E6.4-E7.1	ENSG00000009765:E6.1-E8.1	ENSG00000009765:E7.1|ENSG00000009765:E6.4	0.404762	0.3	1	1	chr6:150716590-150719191|chr6:150716702-150717607	junctions									0.3
IYD	iodotyrosine deiodinase [Source:HGNC Symbol;Acc:21071]	ENSG00000009765:E3.1-E4.1	ENSG00000009765:E1.5-E4.1	ENSG00000009765:E3.1	4.55556	0.823529	1	1	chr6:150690345-150713481|chr6:150710611-150713481	junctions									0.823529
FAM76A	family with sequence similarity 76, member A [Source:HGNC Symbol;Acc:28530]	ENSG00000009780:E6.2-E7.1	ENSG00000009780:E6.2-E8.1	ENSG00000009780:E7.1	0.318681	0.666667	0.352434	0.713178	chr1:28071322-28081706|chr1:28071322-28075579	junctions	0.514286	0.740741	0.483871	0.342105	0.836364	0.666667			0.761905	0.416667	0.625	1	0.574074	0.625	0.333333	0.462963	1	0.62963	0.588235
FAM76A	family with sequence similarity 76, member A [Source:HGNC Symbol;Acc:28530]	ENSG00000009780:E5.1-E6.1	ENSG00000009780:E4.1-E6.1	ENSG00000009780:E5.1	0.190476	0.5	0.0627966	1	chr1:28059168-28071165|chr1:28060694-28071165	junctions	1	1	1	1	1	1	1	1	0.813953	0.5	1	1	1	1	1	1	1	1	1
FAM76A	family with sequence similarity 76, member A [Source:HGNC Symbol;Acc:28530]	ENSG00000009780:E2.1-E3.1	ENSG00000009780:E2.1-E4.1	ENSG00000009780:E3.1	1.2	0.726068	0.280711	0.924528	chr1:28054047-28056743|chr1:28054047-28059114	junctions	0.142857	0.0625	0.0666667	0.0555556	0.230769	0.5	0.0769231	0.25	0.04	0.111111		0.0277778	0.753846	0.166667	0.0344828	0.607143	0.0588235	0.644737
TRAF3IP3	TRAF3 interacting protein 3 [Source:HGNC Symbol;Acc:30766]	ENSG00000009790:E15.1-E16.4	ENSG00000009790:E15.1-E16.4_209952778	ENSG00000009790:E16.4	11.2	0.919355	1	1	chr1:209951518-209952778|chr1:209951518-209952776	junctions						0.919355
TRAF3IP3	TRAF3 interacting protein 3 [Source:HGNC Symbol;Acc:30766]	ENSG00000009790:I13.1	ENSG00000009790:E12.5-E14.1	ENSG00000009790:I13.1	1	0.9	0.410147	0	chr1:209949081-209950697|chr1:209949470-209950696	intron-retained	0.967742	1	0.615385	0.905045	0.727273	0.384276		0.8125	1	0.684211	1	0.1			1	0.934783		0.827586	0.912346
TRAF3IP3	TRAF3 interacting protein 3 [Source:HGNC Symbol;Acc:30766]	ENSG00000009790:E10.4-E11.1	ENSG00000009790:E9.1-E11.1	ENSG00000009790:E10.4	0.715026	0.617218	0.964151	1	chr1:209942005-209946293|chr1:209936932-209946293	junctions	0.037037			0.425532		0.417798												0.166667	0.654255
TRAF3IP3	TRAF3 interacting protein 3 [Source:HGNC Symbol;Acc:30766]	ENSG00000009790:I10.1_209944789-I10.1_209945420	ENSG00000009790:E10.4-E11.1_209946299	ENSG00000009790:I10.1_209944789	0.149068	0.993827	-0.0555556	1	chr1:209942005-209946299|chr1:209944789-209945420	junctions						0.00617284													1
TRAF3IP3	TRAF3 interacting protein 3 [Source:HGNC Symbol;Acc:30766]	ENSG00000009790:E16.2-E18.2	ENSG00000009790:E14.4-E19.1	ENSG00000009790:E18.2|ENSG00000009790:E16.2	3.72727	0.916667	-0.0555556	1	chr1:209950832-209955401|chr1:209952719-209954690	junctions				0.0833333															1
TRAF3IP3	TRAF3 interacting protein 3 [Source:HGNC Symbol;Acc:30766]	ENSG00000009790:E17.1-E18.2	ENSG00000009790:E16.2-E18.2	ENSG00000009790:E17.1	0.159533	0.29927	0.257778	1	chr1:209952719-209954690|chr1:209953951-209954690	junctions				1	1	1					1								0.70073
TRAF3IP3	TRAF3 interacting protein 3 [Source:HGNC Symbol;Acc:30766]	ENSG00000009790:E14.4-E16.1	ENSG00000009790:E15.1-E16.4	ENSG00000009790:E15.1	3.73333	0.9375	-0.0555556	1	chr1:209950832-209952660|chr1:209951518-209952776	junctions	1					0.0175439
TRAF3IP3	TRAF3 interacting protein 3 [Source:HGNC Symbol;Acc:30766]	ENSG00000009790:E15.1-E16.4	ENSG00000009790:E14.4-E16.1	ENSG00000009790:E16.1	0.267857	0.982456	-0.0555556	1	chr1:209951518-209952776|chr1:209950832-209952660	junctions	0.0625					1
TRAF3IP3	TRAF3 interacting protein 3 [Source:HGNC Symbol;Acc:30766]	ENSG00000009790:E12.3-E12.5	ENSG00000009790:E12.4		1	0.9	0.716065	0	chr1:209948834-209948944|chr1:209948834-209948944	exon-retained	0.923077	0.5		0.701538	1	0.931889	0.1		0.5	0.875		1	0.9		1			1	0.80916
POMT2	protein-O-mannosyltransferase 2 [Source:HGNC Symbol;Acc:19743]	ENSG00000009830:I8.1_77769881-E9.1	ENSG00000009830:E8.4-E14.1	ENSG00000009830:I8.1_77769881	0.857143	0.875	-0.0774566	0.0625	chr14:77771035-77762616|chr14:77769881-77769286	junctions				0.125													1
POMT2	protein-O-mannosyltransferase 2 [Source:HGNC Symbol;Acc:19743]	ENSG00000009830:E25.6-E26.3	ENSG00000009830:E25.3-E26.3	ENSG00000009830:E25.6	0.153846	0.510544	-0.167441	0.321429	chr14:77745880-77745212|chr14:77746166-77745212	junctions		0.166667	0.357143		0.05		0.0769231	0.235294	0.030303	0.0909091		0.466667	0.111111	0.272727	0.125	0.166667	0.0188679	0.142857	0.529412
VTA1	Vps20-associated 1 homolog (S. cerevisiae) [Source:HGNC Symbol;Acc:20954]	ENSG00000009844:E6.1-E8.1	ENSG00000009844:E7.1-I7.1_142525432		0.380952	0.888889	-0.157943	0	chr6:142525202-142525432|chr6:142519752-142539635	others			1			1	0.111111		1		1		1
MLXIPL	MLX interacting protein-like [Source:HGNC Symbol;Acc:12744]	ENSG00000009950:E4.3-E5.2	ENSG00000009950:E4.2-E5.2	ENSG00000009950:E4.3	0.196429	0.444444	0.769527	1	chr7:73021466-73021348|chr7:73021661-73021348	junctions					0.5				0.0666667		0.176471	0.470588	0.142857			0.5	0.0555556	0.25
MLXIPL	MLX interacting protein-like [Source:HGNC Symbol;Acc:12744]	ENSG00000009950:E10.5-E10.7	ENSG00000009950:E10.6		1	0.396231	0.543892	0	chr7:73010969-73010809|chr7:73010809-73010969	exon-retained	0.125		0.047619	0.285714	0.227273		0.111111		0.03125		0.427481	0.0490196	0.130952		0.0526316	0.142857	0.155556	0.107143
MLXIPL	MLX interacting protein-like [Source:HGNC Symbol;Acc:12744]	ENSG00000009950:E10.1-E10.3	ENSG00000009950:E10.2		1	0.735178	0.839801	0	chr7:73011119-73011195|chr7:73011195-73011119	exon-retained			0.0909091	0.538462	0.78125		0.727273		0.652174		0.804196	0.6	0.581395			0.5	0.826087	0.625
MLXIPL	MLX interacting protein-like [Source:HGNC Symbol;Acc:12744]	ENSG00000009950:E14.1-E14.3	ENSG00000009950:E14.2		1	0.888889	0.968755	0	chr7:73008313-73008604|chr7:73008604-73008313	exon-retained	0.111111		0.347826	0.655172	0.457831		0.769231		0.5		0.439201	0.366516	0.578125			0.457627	1	0.508671
RANBP9	RAN binding protein 9 [Source:HGNC Symbol;Acc:13727]	ENSG00000010017:E6.1_13657413-E7.1	ENSG00000010017:E6.1-E8.1	ENSG00000010017:E6.1_13657413	4.6	0.833333	-0.0937466	0.0948617	chr6:13657341-13644961|chr6:13657413-13652913	junctions									0.166667				1
RANBP9	RAN binding protein 9 [Source:HGNC Symbol;Acc:13727]	ENSG00000010017:I1.1_13710961-E2.1	ENSG00000010017:E1.1-E2.1	ENSG00000010017:I1.1_13710961	0.128834	0.373213	-0.125185	0.135802	chr6:13710961-13697128|chr6:13711167-13697128	junctions	0.37931	0.0526316	0.156863	0.0208333	0.00877193	0.00813008	0.0833333	0.0634921	0.0333333	0.0243902	0.235294	0.0625	0.0625	0.0571429	0.0131579	0.0384615	0.00609756	0.0588235	0.0833333
ETV7	ets variant 7 [Source:HGNC Symbol;Acc:18160]	ENSG00000010030:E7.1-E8.1	ENSG00000010030:E7.1-E9.1	ENSG00000010030:E8.1	0.317073	0.764706	0.274562	1	chr6:36334652-36322464|chr6:36334652-36334539	junctions	1	0.777778		0.837209	1	1	1	1							0.235294	0.571429			0.8
ETV7	ets variant 7 [Source:HGNC Symbol;Acc:18160]	ENSG00000010030:E2.1-E3.1	ENSG00000010030:E2.1-E4.1	ENSG00000010030:E3.1	0.307692	0.363636	0.232183	1	chr6:36353311-36341355|chr6:36353311-36343812	junctions	1					1		0.833333			1					0.636364			0.846154
ETV7	ets variant 7 [Source:HGNC Symbol;Acc:18160]	ENSG00000010030:E5.1-E6.1	ENSG00000010030:E4.1-E6.1	ENSG00000010030:E5.1	0.357143	0.5	0.155385	1	chr6:36341230-36336848|chr6:36339107-36336848	junctions	1					1		1		1					0.5				1
METTL13	methyltransferase like 13 [Source:HGNC Symbol;Acc:24248]	ENSG00000010165:E2.4-E3.1	ENSG00000010165:E2.2-E3.2	ENSG00000010165:E3.1|ENSG00000010165:E2.4	0.230769	0.26087	0.165204	0.8	chr1:171753179-171755027|chr1:171753639-171755019	junctions	1	1		1	1	0.73913	1	1	1	1	1	1	1	1	1	0.884615	1	1	1
METTL13	methyltransferase like 13 [Source:HGNC Symbol;Acc:24248]	ENSG00000010165:E1.5-E2.1	ENSG00000010165:E1.5-E1.7		0.7	0.875	0.128689	0	chr1:171750935-171751128|chr1:171750935-171752880	others				0.125	0.818182				1							0.769231			1
DYRK4	dual-specificity tyrosine-(Y)-phosphorylation regulated kinase 4 [Source:HGNC Symbol;Acc:3095]	ENSG00000010219:E21.1-E22.2	ENSG00000010219:E20.6-E22.2	ENSG00000010219:E21.1	0.982759	0.816901	0.65213	1	chr12:4714252-4719321|chr12:4716553-4719321	junctions	0.183099	0.677419	0.22973	0.666667	0.506494	0.385965	0.2	1	0.622642	0.772727	1	0.607143	0.190476	0.684211	0.48366	0.322222	1	0.193548	0.702703
ZNF207	zinc finger protein 207 [Source:HGNC Symbol;Acc:12998]	ENSG00000010244:E14.4_30697101-E15.2	ENSG00000010244:E14.2-E15.2	ENSG00000010244:E14.4_30697101	1.10526	0.95	0.195354	0.0607735	chr17:30697101-30700418|chr17:30696801-30700418	junctions					0.809524			0.733333	1			0.0909091			0.05	0.466667	0.111111	0.142857	0.785714
ZNF207	zinc finger protein 207 [Source:HGNC Symbol;Acc:12998]	ENSG00000010244:E15.2-E16.1	ENSG00000010244:E15.2-E16.1_30704934	ENSG00000010244:E16.1	0.5	0.52795	0.233608	0.0662983	chr17:30700472-30704937|chr17:30700472-30704934	junctions			0.166667					0.571429		0.125					0.0434783
ZNF207	zinc finger protein 207 [Source:HGNC Symbol;Acc:12998]	ENSG00000010244:E14.4_30697101-E15.2	ENSG00000010244:E14.1-E15.2	ENSG00000010244:E14.4_30697101	0.238095	0.3125	0.219531	0.0607735	chr17:30696764-30700418|chr17:30697101-30700418	junctions					1			0.6875	1							1			1
ZNF207	zinc finger protein 207 [Source:HGNC Symbol;Acc:12998]	ENSG00000010244:E11.2-E12.1	ENSG00000010244:E10.3-E12.1	ENSG00000010244:E11.2	0.467153	0.851308	-0.212914	0.869369	chr17:30692506-30694791|chr17:30693776-30694791	junctions	0.406404	0.786885	0.953846	0.118541	0.711462	0.208092	0.530864	0.550725	0.899522	0.710843	0.225806	0.567708	0.768116	0.880952	0.660156	0.904255	0.969849	0.708661	0.804444
ZNF207	zinc finger protein 207 [Source:HGNC Symbol;Acc:12998]	ENSG00000010244:E7.2-E8.1	ENSG00000010244:E7.2-E9.2	ENSG00000010244:E8.1	4.25833	0.590444	-0.177039	0.85906	chr17:30687986-30689933|chr17:30687986-30688487	junctions	0.603239	0.931677	0.961722	0.613475	0.882514	0.967864	0.381443	0.807339	0.927505	0.913793	0.858407	0.616162	0.96139	0.837838	0.743494	0.814655	0.902778	0.860215	0.971888
ZNF207	zinc finger protein 207 [Source:HGNC Symbol;Acc:12998]	ENSG00000010244:E14.1-E14.4_30697019	ENSG00000010244:E14.2-E14.4_30697019		0.35	0.619048	0.104219	0	chr17:30696764-30697019|chr17:30696801-30697019	others								0.666667	0.0909091										0.047619
STARD3NL	STARD3 N-terminal like [Source:HGNC Symbol;Acc:19169]	ENSG00000010270:E1.8-E2.1	ENSG00000010270:E1.8-E6.1	ENSG00000010270:E2.1	0.139535	0.723077	-0.422322	0.413043	chr7:38218022-38218692|chr7:38218022-38247048	junctions	0.00769231	0.0294118	0.0243902	0.0147059	0.272727	0.01	0.0454545	0.25	0.0172414	0.181818	0.0555556	0.012987	0.0384615	0.0666667	0.00952381	0.195122	0.730769	0.25	0.428571
STARD3NL	STARD3 N-terminal like [Source:HGNC Symbol;Acc:19169]	ENSG00000010270:E2.1-E6.1	ENSG00000010270:E1.8-E6.1	ENSG00000010270:E2.1	0.124031	0.336058	-0.19683	0.0882353	chr7:38218747-38247048|chr7:38218022-38247048	junctions	0.00769231	0.175	0.2	0.0147059	0.298246	0.01	0.34375	0.125	0.0172414	0.0689655	0.0555556	0.012987	0.0384615	0.0344828	0.00952381	0.0294118	0.125	0.0454545	0.047619
STARD3NL	STARD3 N-terminal like [Source:HGNC Symbol;Acc:19169]	ENSG00000010270:E9.1-E10.1	ENSG00000010270:E8.1-E10.1	ENSG00000010270:E9.1	0.246231	0.308333	0.531279	1	chr7:38254706-38256789|chr7:38256679-38256789	junctions	0.844828	0.902174	0.971154	0.691667	0.796178	0.718391	1	0.971429	0.952381	1	1	0.900901	0.870968	0.9	1	0.762295	1	1	1
CD9	CD9 molecule [Source:HGNC Symbol;Acc:1709]	ENSG00000010278:E8.2-E8.4	ENSG00000010278:E8.3		1	0.679803	0.526282	0	chr12:6341895-6342103|chr12:6341895-6342103	exon-retained	0.714286	0.166667	0.0769231				0.307692	0.166667	0.307692					0.0344828	0.298246			0.125	0.0625
HHATL	hedgehog acyltransferase-like [Source:HGNC Symbol;Acc:13242]	ENSG00000010282:E2.5-E3.1	ENSG00000010282:E1.4-E3.1	ENSG00000010282:E2.5	1.07692	0.509091	0.768631	1	chr3:42744109-42742331|chr3:42742604-42742331	junctions		0.490909	1						1								0.625
HHATL	hedgehog acyltransferase-like [Source:HGNC Symbol;Acc:13242]	ENSG00000010282:E8.1-E10.1	ENSG00000010282:E1.5-E10.1	ENSG00000010282:E10.1|ENSG00000010282:E8.1	0.7	0.444444	0.956603	1	chr3:42744071-42738369|chr3:42739000-42738369	junctions		0.444444
NCAPD2	non-SMC condensin I complex, subunit D2 [Source:HGNC Symbol;Acc:24305]	ENSG00000010292:E8.1-E8.3	ENSG00000010292:E8.2		1	0.95	-0.0946523	0	chr12:6623558-6623630|chr12:6623558-6623630	exon-retained	1	1	0.962963	0.789474	0.958333	1	1	0.92	0.866667	1	1	0.842105	1	0.909091	1	0.973684	0.05	1	0.969697
IFFO1	intermediate filament family orphan 1 [Source:HGNC Symbol;Acc:24970]	ENSG00000010295:E6.2-E7.1_6658647	ENSG00000010295:E6.2-E8.7	ENSG00000010295:E7.1_6658647	1.61538	0.928571	-0.27248	0.142857	chr12:6658922-6658647|chr12:6658922-6657991	junctions	1		0.1	1	0.125	0.0714286					0.166667			0.166667		0.142857
IFFO1	intermediate filament family orphan 1 [Source:HGNC Symbol;Acc:24970]	ENSG00000010295:E7.1-E8.5	ENSG00000010295:E6.2-E8.7	ENSG00000010295:E8.5|ENSG00000010295:E7.1	0.384615	0.595238	0.203046	0.142857	chr12:6658642-6658015|chr12:6658922-6657991	junctions			0.307692		0.125	0.0714286				0.666667	0.166667			0.166667		0.142857
IFFO1	intermediate filament family orphan 1 [Source:HGNC Symbol;Acc:24970]	ENSG00000010295:E1.2-E3.1	ENSG00000010295:E1.2-E4.1	ENSG00000010295:E3.1	0.59322	0.480392	0.555887	0.352941	chr12:6664423-6660669|chr12:6664423-6660167	junctions	0.0909091	0.0526316	0.0196078	0.378947	0.105263	0.0227273	0.1	0.333333	0.0588235	0.210526	0.1	0.0625	0.0416667	0.5	0.272727	0.326087		0.214286	0.21875
IFFO1	intermediate filament family orphan 1 [Source:HGNC Symbol;Acc:24970]	ENSG00000010295:E3.1-E4.1	ENSG00000010295:E1.2-E4.1	ENSG00000010295:E3.1	0.59322	0.537281	0.593447	0.705882	chr12:6660564-6660167|chr12:6664423-6660167	junctions	0.285714	0.142857	0.166667	0.378947	0.25	0.14	0.1	0.5	0.384615	0.210526	0.1	0.117647	0.0416667	0.571429	0.578947	0.205128		0.0434783	0.342105
IFFO1	intermediate filament family orphan 1 [Source:HGNC Symbol;Acc:24970]	ENSG00000010295:E7.1-E8.7	ENSG00000010295:E6.2-E8.7	ENSG00000010295:E7.1	0.5	0.928571	-0.160924	0.352941	chr12:6658922-6657991|chr12:6658642-6657991	junctions	1		0.5	1	0.611111	0.0714286		0.857143	0.625		0.444444	1	1	0.166667	0.913043	0.806452	1	0.8125	1
IFFO1	intermediate filament family orphan 1 [Source:HGNC Symbol;Acc:24970]	ENSG00000010295:E9.1-E9.3	ENSG00000010295:E9.2		1	0.26433	0.8055	0	chr12:6657326-6657591|chr12:6657591-6657326	exon-retained	0.206186	0.173333	0.320896	0.151822	0.273684	0.313253	0.242857	0.15625	0.285714	0.168831	0.15493	0.323944	0.269231	0.2	0.184615	0.208531	0.392857	0.2	0.128527
IFFO1	intermediate filament family orphan 1 [Source:HGNC Symbol;Acc:24970]	ENSG00000010295:E9.1-E9.4	ENSG00000010295:E9.1-E9.3		0.459459	0.40942	0.693755	0	chr12:6657591-6657323|chr12:6657591-6657326	others	0.472222	0.478261	0.363636	0.212766	0.406977	0.337662	0.466667	0.307692	0.228571	0.333333	0.375	0.0833333	0.413793	0.26087	0.492754	0.306452	0.322581	0.258065	0.285714
GIPR	gastric inhibitory polypeptide receptor [Source:HGNC Symbol;Acc:4271]	ENSG00000010310:E9.1-E10.1	ENSG00000010310:E9.1-E11.4	ENSG00000010310:E10.1	1	0.875	-0.0278361	1	chr19:46180366-46180968|chr19:46180366-46180581	junctions	1												0.333333	0.125
GIPR	gastric inhibitory polypeptide receptor [Source:HGNC Symbol;Acc:4271]	ENSG00000010310:E11.4-E11.6	ENSG00000010310:E11.5		1	0.573333	0.428141	0	chr19:46181037-46181164|chr19:46181037-46181164	exon-retained	0.64									0.2			0.538462	0.5625				0.0666667	0.1
GIPR	gastric inhibitory polypeptide receptor [Source:HGNC Symbol;Acc:4271]	ENSG00000010310:E13.1-E13.3	ENSG00000010310:E13.2		1	0.761905	0.558188	0	chr19:46184903-46184987|chr19:46184903-46184987	exon-retained	0.470588			0.166667						0.625				0.409091	0.714286			0.928571
PHF7	PHD finger protein 7 [Source:HGNC Symbol;Acc:18458]	ENSG00000010318:I3.1_52447531-E4.1	ENSG00000010318:E3.2-E6.1	ENSG00000010318:I3.1_52447531	0.9	0.5	1	0.166667	chr3:52446936-52453849|chr3:52447531-52448012	junctions					0.5
PHF7	PHD finger protein 7 [Source:HGNC Symbol;Acc:18458]	ENSG00000010318:E5.2-I5.1_52449911	ENSG00000010318:E5.2-E5.3_52448717	ENSG00000010318:I5.1_52449911	3.33333	0.857143	-0.0420249	0.166667	chr3:52448603-52448717|chr3:52448603-52449911	junctions			0.833333		1										0.142857
PHF7	PHD finger protein 7 [Source:HGNC Symbol;Acc:18458]	ENSG00000010318:E3.2-I3.1_52447366	ENSG00000010318:E3.2-E5.1	ENSG00000010318:I3.1_52447366	0.666667	0.923077	-0.0822356	0.166667	chr3:52446936-52447366|chr3:52446936-52448512	junctions	0.0769231	0.125			1
PHF7	PHD finger protein 7 [Source:HGNC Symbol;Acc:18458]	ENSG00000010318:I9.1_52455834-E10.1	ENSG00000010318:E8.4-E10.3	ENSG00000010318:I9.1_52455834	0.411765	0.32	1	0.166667	chr3:52455078-52456776|chr3:52455834-52456238	junctions					0.32
PHF7	PHD finger protein 7 [Source:HGNC Symbol;Acc:18458]	ENSG00000010318:I3.1_52447531-E4.1	ENSG00000010318:E3.2-E5.1	ENSG00000010318:I3.1_52447531	0.75	0.923077	-0.0822356	0.166667	chr3:52447531-52448012|chr3:52446936-52448512	junctions	0.0769231	0.125			1
PHF7	PHD finger protein 7 [Source:HGNC Symbol;Acc:18458]	ENSG00000010318:E5.2-I5.1_52449911	ENSG00000010318:E5.2-E5.4	ENSG00000010318:I5.1_52449911	4	0.833333	-0.017432	0.166667	chr3:52448603-52448744|chr3:52448603-52449911	junctions			0.625		1										0.166667
PHF7	PHD finger protein 7 [Source:HGNC Symbol;Acc:18458]	ENSG00000010318:E9.1-E10.3	ENSG00000010318:E9.1-E11.1	ENSG00000010318:E10.3	0.182328	0.266667	0.999895	0.909091	chr3:52455770-52457107|chr3:52455770-52456776	junctions			1		0.84588	1					1				1		1		0.733333
PHF7	PHD finger protein 7 [Source:HGNC Symbol;Acc:18458]	ENSG00000010318:E10.1-E10.3	ENSG00000010318:E10.2		1	0.593084	0.999817	0	chr3:52456354-52456776|chr3:52456354-52456776	exon-retained	0.142857		0.0833333		0.645716	0.0555556	0.0526316	0.0666667	0.4		0.0833333	0.545455	0.6		0.135135	0.545455	0.0909091	0.25	0.188679
NISCH	nischarin [Source:HGNC Symbol;Acc:18006]	ENSG00000010322:E21.6-E23.1	ENSG00000010322:E21.2-E23.1	ENSG00000010322:E21.6	2	0.555556	0.151495	0.11828	chr3:52523694-52525368|chr3:52524247-52525368	junctions						1								0.444444
NISCH	nischarin [Source:HGNC Symbol;Acc:18006]	ENSG00000010322:E15.3-E16.1	ENSG00000010322:E15.3-E17.2	ENSG00000010322:E16.1	0.424528	0.984848	0.341493	0.261905	chr3:52514311-52518529|chr3:52514311-52514895	junctions	0.4	0.26087	0.157407	0.347826	0.312925	0.0151515	0.547619	0.311111	0.292929	0.25	0.52381	0.45	0.351351	0.279412	0.453333	0.0782609	1	0.309091	0.418605
NISCH	nischarin [Source:HGNC Symbol;Acc:18006]	ENSG00000010322:E13.4-E13.6	ENSG00000010322:E13.4-E13.5_52512389		0.112554	0.440678	-0.195063	0	chr3:52512298-52512389|chr3:52512298-52512465	others	1	1	1	0.559322	1	1	1	0.914286	1	0.96	1	1	1	0.927536	1	0.987234	1	1	0.929412
NISCH	nischarin [Source:HGNC Symbol;Acc:18006]	ENSG00000010322:E13.4-E13.6	ENSG00000010322:E13.5		1	0.56	-0.00123667	0	chr3:52512298-52512465|chr3:52512298-52512465	exon-retained	0.733333	0.75	0.917874	0.44	0.971831	0.931818	0.826087	0.888889	0.967105	0.857143	0.8	0.775281	0.910256	0.876712	0.906832	0.943089	1	0.935185	0.711712
NISCH	nischarin [Source:HGNC Symbol;Acc:18006]	ENSG00000010322:E13.1-E13.3	ENSG00000010322:E13.2		1	0.666667	0.0423081	0	chr3:52511658-52512113|chr3:52511658-52512113	exon-retained	0.822917	0.833333	0.958678	0.333333	0.953846	1	0.568627	0.8	0.930233	0.752688	1	0.870968	0.657143	0.865672	1	0.868421	1	0.977778	0.84507
STAB1	stabilin 1 [Source:HGNC Symbol;Acc:18628]	ENSG00000010327:E26.1-E27.1	ENSG00000010327:E26.1-E28.1	ENSG00000010327:E27.1	0.36	0.315789	0.364394	0.161017	chr3:52545761-52546612|chr3:52545761-52546357	junctions	1			1		1		0.684211	1	1	1	0.75	1		1				0.735294
STAB1	stabilin 1 [Source:HGNC Symbol;Acc:18628]	ENSG00000010327:E53.3-E54.1	ENSG00000010327:E53.6-E54.2	ENSG00000010327:E54.1|ENSG00000010327:E53.6	0.483871	0.555556	0.61339	0.0526316	chr3:52557592-52557887|chr3:52557772-52557890	junctions				0.05		0.666667	0.0909091	0.0555556		0.0666667	0.105263				0.111111			0.4	0.340426
STAB1	stabilin 1 [Source:HGNC Symbol;Acc:18628]	ENSG00000010327:E37.1-E38.1	ENSG00000010327:E37.1-E38.4	ENSG00000010327:E38.1	0.333333	0.271186	0.339758	0.35	chr3:52549522-52550372|chr3:52549522-52550059	junctions		1		1	1	1		1	1	1	1	1	1	1	1	1		1	0.728814
STAB1	stabilin 1 [Source:HGNC Symbol;Acc:18628]	ENSG00000010327:E47.1-E47.3	ENSG00000010327:E47.2		1	0.573034	0.722035	0	chr3:52554714-52554820|chr3:52554714-52554820	exon-retained	1	0.769231	1	0.741007	0.818182	1	0.666667	0.827273	0.526316	0.925373	0.843373	0.773585	0.868852	0.866667	0.673469	0.819672	1	0.825397	0.426966
STAB1	stabilin 1 [Source:HGNC Symbol;Acc:18628]	ENSG00000010327:E38.2-E38.4	ENSG00000010327:E38.3		1	0.536946	0.563518	0	chr3:52550254-52550372|chr3:52550254-52550372	exon-retained	1	0.896552		0.649573	0.878788	1	0.888889	0.927536	0.863636	0.962963	0.957143	0.619048	0.939394	1	0.625	0.866667		0.794118	0.463054
STAB1	stabilin 1 [Source:HGNC Symbol;Acc:18628]	ENSG00000010327:E40.2-E40.4	ENSG00000010327:E40.3		1	0.909871	0.460256	0	chr3:52550784-52551000|chr3:52550784-52551000	exon-retained	0.285714	0.362319		0.0901288	0.2	1	0.55	0.468085	0.277778	0.650943	0.510417	0.545455	0.482456	0.205882	0.240741	0.346939		0.207792	0.111111
STAB1	stabilin 1 [Source:HGNC Symbol;Acc:18628]	ENSG00000010327:E49.2-E49.4	ENSG00000010327:E49.3		1	0.714286	0.563834	0	chr3:52555716-52555860|chr3:52555716-52555860	exon-retained	0.74359	0.886364	0.285714	0.771429	0.773585	1	0.48	0.95614	0.761905	0.830508	0.935484	0.78125	0.971963	0.909091	0.60241	0.604651	0.714286	0.916667	0.616601
STAB1	stabilin 1 [Source:HGNC Symbol;Acc:18628]	ENSG00000010327:E45.3-E45.5	ENSG00000010327:E45.4		1	0.857143	0.384891	0	chr3:52553580-52553960|chr3:52553580-52553960	exon-retained	0.708333	0.914286		0.262948	0.862069	1	1	0.805556	0.761905	0.924051	0.81746	0.511111	0.920635	0.928571	0.705882	0.5	0.142857	0.975	0.712598
STAB1	stabilin 1 [Source:HGNC Symbol;Acc:18628]	ENSG00000010327:E49.6-E49.8	ENSG00000010327:E49.7		1	0.375	0.748878	0	chr3:52556246-52556346|chr3:52556246-52556346	exon-retained	1	0.818182	1	0.776786	1	1	0.625	0.916031	0.857143	0.989011	0.945946	0.818182	0.859504	0.9375	0.915663	0.818182	1	1	0.824121
STAB1	stabilin 1 [Source:HGNC Symbol;Acc:18628]	ENSG00000010327:E49.4-E49.6	ENSG00000010327:E49.5		1	0.430769	0.783285	0	chr3:52555967-52556053|chr3:52555967-52556053	exon-retained	0.954545	0.921569	0.714286	0.824074	0.844444	0.983871	0.928571	0.901235	0.705882	0.91954	0.919753	0.569231	0.898734	0.928571	0.90411	0.766667	1	0.961538	0.71988
STAB1	stabilin 1 [Source:HGNC Symbol;Acc:18628]	ENSG00000010327:E43.1-E43.3	ENSG00000010327:E43.2		1	0.731183	0.699484	0	chr3:52552019-52552328|chr3:52552019-52552328	exon-retained	0.434783	0.475	0.272727	0.47619	0.72973	0.757576	0.647059	0.666667	0.782609	0.707317	0.758621	0.457143	0.741935	0.571429	0.268817	0.428571	1	0.857143	0.334661
STAB1	stabilin 1 [Source:HGNC Symbol;Acc:18628]	ENSG00000010327:E43.3-E43.5	ENSG00000010327:E43.4		1	0.5	0.748688	0	chr3:52552375-52552552|chr3:52552375-52552552	exon-retained	1	1	0.5	0.772358	0.961538	1	0.888889	0.925926	1	0.980392	0.985714	1	0.901639	0.888889	0.826923	0.857143		0.971429	0.882353
FUZ	fuzzy planar cell polarity protein [Source:HGNC Symbol;Acc:26219]	ENSG00000010361:E4.4-E5.1	ENSG00000010361:E4.2-E5.1	ENSG00000010361:E4.4	1.33333	0.9	-0.124391	0.173913	chr19:50315704-50315592|chr19:50315895-50315592	junctions	0.1				1								0.375	0.666667	0.1			0.125
FUZ	fuzzy planar cell polarity protein [Source:HGNC Symbol;Acc:26219]	ENSG00000010361:E3.15-E4.1	ENSG00000010361:E3.14-E4.1	ENSG00000010361:E3.15|ENSG00000010361:E4.1	0.45	0.6	-0.129398	0.791667	chr19:50316390-50315993|chr19:50316253-50315993	junctions	0.4	1	1	1	1	0.6	1	1	1	1		1	1	1	1	1	1	1
FUZ	fuzzy planar cell polarity protein [Source:HGNC Symbol;Acc:26219]	ENSG00000010361:E4.3-E6.1	ENSG00000010361:E4.2-E6.1	ENSG00000010361:E5.1	0.75	0.833333	0.212504	0.25	chr19:50315872-50314956|chr19:50315895-50314956	junctions			0.111111		0.5				0.166667				1		0.0909091	0.588235	0.0769231		0.461538
FUZ	fuzzy planar cell polarity protein [Source:HGNC Symbol;Acc:26219]	ENSG00000010361:E5.2-E6.1	ENSG00000010361:E4.2-E6.1	ENSG00000010361:E5.2	0.139535	0.375	0.393873	1	chr19:50315895-50314956|chr19:50315508-50314956	junctions	1	1	0.897436	1	0.821429	1	1		0.9	1	1	1	1	1	0.896907	0.91954	0.625	1	0.758621
FUZ	fuzzy planar cell polarity protein [Source:HGNC Symbol;Acc:26219]	ENSG00000010361:E3.1_50316603-E4.1	ENSG00000010361:E3.15-E5.1	ENSG00000010361:E4.1	0.555556	0.9	-0.153227	0.0909091	chr19:50316603-50315993|chr19:50316253-50315592	junctions	1															0.1		0.166667
FUZ	fuzzy planar cell polarity protein [Source:HGNC Symbol;Acc:26219]	ENSG00000010361:E4.2-E6.1	ENSG00000010361:E3.15-E5.1	ENSG00000010361:E5.1|ENSG00000010361:E4.2	0.75	0.833333	0.379647	0.333333	chr19:50316253-50315592|chr19:50315895-50314956	junctions			0.818182		0.6				1						0.785714	0.470588	1	0.166667	0.727273
FUZ	fuzzy planar cell polarity protein [Source:HGNC Symbol;Acc:26219]	ENSG00000010361:E4.2-E5.1	ENSG00000010361:E4.2-E6.1	ENSG00000010361:E5.1	0.75	0.923077	-0.0405384	0.2	chr19:50315895-50315592|chr19:50315895-50314956	junctions	1		0.111111		0.166667				0.166667				1		0.5	0.125	0.0769231	1	0.125
FUZ	fuzzy planar cell polarity protein [Source:HGNC Symbol;Acc:26219]	ENSG00000010361:I13.1_50310827-E14.1	ENSG00000010361:E13.5-E14.1	ENSG00000010361:I13.1_50310827	4.66667	0.84	0.544694	0.121951	chr19:50311372-50310631|chr19:50310827-50310631	junctions					0.16							1
FUZ	fuzzy planar cell polarity protein [Source:HGNC Symbol;Acc:26219]	ENSG00000010361:E13.2-E14.1	ENSG00000010361:E13.2-E13.4		0.123656	0.3125	0.849877	0	chr19:50311671-50311416|chr19:50311671-50310631	others	1	0.909091	1	1	0.890476		1	1	0.892857	1	1	1	0.928571	1	0.915493	0.977778	1	0.970588	0.6875
SLC6A13	solute carrier family 6 (neurotransmitter transporter, GABA), member 13 [Source:HGNC Symbol;Acc:11046]	ENSG00000010379:E7.2-E13.1	ENSG00000010379:E9.2-ENSG00000111181:E16.1	ENSG00000010379:E9.2|ENSG00000010379:E13.1	3.16667	0.857143	-0.0555556	1	chr12:344256-332400|chr12:335819-306667	junctions			1									0.05
SLC6A13	solute carrier family 6 (neurotransmitter transporter, GABA), member 13 [Source:HGNC Symbol;Acc:11046]	ENSG00000010379:E9.2-ENSG00000111181:E16.1	ENSG00000010379:E7.2-E13.1	ENSG00000010379:E13.1	0.315789	0.95	-0.0555556	1	chr12:335819-306667|chr12:344256-332400	junctions			0.142857									1
SLC6A13	solute carrier family 6 (neurotransmitter transporter, GABA), member 13 [Source:HGNC Symbol;Acc:11046]	ENSG00000010379:E11.3-E12.1	ENSG00000010379:E11.3-E13.1	ENSG00000010379:E12.1	0.732143	0.380952	0.91244	1	chr12:333158-333011|chr12:333158-332400	junctions			0.0769231		0.166667				0.0909091		0.047619	0.428571
SLC6A13	solute carrier family 6 (neurotransmitter transporter, GABA), member 13 [Source:HGNC Symbol;Acc:11046]	ENSG00000010379:E12.1-E13.1	ENSG00000010379:E11.3-E13.1	ENSG00000010379:E12.1	0.535714	0.279399	0.922381	1	chr12:332912-332400|chr12:333158-332400	junctions			0.0769231		0.166667				0.0909091		0.0909091	0.356322
SLC6A13	solute carrier family 6 (neurotransmitter transporter, GABA), member 13 [Source:HGNC Symbol;Acc:11046]	ENSG00000010379:E4.3-E5.4	ENSG00000010379:E5.2-E5.4		5.85714	0.857143	0.998579	0	chr12:347337-347176|chr12:351780-347176	others												0.857143
SLC6A13	solute carrier family 6 (neurotransmitter transporter, GABA), member 13 [Source:HGNC Symbol;Acc:11046]	ENSG00000010379:E6.1_346487-E7.1	ENSG00000010379:E5.5-E6.1		0.218182	0.982143	-0.0587176	0	chr12:347092-346456|chr12:346487-344390	others											1	0.0178571
SLC6A13	solute carrier family 6 (neurotransmitter transporter, GABA), member 13 [Source:HGNC Symbol;Acc:11046]	ENSG00000010379:E8.1-E9.4	ENSG00000010379:E9.2-E9.4		0.394366	0.28	0.952052	0	chr12:335819-335680|chr12:336731-335680	others			1						1		0.916667	0.72
IDS	iduronate 2-sulfatase [Source:HGNC Symbol;Acc:5389]	ENSG00000010404:E18.2-E21.1	ENSG00000010404:E13.1-E21.1_148564745	ENSG00000010404:E18.2|ENSG00000010404:E21.1	1.01923	0.979167	0.685655	0.0784314	chrX:148571845-148564749|chrX:148568456-148564745	junctions			0.509434			0.0208333				0.173913									1
PRSS3	protease, serine, 3 [Source:HGNC Symbol;Acc:9486]	ENSG00000010438:E1.3-I2.1_33760925	ENSG00000010438:E1.3-E6.1	ENSG00000010438:I2.1_33760925	0.120301	0.992537	-0.0959875	1	chr9:33750725-33760925|chr9:33750725-33796641	junctions	1		0.00746269				0.0204082							0.015873
ZNF200	zinc finger protein 200 [Source:HGNC Symbol;Acc:12993]	ENSG00000010539:E2.9-E3.2	ENSG00000010539:E2.7-E3.2	ENSG00000010539:E2.9	0.333333	0.9375	-0.00746024	1	chr16:3284636-3283836|chr16:3284987-3283836	junctions					0.214286	0.0625		0.5		0.714286		1			0.1	0.125
ZNF200	zinc finger protein 200 [Source:HGNC Symbol;Acc:12993]	ENSG00000010539:E5.3-E6.2	ENSG00000010539:E5.3-E6.3	ENSG00000010539:E6.2	0.471074	0.941176	0.820537	1	chr16:3282421-3274610|chr16:3282421-3274613	junctions			0.714286	1	0.681564	0.896907	1	0.75	0.704545		1	1	0.692308		1	0.827586	0.0588235	0.757576	0.625
CD4	CD4 molecule [Source:HGNC Symbol;Acc:1678]	ENSG00000010610:E6.1-E7.1	ENSG00000010610:E2.7-E11.2	ENSG00000010610:E7.1|ENSG00000010610:E6.1	0.611111	0.3	0.705212	0.1	chr12:6908789-6909238|chr12:6898828-6923308	junctions						0.4	0.1						0.142857						0.166667
LRRC23	leucine rich repeat containing 23 [Source:HGNC Symbol;Acc:19138]	ENSG00000010626:E5.2-E6.1	ENSG00000010626:E5.2-E7.1	ENSG00000010626:E6.1	1.12579	0.857143	0.815737	1	chr12:7014923-7015573|chr12:7014923-7015009	junctions	0.704545	0.3	0.455172	0.869565	0.604027	1	0.429752	0.142857	0.296296	0.6875	0.692308	0.38	0.341463	0.333333	0.350877	0.417582	0.181818	0.235294	0.222222
LRRC23	leucine rich repeat containing 23 [Source:HGNC Symbol;Acc:19138]	ENSG00000010626:E4.12-E5.1	ENSG00000010626:E4.7-E5.1	ENSG00000010626:E4.12	0.272727	0.426054	0.118273	0.1625	chr12:7014414-7014749|chr12:7014067-7014749	junctions		0.0416667	0.448276	0.05	0.0222222		0.0588235	0.111111	0.0416667	0.142857		0.0909091	0.1	0.037037	0.0416667	0.294118	0.142857	0.047619	0.0416667
LRRC23	leucine rich repeat containing 23 [Source:HGNC Symbol;Acc:19138]	ENSG00000010626:E8.2_7016621-E12.1	ENSG00000010626:E7.4-E12.1	ENSG00000010626:E9.1|ENSG00000010626:E8.2_7016621	0.833333	0.857143	0.058024	0.111111	chr12:7015826-7023055|chr12:7016621-7023055	junctions	1													0.5					0.142857
LRRC23	leucine rich repeat containing 23 [Source:HGNC Symbol;Acc:19138]	ENSG00000010626:E4.7-E5.1	ENSG00000010626:E3.1-E5.1	ENSG00000010626:E5.1|ENSG00000010626:E4.7	0.227273	0.833333	-0.298793	1	chr12:6993083-7014749|chr12:7014067-7014749	junctions		1	1	1	1	0.166667	1	1	1	1		1	1	1	1	0.961538	1	1	1
LRRC23	leucine rich repeat containing 23 [Source:HGNC Symbol;Acc:19138]	ENSG00000010626:E8.2_7016621-E12.1	ENSG00000010626:E7.4-E9.1	ENSG00000010626:E9.1	1	0.545455	0.925752	0.111111	chr12:7016621-7023055|chr12:7015826-7019054	junctions	0.545455
LRRC23	leucine rich repeat containing 23 [Source:HGNC Symbol;Acc:19138]	ENSG00000010626:E9.1-E12.1	ENSG00000010626:E8.1-E12.1	ENSG00000010626:E9.1	0.15625	0.818182	-0.0919183	0.677083	chr12:7016609-7023055|chr12:7019190-7023055	junctions	0.565217		1	1	0.866667		1		1	0.5				0.181818	1	1	1	1	0.666667
LRRC23	leucine rich repeat containing 23 [Source:HGNC Symbol;Acc:19138]	ENSG00000010626:E9.1-E10.1	ENSG00000010626:E9.1-E12.1	ENSG00000010626:E10.1	0.435374	0.735632	0.16786	0.952381	chr12:7019190-7023055|chr12:7019190-7021894	junctions	0.921053	0.882353	0.810811	0.692308	0.925		0.636364		0.666667	0.636364	1	0.954545	0.692308		0.621622	0.875	0.264368	0.73913	0.5
LRRC23	leucine rich repeat containing 23 [Source:HGNC Symbol;Acc:19138]	ENSG00000010626:E6.1-E7.1	ENSG00000010626:E5.2-E7.1	ENSG00000010626:E6.1	0.899371	0.972222	0.767752	0.875	chr12:7015118-7015573|chr12:7014923-7015573	junctions	0.585106	0.5625	0.247619	0.8125	0.549618	1	0.197674	0.142857	0.173913	0.761905	0.6	0.474576	0.0357143	0.466667	0.229167	0.361446	0.0357143	0.174603	0.0277778
LRRC23	leucine rich repeat containing 23 [Source:HGNC Symbol;Acc:19138]	ENSG00000010626:E4.11-E5.1	ENSG00000010626:E4.7-E5.1	ENSG00000010626:E4.11	0.795455	0.958333	0.0731572	0.238095	chr12:7014239-7014749|chr12:7014067-7014749	junctions	1	0.0416667	0.407407	0.05	0.254237		0.0588235	0.111111	0.0416667	0.25		0.0909091	0.1	0.0714286	0.0416667	0.6	0.142857	0.047619	0.0416667
LRRC23	leucine rich repeat containing 23 [Source:HGNC Symbol;Acc:19138]	ENSG00000010626:E7.4-E9.1	ENSG00000010626:E8.2_7016621-E12.1	ENSG00000010626:E9.1|ENSG00000010626:E8.2_7016621	1	0.545455	0.925752	0.111111	chr12:7015826-7019054|chr12:7016621-7023055	junctions	0.545455
HFE	hemochromatosis [Source:HGNC Symbol;Acc:4886]	ENSG00000010704:E1.7-E2.1	ENSG00000010704:E1.7-E2.7	ENSG00000010704:E2.1	0.263158	0.833333	0.226386	1	chr6:26087744-26091542|chr6:26087744-26091069	junctions	0.166667					1		1	1	0.789474				0.85	1			1
HFE	hemochromatosis [Source:HGNC Symbol;Acc:4886]	ENSG00000010704:E2.5-E2.7	ENSG00000010704:E2.6		1	0.714286	0.457006	0	chr6:26091332-26091542|chr6:26091332-26091542	exon-retained	0.772727	0.6		0.285714	0.333333	0.72973	0.375	0.361111	0.411765	0.666667	1	0.44898	0.608696	0.47619	0.492537	0.46		0.351351	0.333333
SCMH1	sex comb on midleg homolog 1 (Drosophila) [Source:HGNC Symbol;Acc:19003]	ENSG00000010803:E11.1-E14.1	ENSG00000010803:E11.1-E13.1	ENSG00000010803:E12.1|ENSG00000010803:E13.1	0.3125	0.833333	0.401903	0.107143	chr1:41578955-41514562|chr1:41578955-41536393	junctions		0.375				0.0909091				1					0.238095		0.1
SCMH1	sex comb on midleg homolog 1 (Drosophila) [Source:HGNC Symbol;Acc:19003]	ENSG00000010803:E18.2-E19.2	ENSG00000010803:E18.2-E20.1	ENSG00000010803:E19.2	1.41096	0.730769	0.840133	0.383178	chr1:41503034-41494398|chr1:41503034-41499720	junctions	0.650794	0.333333	0.4	0.52	0.404255	0.541667	0.307692	0.5	0.408163	0.62963	1	0.269231	0.393939	0.333333	0.418079	0.486486	0.310811	0.571429	0.352941
SCMH1	sex comb on midleg homolog 1 (Drosophila) [Source:HGNC Symbol;Acc:19003]	ENSG00000010803:E17.2-E18.1	ENSG00000010803:E15.2-E18.1	ENSG00000010803:E17.2	0.714286	0.571429	0.598987	0.0892857	chr1:41506983-41503213|chr1:41512090-41503213	junctions							0.142857			0.714286						0.461538
SCMH1	sex comb on midleg homolog 1 (Drosophila) [Source:HGNC Symbol;Acc:19003]	ENSG00000010803:E6.1-E8.1	ENSG00000010803:E5.1-E8.1	ENSG00000010803:E6.1|ENSG00000010803:E7.1|ENSG00000010803:E8.1	0.677419	0.96	0.472894	0.261682	chr1:41625397-41617356|chr1:41626547-41617356	junctions	1	0.375	0.363636	0.0769231	0.301887	0.6	0.326923		0.490566	0.142857		0.04	0.302326	0.125	0.333333	0.651515	1	0.296296	0.346154
SCMH1	sex comb on midleg homolog 1 (Drosophila) [Source:HGNC Symbol;Acc:19003]	ENSG00000010803:E17.2-E18.1	ENSG00000010803:E16.1-E18.1	ENSG00000010803:E17.2	0.384615	0.928571	-0.135047	0.0892857	chr1:41511385-41503213|chr1:41506983-41503213	junctions					0.0714286											1
SCMH1	sex comb on midleg homolog 1 (Drosophila) [Source:HGNC Symbol;Acc:19003]	ENSG00000010803:E15.3-I15.1_41511804	ENSG00000010803:E15.2-E18.1	ENSG00000010803:I15.1_41511804	0.714286	0.875	-0.132569	0.04	chr1:41512079-41511804|chr1:41512090-41503213	junctions					1		0.142857									0.125
SCMH1	sex comb on midleg homolog 1 (Drosophila) [Source:HGNC Symbol;Acc:19003]	ENSG00000010803:E6.1-E8.1	ENSG00000010803:E5.1-E9.1	ENSG00000010803:E6.1|ENSG00000010803:E7.1|ENSG00000010803:E8.1	0.5	0.916667	0.408883	0.261682	chr1:41626547-41608784|chr1:41625397-41617356	junctions	1	0.454545	0.190476	0.0833333	1	1	0.515152		0.65	0.142857			0.764706	0.125	0.596154	0.728814	1	1	0.529412
SCMH1	sex comb on midleg homolog 1 (Drosophila) [Source:HGNC Symbol;Acc:19003]	ENSG00000010803:E7.1-E8.1	ENSG00000010803:E5.1-E8.1	ENSG00000010803:E7.1|ENSG00000010803:E8.1	1.06897	0.697674	0.706097	0.41573	chr1:41626547-41617356|chr1:41618271-41617356	junctions	1	0.576271	0.5	0.666667	0.614583		0.556962		0.4	0.666667	0.333333	0.571429	0.302326	0.461538	0.441441	0.697368	1	0.660714	0.690909
SCMH1	sex comb on midleg homolog 1 (Drosophila) [Source:HGNC Symbol;Acc:19003]	ENSG00000010803:E16.1-E17.1	ENSG00000010803:E15.2-E18.1	ENSG00000010803:E17.1|ENSG00000010803:E16.1	1.85714	0.875	-0.132569	0.0696517	chr1:41511385-41507237|chr1:41512090-41503213	junctions					1		0.142857									0.125
SCMH1	sex comb on midleg homolog 1 (Drosophila) [Source:HGNC Symbol;Acc:19003]	ENSG00000010803:I1.1_41659995-E2.1	ENSG00000010803:E1.3-E2.1	ENSG00000010803:I1.1_41659995	0.245283	0.448148	-0.11751	0.130841	chr1:41659995-41651922|chr1:41707731-41651922	junctions	0.466667	0.0188679	0.1	0.047619	0.0204082	0.0416667	0.0322581	0.1	0.0357143	0.0526316		0.0357143		0.125	0.0192308	0.025641	0.0185185	0.0909091	0.0625
SCMH1	sex comb on midleg homolog 1 (Drosophila) [Source:HGNC Symbol;Acc:19003]	ENSG00000010803:E6.1-E9.1	ENSG00000010803:E6.1-E8.1	ENSG00000010803:E7.1|ENSG00000010803:E8.1	1.35484	0.941176	0.41933	0.25	chr1:41625397-41608784|chr1:41625397-41617356	junctions	0.289474	0.588235	0.625		0.482759	0.166667	0.666667		0.342105		1	1	0.478261		0.333333	0.192308	0.585366	0.5625	0.111111
SCMH1	sex comb on midleg homolog 1 (Drosophila) [Source:HGNC Symbol;Acc:19003]	ENSG00000010803:E15.3-I15.1_41511798	ENSG00000010803:E15.2-E18.1	ENSG00000010803:I15.1_41511798	1.85714	0.875	-0.132569	0.108527	chr1:41512079-41511798|chr1:41512090-41503213	junctions							0.142857									0.125	1
SCMH1	sex comb on midleg homolog 1 (Drosophila) [Source:HGNC Symbol;Acc:19003]	ENSG00000010803:E5.1-E7.1	ENSG00000010803:E6.1-E8.1	ENSG00000010803:E6.1|ENSG00000010803:E7.1	0.142857	0.285714	0.0477834	0.0636364	chr1:41626547-41618413|chr1:41625397-41617356	junctions	0.0357143	0.333333			0.0625	0.166667	0.0588235		0.0384615				0.142857		0.0322581	0.0232558	0.0555556	0.125	0.111111
FYN	FYN oncogene related to SRC, FGR, YES [Source:HGNC Symbol;Acc:4037]	ENSG00000010810:E13.3-E16.1	ENSG00000010810:E13.2-E16.1	ENSG00000010810:E15.2|ENSG00000010810:E14.1	0.346667	0.962963	-0.117692	0.0695876	chr6:112080037-112041265|chr6:112080243-112041265	junctions	1			1		0.0131579										0.0833333		0.0769231	0.0909091
FYN	FYN oncogene related to SRC, FGR, YES [Source:HGNC Symbol;Acc:4037]	ENSG00000010810:I15.1_112041359-E16.1	ENSG00000010810:E13.3-E16.1	ENSG00000010810:I15.1_112041359	0.192308	0.962963	-0.0789359	0.025	chr6:112041359-112041265|chr6:112080037-112041265	junctions	0.0555556		1	0.037037
FYN	FYN oncogene related to SRC, FGR, YES [Source:HGNC Symbol;Acc:4037]	ENSG00000010810:I4.1_112150416-E11.1	ENSG00000010810:E1.10-E11.1	ENSG00000010810:I4.1_112150416	0.325	0.261324	0.451848	0.025	chr6:112150416-112101838|chr6:112194171-112101838	junctions	0.0714286			0.0243902	0.0714286	0.285714	0.0357143		0.111111	0.0909091			0.0344828	0.125		0.125		0.05	0.166667
FYN	FYN oncogene related to SRC, FGR, YES [Source:HGNC Symbol;Acc:4037]	ENSG00000010810:E3.2-E11.1	ENSG00000010810:E1.10-E11.1	ENSG00000010810:E3.2	0.136519	0.296296	0.637091	0.617647	chr6:112194171-112101838|chr6:112167792-112101838	junctions	0.808824	0.911765	1	0.703704	0.80303	0.893617	0.767241	1	0.849057	0.852941		1	0.876106	0.9	1	0.910256		0.75	0.891304
FYN	FYN oncogene related to SRC, FGR, YES [Source:HGNC Symbol;Acc:4037]	ENSG00000010810:E22.2-E24.3	ENSG00000010810:E21.3-E24.3	ENSG00000010810:E22.2|ENSG00000010810:E24.3|ENSG00000010810:E23.1	0.304251	0.683417	0.0460303	1	chr6:112024088-112017659|chr6:112021307-112017659	junctions	0.984127	1	0.953191	1	0.976048	0.316583	1	1	0.934524	0.972603	1	1	0.959716	1	1	0.941558	1	0.982456	0.784431
FYN	FYN oncogene related to SRC, FGR, YES [Source:HGNC Symbol;Acc:4037]	ENSG00000010810:I11.1_112097538-E16.1	ENSG00000010810:E11.1-E15.2	ENSG00000010810:I11.1_112097538	1.27273	0.916667	-0.0555556	0.0386598	chr6:112101769-112062296|chr6:112097538-112041265	junctions				1									0.0833333
FYN	FYN oncogene related to SRC, FGR, YES [Source:HGNC Symbol;Acc:4037]	ENSG00000010810:I4.1_112150416-E11.1	ENSG00000010810:E9.2-E11.1	ENSG00000010810:I4.1_112150416	1.44444	0.9	-0.0670782	0.025	chr6:112114826-112101838|chr6:112150416-112101838	junctions						1													0.1
FYN	FYN oncogene related to SRC, FGR, YES [Source:HGNC Symbol;Acc:4037]	ENSG00000010810:I11.1_112097538-E16.1	ENSG00000010810:E13.2-E16.1	ENSG00000010810:I11.1_112097538	0.186667	0.986842	-0.0828322	0.0386598	chr6:112097538-112041265|chr6:112080243-112041265	junctions				1		0.0131579										0.0833333		0.0769231	0.0909091
FYN	FYN oncogene related to SRC, FGR, YES [Source:HGNC Symbol;Acc:4037]	ENSG00000010810:E23.1-E24.3	ENSG00000010810:E22.2-E24.3	ENSG00000010810:E23.1	1.59955	0.902451	-0.0770864	0.757672	chr6:112020718-112017659|chr6:112021307-112017659	junctions	0.703883	0.140351	0.0706861	0.752	0.114754	0.920308	0.293388	0.192308	0.128492	0.313725	0.5	0.216216	0.230476	0.123711	0.210811	0.137725	0.0178571	0.0617978	0.375
FYN	FYN oncogene related to SRC, FGR, YES [Source:HGNC Symbol;Acc:4037]	ENSG00000010810:E21.3-E23.1	ENSG00000010810:E22.2-E24.3	ENSG00000010810:E22.2|ENSG00000010810:E23.1	1.93512	0.866895	-0.0176096	0.916402	chr6:112024088-112020873|chr6:112021307-112017659	junctions	0.708134	0.169492	0.142035	0.743802	0.242991	0.93319	0.329412	0.16	0.212121	0.213483	0.6875	0.216216	0.292469	0.076087	0.308057	0.294118	0.303797	0.280172	0.392523
HIVEP2	human immunodeficiency virus type I enhancer binding protein 2 [Source:HGNC Symbol;Acc:4921]	ENSG00000010818:E3.1-E5.1_143097324	ENSG00000010818:E2.1-E5.1	ENSG00000010818:E5.1	0.555556	0.9	-0.0555556	0.0909091	chr6:143104658-143097324|chr6:143158072-143097328	junctions															0.166667	1
HIVEP2	human immunodeficiency virus type I enhancer binding protein 2 [Source:HGNC Symbol;Acc:4921]	ENSG00000010818:E2.1-E5.1	ENSG00000010818:E3.1-E5.1_143097324	ENSG00000010818:E3.1	1.8	0.833333	-0.0555556	0.0923077	chr6:143158072-143097328|chr6:143104658-143097324	junctions															1	0.1
HIVEP2	human immunodeficiency virus type I enhancer binding protein 2 [Source:HGNC Symbol;Acc:4921]	ENSG00000010818:I1.1_143222801-E2.1	ENSG00000010818:U0.1_143267081-E2.1	ENSG00000010818:I1.1_143222801	1.33333	0.857143	-0.152973	0.18	chr6:143267081-143158184|chr6:143222801-143158184	junctions		1								0.166667		1		0.142857
HIVEP2	human immunodeficiency virus type I enhancer binding protein 2 [Source:HGNC Symbol;Acc:4921]	ENSG00000010818:U0.1_143267081-E2.1	ENSG00000010818:U0.1_143266628-E2.1	ENSG00000010818:E0.1_143267081	1.2	0.833333	-0.211336	0.155556	chr6:143266628-143158184|chr6:143267081-143158184	junctions					0.166667					1				1	0.166667
LYPLA2	lysophospholipase II [Source:HGNC Symbol;Acc:6738]	ENSG00000011009:E9.1-E9.3	ENSG00000011009:E9.2		1	0.511364	-0.211692	0	chr1:24120815-24120917|chr1:24120815-24120917	exon-retained	0.821782	1	0.666667	0.894231	0.913043	1	0.857143	0.885417	0.488636	0.929825	0.989899	0.932432	0.92	0.896907	0.949367	0.770833	1	0.621622	0.742424
CLCN6	chloride channel, voltage-sensitive 6 [Source:HGNC Symbol;Acc:2024]	ENSG00000011021:E13.1-E14.1	ENSG00000011021:E12.2-E14.1	ENSG00000011021:E13.1	0.135135	0.444444	-0.294683	0.8125	chr1:11888276-11889253|chr1:11888681-11889253	junctions	1	0.846154	1		1		1	0.555556	1	0.642857			1	0.555556	1	1	1	1	1
CLCN6	chloride channel, voltage-sensitive 6 [Source:HGNC Symbol;Acc:2024]	ENSG00000011021:E5.1-E6.1	ENSG00000011021:E5.1-E7.1	ENSG00000011021:E6.1	0.145833	0.379592	-0.0184487	0.163265	chr1:11879611-11880419|chr1:11879611-11882752	junctions	0.1	0.0357143	0.0204082	0.1	0.142857	0.125	0.0555556		0.115385	0.0526316	0.111111	0.0909091	0.4	0.166667	0.0416667	0.142857	0.0909091	0.111111	0.0434783
CLCN6	chloride channel, voltage-sensitive 6 [Source:HGNC Symbol;Acc:2024]	ENSG00000011021:E10.1-E11.1	ENSG00000011021:E10.1-E11.2	ENSG00000011021:E11.1	0.171429	0.5	-0.160437	0.62069	chr1:11886271-11887172|chr1:11886271-11887146	junctions	0.5	1	1	1	1		1	0.833333	1		1	1		1	1	1	1		1
CLCN6	chloride channel, voltage-sensitive 6 [Source:HGNC Symbol;Acc:2024]	ENSG00000011021:E24.1-E25.1	ENSG00000011021:E24.1-E24.2_11898939		0.222222	0.285714	0.0335335	0	chr1:11898717-11898939|chr1:11898717-11900200	others	0.714286	1	1	1	1		1	1	1	1		1		1	1	1	1
NME2	NME/NM23 nucleoside diphosphate kinase 2 [Source:HGNC Symbol;Acc:7850]	ENSG00000011052:E7.1-E10.1	ENSG00000011052:E5.1-E10.1	ENSG00000011052:E7.1	0.408602	0.688725	0.45187	0.0218487	chr17:49243042-49244188|chr17:49238633-49244188	junctions	0.565217	0.708333	0.189189	0.368421	0.428571	0.0769231	0.452381		0.231405	0.388889	0.025641	0.642857	0.439394	0.4	0.0666667	0.0196078	0.409091	0.428571	0.363636
NME2	NME/NM23 nucleoside diphosphate kinase 2 [Source:HGNC Symbol;Acc:7850]	ENSG00000011052:E9.1-E10.1	ENSG00000011052:E7.1-E10.1	ENSG00000011052:E9.1	0.684211	0.974359	-0.172784	0.0197183	chr17:49243924-49244188|chr17:49243042-49244188	junctions	0.025641	0.0588235	0.142857	0.142857	0.0555556		0.419355		0.0357143	0.7	1	0.529412	0.0344828	0.5625	1	1	0.514286	0.0555556	0.5
TSPAN9	tetraspanin 9 [Source:HGNC Symbol;Acc:21640]	ENSG00000011105:I2.1_3213477-E3.2	ENSG00000011105:E1.3-E3.2	ENSG00000011105:I2.1_3213477	0.25	0.368467	0.168046	0.0940171	chr12:3213477-3310343|chr12:3186619-3310343	junctions	0.0322581	0.0243902			0.125		0.0909091	0.285714	0.111111	0.392857		0.0909091	0.125		0.0555556	0.0625
TSPAN9	tetraspanin 9 [Source:HGNC Symbol;Acc:21640]	ENSG00000011105:I2.1_3220295-E3.2	ENSG00000011105:E2.1-E3.2	ENSG00000011105:I2.1_3220295	0.170732	0.345095	-0.032159	0.130435	chr12:3220295-3310343|chr12:3192885-3310343	junctions	0.0166667	0.0238095		0.0178571	0.111111	0.0714286	0.0322581	0.0120482	0.111111	0.016129	0.357143	0.0169492	0.0344828		0.0344828	0.0384615		0.0416667	0.047619
BTBD7	BTB (POZ) domain containing 7 [Source:HGNC Symbol;Acc:18269]	ENSG00000011114:E4.5-E5.2	ENSG00000011114:E4.5-E6.1	ENSG00000011114:E5.2	0.4	0.964286	0.309314	0.909091	chr14:93760204-93730339|chr14:93760204-93755053	junctions	0.1	0.26087	0.7		0.533333	0.0357143	0.466667	0.210526	0.372549	0.318182	1	0.3	0.37931	0.555556	1	0.318182		0.642857	0.307692
BTBD7	BTB (POZ) domain containing 7 [Source:HGNC Symbol;Acc:18269]	ENSG00000011114:E1.3-I2.1_93791211	ENSG00000011114:E1.3-E3.2		0.388889	0.269231	0.637813	0	chr14:93799166-93791211|chr14:93799166-93762503	others		0.142857				0.0666667			0.142857	0.111111	0.142857		0.307692			0.0909091		0.166667
APBA3	amyloid beta (A4) precursor protein-binding, family A, member 3 [Source:HGNC Symbol;Acc:580]	ENSG00000011132:E9.3-E9.5	ENSG00000011132:E9.4		1	0.416667	0.2862	0	chr19:3751327-3751432|chr19:3751432-3751327	exon-retained	1	1	0.875	0.634921	0.971429	0.9375	0.861111	0.583333	0.916667	0.913043	0.9375	0.969697	1	0.823529	0.8	0.903846	1	0.846154	0.653061
MKS1	Meckel syndrome, type 1 [Source:HGNC Symbol;Acc:7121]	ENSG00000011143:E11.3-E11.5	ENSG00000011143:E11.4		1	0.933333	0.245341	0	chr17:56288085-56288341|chr17:56288341-56288085	exon-retained	0.638889	0.4	0.375	0.0666667	0.757576	1	0.4	0.785714	0.645161	0.818182	0.571429	0.630435	1	0.692308	0.791667	0.8		0.625	0.689655
ABHD5	abhydrolase domain containing 5 [Source:HGNC Symbol;Acc:21396]	ENSG00000011198:E9.1-E11.1	ENSG00000011198:E9.1-E10.3	ENSG00000011198:E10.3	0.777778	0.9	-0.0808452	0.123457	chr3:43756550-43759935|chr3:43756550-43759258	junctions													0.125			1
ABHD5	abhydrolase domain containing 5 [Source:HGNC Symbol;Acc:21396]	ENSG00000011198:E9.1-E10.3	ENSG00000011198:E9.1-E11.1	ENSG00000011198:E10.2	1.28571	0.875	-0.0808452	0.0526316	chr3:43756550-43759258|chr3:43756550-43759935	junctions													1			0.1
KAL1	Kallmann syndrome 1 sequence [Source:HGNC Symbol;Acc:6211]	ENSG00000011201:E8.1-E9.1	ENSG00000011201:E8.1-E10.1	ENSG00000011201:E9.1	0.145161	0.278245	0.142599	0.5	chrX:8536273-8534253|chrX:8536273-8522139	junctions	0.0192308	0.0588235	0.025641		0.142857				0.294118	0.1875							0.015873	0.166667
AKAP8L	A kinase (PRKA) anchor protein 8-like [Source:HGNC Symbol;Acc:29857]	ENSG00000011243:I10.3-E12.2	ENSG00000011243:E12.1_15508771-E12.2	ENSG00000011243:I10.3	0.245614	0.933333	-0.142988	0.28	chr19:15508771-15508666|chr19:15509441-15508666	junctions	0.0666667				1			1	1	1	0.933333	1			1	1			1
AKAP8L	A kinase (PRKA) anchor protein 8-like [Source:HGNC Symbol;Acc:29857]	ENSG00000011243:I10.3-E12.2	ENSG00000011243:E10.1-E12.2	ENSG00000011243:I10.3	0.141089	0.375056	-0.0789817	0.28	chr19:15509441-15508666|chr19:15510113-15508666	junctions	0.00793651	0.0133333	0.00444444	0.00892857	0.026506	0.0147059	0.00332226	0.365385	0.241135	0.324324	0.378378	0.09375	0.0052356	0.176471	0.271028	0.0736196	0.00333333	0.0131579	0.0526316
MBTD1	mbt domain containing 1 [Source:HGNC Symbol;Acc:19866]	ENSG00000011258:E2.3-E3.1	ENSG00000011258:E1.1-E5.2	ENSG00000011258:E3.1|ENSG00000011258:E2.3	0.275862	0.533333	-0.0565404	0.607143	chr17:49337481-49302570|chr17:49337196-49336567	junctions			1	1	1	0.533333			1		1	1	1		1	1		1	0.466667
UTP18	UTP18 small subunit (SSU) processome component homolog (yeast) [Source:HGNC Symbol;Acc:24274]	ENSG00000011260:E11.1-E12.3	ENSG00000011260:E10.2-E12.3	ENSG00000011260:E11.1	0.151515	0.970588	-0.0690623	0.0333333	chr17:49363913-49365485|chr17:49362729-49365485	junctions		0.166667			0.0294118										1
UTP18	UTP18 small subunit (SSU) processome component homolog (yeast) [Source:HGNC Symbol;Acc:24274]	ENSG00000011260:E13.1-E14.1	ENSG00000011260:E10.2-E14.1	ENSG00000011260:E13.1	2	0.6875	0.994997	0.0333333	chr17:49362729-49371264|chr17:49365952-49371264	junctions					0.6875
UTP18	UTP18 small subunit (SSU) processome component homolog (yeast) [Source:HGNC Symbol;Acc:24274]	ENSG00000011260:E10.2-E11.1	ENSG00000011260:E10.2-E12.3	ENSG00000011260:E11.1	0.666667	0.833333	0.887943	0.0666667	chr17:49362729-49365485|chr17:49362729-49363844	junctions		0.166667			0.410714										1
RNF216	ring finger protein 216 [Source:HGNC Symbol;Acc:21698]	ENSG00000011275:I21.1_5735000-E3.1	ENSG00000011275:E25.1-E26.1	ENSG00000011275:I21.1_5735000	0.5	0.440476	0.541268	0.0843373	chr7:5735000-5702196|chr7:5725545-5692141	junctions					0.142857		0.583333												0.2
RNF216	ring finger protein 216 [Source:HGNC Symbol;Acc:21698]	ENSG00000011275:I21.1_5735000-E26.1	ENSG00000011275:E25.1-E26.1	ENSG00000011275:I21.1_5735000	2.83333	0.857143	0.778166	0.230263	chr7:5725545-5692141|chr7:5735000-5692141	junctions					0.142857		0.166667									1		1	0.744681
RNF216	ring finger protein 216 [Source:HGNC Symbol;Acc:21698]	ENSG00000011275:I21.1_5735000-E26.1	ENSG00000011275:E21.1-E26.1	ENSG00000011275:I21.1_5735000	0.346939	0.339899	0.17808	0.230263	chr7:5735000-5692141|chr7:5751392-5692141	junctions	0.0769231	0.05	0.0625	0.0121951	0.0102041	0.010101	0.0212766	0.0714286	0.0175439	0.0666667	0.0434783	0.0277778	0.185185	0.05	0.012987	0.0882353	0.04	0.155556	0.35
RNF216	ring finger protein 216 [Source:HGNC Symbol;Acc:21698]	ENSG00000011275:E25.1-I25.1_5725030	ENSG00000011275:E25.1-E26.1	ENSG00000011275:I25.1_5725030	0.666667	0.565934	0.285232	0.108434	chr7:5725545-5725030|chr7:5725545-5692141	junctions					0.142857		0.642857												0.0769231
RNF216	ring finger protein 216 [Source:HGNC Symbol;Acc:21698]	ENSG00000011275:E8.3-I9.2	ENSG00000011275:E8.3-E10.1	ENSG00000011275:I9.2	0.721519	0.611567	0.313044	0.360656	chr7:5792477-5781446|chr7:5792477-5781275	junctions	0.142857	0.173913	0.468085	0.432432	0.630435	0.544554	0.0188679	0.125	0.525	0.137931	0.047619	0.413793	0.09375	0.384615	0.55814	0.141304	0.0909091	0.411765	0.28125
TTC19	tetratricopeptide repeat domain 19 [Source:HGNC Symbol;Acc:26006]	ENSG00000011295:E1.9-E2.1	ENSG00000011295:I1.1_15903775;I1.1_15905228		1	0.967742	0.23793	0	chr17:15903696-15905229|chr17:15903775-15905228	exon-retained	0.0392157	0.222222	0.0726257	0.08	0.333333	1	0.5	0.25	0.222222	0.448276	0.1	0.577778	0.142857	0.208333	0.714286	0.111111		0.037037	0.0322581
TTC19	tetratricopeptide repeat domain 19 [Source:HGNC Symbol;Acc:26006]	ENSG00000011295:E1.8-E2.1	ENSG00000011295:I1.1_15903775;I1.1_15905228		1	0.773109	0.412348	0	chr17:15903775-15905228|chr17:15903559-15905229	exon-retained	0.423529	0.770492	0.557333	0.226891	0.90625	1	0.892857	0.678571	0.952218	0.673469	0.689655	0.781609	0.915493	0.457143	0.898305	0.894737	1	0.638889	0.61039
TTC19	tetratricopeptide repeat domain 19 [Source:HGNC Symbol;Acc:26006]	ENSG00000011295:E1.6-E1.8	ENSG00000011295:E1.7		1	0.466667	0.0994691	0	chr17:15903346-15903432|chr17:15903346-15903432	exon-retained	0.705882	1		0.533333		1		0.666667	0.928571	0.909091		0.975		0.826087	1		1		1
PTBP1	polypyrimidine tract binding protein 1 [Source:HGNC Symbol;Acc:9583]	ENSG00000011304:E2.1-E3.1	ENSG00000011304:E1.9-E4.1	ENSG00000011304:E2.1|ENSG00000011304:E3.1	0.5	0.857143	0.0123777	0.0373563	chr19:797505-803561|chr19:798545-799413	junctions	1				1			0.142857		0.818182		1		0.545455
PTBP1	polypyrimidine tract binding protein 1 [Source:HGNC Symbol;Acc:9583]	ENSG00000011304:E6.7-E7.3	ENSG00000011304:E6.7-E8.1	ENSG00000011304:E7.3	0.145299	0.312954	-0.00762327	0.0381356	chr19:805187-805513|chr19:805187-806408	junctions	0.00847458	0.133333	0.142857	0.016129	0.227273	0.00980392	0.0769231	0.0384615	0.215385	0.0697674	0.111111	0.09375	0.0533333	0.1	0.106383	0.321429	0.166667	0.157895	0.0746269
PTBP1	polypyrimidine tract binding protein 1 [Source:HGNC Symbol;Acc:9583]	ENSG00000011304:E7.3-E8.1	ENSG00000011304:E6.7-E8.1	ENSG00000011304:E7.3	1.59829	0.352499	0.784238	0.505882	chr19:805187-806408|chr19:805569-806408	junctions	0.533865	0.648649	0.666667	0.636905	0.796407	0.650519	0.789474	0.630542	0.757143	0.66805	0.781818	0.756303	0.639594	0.687861	0.774194	0.782857	0.886364	0.768116	0.614907
PTBP1	polypyrimidine tract binding protein 1 [Source:HGNC Symbol;Acc:9583]	ENSG00000011304:E5.2-E5.4	ENSG00000011304:E5.3		1	0.277778	0.401852	0	chr19:804208-804292|chr19:804208-804292	exon-retained	0.923372	0.983607	0.722222	0.93956	0.979452	1	0.975	0.944444	0.909502	0.895652	1	0.986301	0.958478	0.919753	0.91954	0.980263	1	0.943089	0.973451
SYT7	synaptotagmin VII [Source:HGNC Symbol;Acc:11514]	ENSG00000011347:E6.1-E7.1	ENSG00000011347:E3.1-E9.1	ENSG00000011347:E6.1|ENSG00000011347:E7.1	0.5	0.780702	0.245162	1	chr11:61313503-61310051|chr11:61318856-61300596	junctions		0.833333	0.0526316		0.142857			0.368421
SYT7	synaptotagmin VII [Source:HGNC Symbol;Acc:11514]	ENSG00000011347:E6.1-E9.1	ENSG00000011347:E3.1-E9.1	ENSG00000011347:E6.1|ENSG00000011347:E7.1	0.62069	0.714286	0.658125	1	chr11:61318856-61300596|chr11:61313503-61300596	junctions			0.333333		0.142857			0.714286	0.555556			0.666667			0.857143
SYT7	synaptotagmin VII [Source:HGNC Symbol;Acc:11514]	ENSG00000011347:E8.1-E9.1	ENSG00000011347:E3.1-E9.1	ENSG00000011347:E8.1	0.944444	0.637363	0.755785	1	chr11:61305616-61300596|chr11:61318856-61300596	junctions		0.714286	0.5		0.142857			0.0769231	0.636364
SYT7	synaptotagmin VII [Source:HGNC Symbol;Acc:11514]	ENSG00000011347:E7.1-E8.1	ENSG00000011347:E3.1-E9.1	ENSG00000011347:E7.1|ENSG00000011347:E8.1	2.16667	0.546798	0.788115	1	chr11:61309683-61305738|chr11:61318856-61300596	junctions		0.666667	0.689655		0.142857			0.142857
LARS2	leucyl-tRNA synthetase 2, mitochondrial [Source:HGNC Symbol;Acc:17095]	ENSG00000011376:E3.1-E4.1	ENSG00000011376:E1.4-E4.1	ENSG00000011376:E3.1	0.227273	0.571429	0.202235	0.666667	chr3:45430172-45435925|chr3:45433140-45435925	junctions		1	0.782609	1			1	1	1	1	1	0.958333	1		1	1			0.428571
LARS2	leucyl-tRNA synthetase 2, mitochondrial [Source:HGNC Symbol;Acc:17095]	ENSG00000011376:I15.1_45539732-E16.1	ENSG00000011376:E15.1-E16.1	ENSG00000011376:I15.1_45539732	0.178571	0.510972	-0.182875	0.146341	chr3:45539732-45541934|chr3:45537865-45541934	junctions		0.0344828	0.1	0.05	0.0416667	0.0416667		0.125	0.0833333	0.1	0.0555556	0.0588235			0.111111	0.04	0.166667	0.166667	0.545455
PIK3C2A	phosphatidylinositol-4-phosphate 3-kinase, catalytic subunit type 2 alpha [Source:HGNC Symbol;Acc:8971]	ENSG00000011405:E32.1-E33.1	ENSG00000011405:E32.1-E34.1	ENSG00000011405:E33.1	0.116505	0.26087	-0.113794	0.717241	chr11:17118604-17113823|chr11:17118604-17115932	junctions	0.73913	1	1	1	1	0.864407	1	1	1	1	1	1	1	1	1	1	1	1	1
PIK3C2A	phosphatidylinositol-4-phosphate 3-kinase, catalytic subunit type 2 alpha [Source:HGNC Symbol;Acc:8971]	ENSG00000011405:E5.3-E6.1	ENSG00000011405:E1.4-E6.1	ENSG00000011405:E5.3	0.342857	0.324324	0.128383	0.525	chr11:17229395-17177176|chr11:17190224-17177176	junctions	1	1	1		1			1	1	1	1	1	1	1	1	1		0.675676	1
PIK3C2A	phosphatidylinositol-4-phosphate 3-kinase, catalytic subunit type 2 alpha [Source:HGNC Symbol;Acc:8971]	ENSG00000011405:E1.4-E2.1	ENSG00000011405:E1.4-E5.1	ENSG00000011405:E2.1	0.135593	0.4	0.203813	0.075	chr11:17229395-17225922|chr11:17229395-17191353	junctions		0.0625	0.0454545		0.225		0.0714286	0.125	0.0166667	0.375			0.0606061			0.04		0.416667	0.0294118
PIK3C2A	phosphatidylinositol-4-phosphate 3-kinase, catalytic subunit type 2 alpha [Source:HGNC Symbol;Acc:8971]	ENSG00000011405:E13.1-E14.1	ENSG00000011405:E13.1-E15.1	ENSG00000011405:E14.1	0.188679	0.416667	-0.113338	0.425	chr11:17158029-17156576|chr11:17158029-17156706	junctions	1	1	1	1	1		1	1	1	1		1	1	1	0.583333	1		1	1
PIK3C2A	phosphatidylinositol-4-phosphate 3-kinase, catalytic subunit type 2 alpha [Source:HGNC Symbol;Acc:8971]	ENSG00000011405:E2.1-E5.1	ENSG00000011405:E1.4-E5.1	ENSG00000011405:E5.1|ENSG00000011405:E2.1	0.101695	0.566667	0.141199	0.175	chr11:17225854-17191353|chr11:17229395-17191353	junctions		0.0625	0.25		0.162162		0.0714286	0.125	0.0166667	0.583333			0.03125			0.04		0.125	0.0294118
PLAUR	plasminogen activator, urokinase receptor [Source:HGNC Symbol;Acc:9053]	ENSG00000011422:E8.3-E10.1	ENSG00000011422:E8.3-E9.1	ENSG00000011422:E9.1	0.309227	0.444444	0.905611	0.484496	chr19:44156377-44150700|chr19:44156377-44153295	junctions	0.202783	0.214286	0.454545	0.128205	0.235294	0.327225	0.275862	0.217391	0.125	0.151111		0.166667	0.235294	0.173554	0.127451	0.34	0.0238095		0.481481
PLAUR	plasminogen activator, urokinase receptor [Source:HGNC Symbol;Acc:9053]	ENSG00000011422:E7.2-E9.1	ENSG00000011422:E6.5-E8.1	ENSG00000011422:E8.1	0.916667	0.8	0.00563391	0.290323	chr19:44159591-44153295|chr19:44160631-44156523	junctions	0.0769231					0.142857				0.8								0.9	0.125
ANLN	anillin, actin binding protein [Source:HGNC Symbol;Acc:14082]	ENSG00000011426:E11.2-E12.1	ENSG00000011426:E11.2-E13.1	ENSG00000011426:E12.1	0.126482	0.266667	0.989502	1	chr7:36455493-36458853|chr7:36455493-36456689	junctions			0.888112		1			1		0.846154				0.733333		1
ANLN	anillin, actin binding protein [Source:HGNC Symbol;Acc:14082]	ENSG00000011426:E11.2-E13.1	ENSG00000011426:E10.1-E13.2_36458929	ENSG00000011426:E13.1	0.727273	0.428571	0.985177	1	chr7:36450775-36458929|chr7:36455493-36458853	junctions			0.428571
ANLN	anillin, actin binding protein [Source:HGNC Symbol;Acc:14082]	ENSG00000011426:E23.1-E24.1	ENSG00000011426:E23.1-E25.1	ENSG00000011426:E24.1	0.381295	0.438283	0.943355	1	chr7:36466637-36467916|chr7:36466637-36478813	junctions			0.279793	0.0625	0.0232558				0.461538	0.0588235				0.142857	0.0769231				0.0714286
WIZ	widely interspaced zinc finger motifs [Source:HGNC Symbol;Acc:30917]	ENSG00000011451:I3.1_15553487-I3.1_15551526	ENSG00000011451:E3.1-E5.1	ENSG00000011451:I3.1_15553487	0.727273	0.916667	-0.201117	0.111111	chr19:15553487-15551526|chr19:15558914-15547940	junctions		0.375			0.166667							0.142857			1			0.0833333
WIZ	widely interspaced zinc finger motifs [Source:HGNC Symbol;Acc:30917]	ENSG00000011451:E8.1-E9.2	ENSG00000011451:E6.1_15544052-E9.2	ENSG00000011451:E8.1	1.125	0.947368	-0.228082	0.361702	chr19:15544052-15541993|chr19:15543245-15541993	junctions	1				0.0526316		1	1		1			1	1	1	1	1
WIZ	widely interspaced zinc finger motifs [Source:HGNC Symbol;Acc:30917]	ENSG00000011451:E8.1-E9.2	ENSG00000011451:E5.3-E10.1	ENSG00000011451:E8.1|ENSG00000011451:E9.2	0.75	0.923077	-0.031826	0.361702	chr19:15547617-15540900|chr19:15543245-15541993	junctions	1				0.0769231		1	1		1			1	1	1	0.652174	1	0.333333
WIZ	widely interspaced zinc finger motifs [Source:HGNC Symbol;Acc:30917]	ENSG00000011451:E4.2-E5.1	ENSG00000011451:E3.1-E5.1	ENSG00000011451:E4.2	1.36364	0.916667	-0.0643243	0.361111	chr19:15558914-15547940|chr19:15549389-15547940	junctions		0.722222			0.166667							0.142857			1	0.6	1	0.0833333
WIZ	widely interspaced zinc finger motifs [Source:HGNC Symbol;Acc:30917]	ENSG00000011451:E11.3-E12.1	ENSG00000011451:E10.1-E12.1	ENSG00000011451:E11.3	0.428571	0.833333	0.0170578	0.6875	chr19:15540397-15538344|chr19:15538921-15538344	junctions	0.166667	1		1	1	1	1	0.666667	1	0.741935	1	1	1	0.285714	0.588235	1	1	1	1
WIZ	widely interspaced zinc finger motifs [Source:HGNC Symbol;Acc:30917]	ENSG00000011451:E8.1-E9.2	ENSG00000011451:E5.3-E9.2	ENSG00000011451:E8.1	0.3125	0.833333	0.0508093	0.361702	chr19:15547617-15541993|chr19:15543245-15541993	junctions	0.642857						1	0.916667		1		0.166667	1	0.875	1	1	1
RABGAP1	RAB GTPase activating protein 1 [Source:HGNC Symbol;Acc:17155]	ENSG00000011454:I6.1_125747048-E7.1	ENSG00000011454:E4.2-E7.1	ENSG00000011454:I6.1_125747048	1.75	0.933333	-0.105105	0.0278746	chr9:125719488-125748494|chr9:125747048-125748494	junctions			1						0.0666667						1
RABGAP1	RAB GTPase activating protein 1 [Source:HGNC Symbol;Acc:17155]	ENSG00000011454:E11.1_125758868-E12.1	ENSG00000011454:E11.1-E12.1	ENSG00000011454:E11.1_125758868	0.383721	0.362132	0.155526	0.276423	chr9:125758868-125759538|chr9:125758884-125759538	junctions	0.0138889	0.0117647	0.0175439	0.0357143	0.016129	0.373626	0.0147059	0.0344828	0.0212766	0.05	0.0833333	0.0625	0.037037	0.04	0.0114943	0.0222222	0.0357143	0.037037	0.0666667
RABGAP1	RAB GTPase activating protein 1 [Source:HGNC Symbol;Acc:17155]	ENSG00000011454:E20.1-E21.1	ENSG00000011454:E19.1-E22.1	ENSG00000011454:E20.1|ENSG00000011454:E21.1	1	0.833333	-0.0660819	0.101695	chr9:125827740-125835831|chr9:125832703-125833691	junctions								1								0.166667
RABGAP1	RAB GTPase activating protein 1 [Source:HGNC Symbol;Acc:17155]	ENSG00000011454:E2.3-E4.1	ENSG00000011454:E2.3-E4.2	ENSG00000011454:E4.1	0.156627	0.371429	0.631567	0.166667	chr9:125703367-125719428|chr9:125703367-125719290	junctions					0.628571		1		0.884211				1			1		1
RABGAP1	RAB GTPase activating protein 1 [Source:HGNC Symbol;Acc:17155]	ENSG00000011454:E2.5-E4.1	ENSG00000011454:E2.3-E4.1	ENSG00000011454:E2.5	0.305147	0.277778	0.895287	0.541667	chr9:125703367-125719290|chr9:125703372-125719290	junctions	1	1	1		0.85		0.722222	0.916667	0.766854			1	0.890244		1	0.758621	1	0.828283	1
RABGAP1	RAB GTPase activating protein 1 [Source:HGNC Symbol;Acc:17155]	ENSG00000011454:E16.1-I16.1_125785442	ENSG00000011454:E16.1-E19.1	ENSG00000011454:I16.1_125785442	0.20765	0.292275	0.0665798	0.284672	chr9:125782738-125785442|chr9:125782738-125827627	junctions	0.0181818	0.0102041	0.00740741	0.29771	0.0105263	0.0140845	0.0075188	0.025641	0.00869565	0.0416667	0.0416667	0.109589	0.015873	0.0243902	0.00543478	0.0120482	0.00952381	0.0227273	0.0384615
RABGAP1	RAB GTPase activating protein 1 [Source:HGNC Symbol;Acc:17155]	ENSG00000011454:E4.2-E7.1	ENSG00000011454:E2.5-E6.1	ENSG00000011454:E6.1|ENSG00000011454:E4.2	2.33333	0.380952	0.861113	0.0297619	chr9:125703372-125746764|chr9:125719488-125748494	junctions					0.333333				0.714286
RABGAP1	RAB GTPase activating protein 1 [Source:HGNC Symbol;Acc:17155]	ENSG00000011454:E4.2-E7.1	ENSG00000011454:E2.3-E6.1	ENSG00000011454:E6.1|ENSG00000011454:E4.2	2	0.681818	0.986696	0.0297619	chr9:125703367-125746764|chr9:125719488-125748494	junctions									0.681818
RABGAP1	RAB GTPase activating protein 1 [Source:HGNC Symbol;Acc:17155]	ENSG00000011454:E2.3-E3.1	ENSG00000011454:E2.3-E4.2	ENSG00000011454:E3.1	0.615385	0.325758	0.748288	0.0252101	chr9:125703367-125707611|chr9:125703367-125719428	junctions					0.409091				0.0833333
RABGAP1	RAB GTPase activating protein 1 [Source:HGNC Symbol;Acc:17155]	ENSG00000011454:E16.1-I16.1_125788312	ENSG00000011454:E16.1-I16.1_125783170		1.53846	0.506536	0.828796	0	chr9:125782738-125788312|chr9:125782738-125783170	others					0.617647										0.111111
DCN	decorin [Source:HGNC Symbol;Acc:2705]	ENSG00000011465:E6.2-E8.1	ENSG00000011465:E6.2-E11.1	ENSG00000011465:E8.1	1.2	0.96	0.0696681	0.0769231	chr12:91572119-91552286|chr12:91572119-91566645	junctions	0.04								1	0.655172			1	1		1
DCN	decorin [Source:HGNC Symbol;Acc:2705]	ENSG00000011465:E6.2-E13.1	ENSG00000011465:E6.2-E15.1	ENSG00000011465:E13.1	2.51821	0.285949	0.900256	0.0769231	chr12:91572119-91540029|chr12:91572119-91546966	junctions	0.543517	0.502513		0.595339	0.661376		0.632432	0.6	0.690323	0.575221	0.571429	0.788462	0.694286	0.557692	0.55624	0.71599	0.650485	0.759322	0.614679
DCN	decorin [Source:HGNC Symbol;Acc:2705]	ENSG00000011465:E10.1-E13.1	ENSG00000011465:E11.4-E13.1	ENSG00000011465:E12.1|ENSG00000011465:E11.4	0.434783	0.909091	0.22274	0.0769231	chr12:91558382-91546966|chr12:91552073-91546966	junctions	0.125	0.166667					0.0526316			0.133333			0.206897		1
DCN	decorin [Source:HGNC Symbol;Acc:2705]	ENSG00000011465:I5.1_91572695-E6.1	ENSG00000011465:E4.1-E6.1	ENSG00000011465:I5.1_91572695	0.233333	0.43833	0.0371433	0.0769231	chr12:91572695-91572362|chr12:91573964-91572362	junctions	0.0322581									0.470588						0.0416667
DCN	decorin [Source:HGNC Symbol;Acc:2705]	ENSG00000011465:E10.1-E12.1	ENSG00000011465:E11.4-E13.1	ENSG00000011465:E12.1|ENSG00000011465:E11.4	0.434783	0.416667	0.327495	0.0769231	chr12:91558382-91550965|chr12:91552073-91546966	junctions	0.125	0.166667					0.0526316			0.458333			0.0416667
DCN	decorin [Source:HGNC Symbol;Acc:2705]	ENSG00000011465:E3.2-E6.1	ENSG00000011465:E2.1-E6.1	ENSG00000011465:E3.2	5.58824	0.956522	0.602411	0.0769231	chr12:91576351-91572362|chr12:91574225-91572362	junctions	0.204082		1		1		0.0434783			0.375						0.159292		1
DCN	decorin [Source:HGNC Symbol;Acc:2705]	ENSG00000011465:I5.1_91572795-E6.1	ENSG00000011465:E4.1-E6.1	ENSG00000011465:I5.1_91572795	0.166667	0.967742	-0.0927101	0.0769231	chr12:91572795-91572362|chr12:91573964-91572362	junctions	0.0322581				1					0.1						0.0416667
DCN	decorin [Source:HGNC Symbol;Acc:2705]	ENSG00000011465:E11.4-E13.1	ENSG00000011465:E10.1-E15.1	ENSG00000011465:E12.1	0.105991	0.323944	0.285871	0.0769231	chr12:91552073-91546966|chr12:91558382-91540029	junctions	0.135593	0.117647		0.0172414	0.00862069		0.105556		0.0128205	0.1		0.02	0.338028	0.142857	0.0120482	0.00458716		0.0147059	0.192308
DCN	decorin [Source:HGNC Symbol;Acc:2705]	ENSG00000011465:E6.2-E12.1	ENSG00000011465:E10.1-E15.1	ENSG00000011465:E11.1|ENSG00000011465:E12.1|ENSG00000011465:E10.1	2.86636	0.981818	0.791332	0.0769231	chr12:91572119-91550965|chr12:91558382-91540029	junctions	0.0192308	0.0217391		0.707692	0.00862069		0.504615		0.628019	0.515385		0.02	0.0208333	0.142857	0.666667	0.741667	1	0.719665	0.0454545
DCN	decorin [Source:HGNC Symbol;Acc:2705]	ENSG00000011465:E5.7-E6.1	ENSG00000011465:E1.5-E6.1	ENSG00000011465:E5.7	1.6428	0.452955	0.810129	0.373148	chr12:91576432-91572362|chr12:91573139-91572362	junctions	0.628558	0.460222	0.686869	0.661169	0.499224		0.756011	0.633472	0.676129	0.677846	0.432927	0.5	0.672316	0.672794	0.629869	0.303056	0.65316	0.38403	0.554307
DCN	decorin [Source:HGNC Symbol;Acc:2705]	ENSG00000011465:E4.1-E6.1	ENSG00000011465:E2.1-E6.1	ENSG00000011465:E4.1	0.315789	0.623188	0.807518	0.0769231	chr12:91573964-91572362|chr12:91576351-91572362	junctions	0.442857						0.0434783			0.666667						0.201681
DCN	decorin [Source:HGNC Symbol;Acc:2705]	ENSG00000011465:E6.2-E7.1	ENSG00000011465:E6.2-E8.1	ENSG00000011465:E7.1	0.95	0.952381	0.118494	0.0769231	chr12:91572119-91566645|chr12:91572119-91571402	junctions				1	1				0.047619	0.357143			0.0714286	0.375		0.740741			1
DCN	decorin [Source:HGNC Symbol;Acc:2705]	ENSG00000011465:E10.1-E15.1	ENSG00000011465:E6.2-E13.1	ENSG00000011465:E13.1|ENSG00000011465:E11.1|ENSG00000011465:E12.1|ENSG00000011465:E10.1	0.241379	0.366754	0.902136	0.0769231	chr12:91558382-91540029|chr12:91572119-91546966	junctions	0.145658	0.317241		0.171598	0.317808		0.316406	0.0222222	0.268041	0.281596	0.0625	0.381679	0.165517	0.2	0.187359	0.195166	0.0149254	0.233677	0.25
DCN	decorin [Source:HGNC Symbol;Acc:2705]	ENSG00000011465:E15.4_91539937-E15.8	ENSG00000011465:E15.4-E15.8		2.20192	0.990476	-0.056674	0	chr12:91539839-91539511|chr12:91539937-91539511	others										0.00952381						1
DCN	decorin [Source:HGNC Symbol;Acc:2705]	ENSG00000011465:I5.1_91572975;I5.1_91572363	ENSG00000011465:I5.1_91572695		1	0.309278	0.409862	0	chr12:91572695-91572756|chr12:91572363-91572975	exon-retained	1	1		1	1		1	0.785714	1	0.690722			1		1	1		1	1
DCN	decorin [Source:HGNC Symbol;Acc:2705]	ENSG00000011465:I5.1_91572975;I5.1_91572363	ENSG00000011465:I5.1_91572795		1	0.285714	0.798999	0	chr12:91572795-91572831|chr12:91572363-91572975	exon-retained	1	0.897959		0.777778	0.902778		0.731707	1	0.787879	1		0.714286	1		0.873016	0.819549		0.779412	0.846154
QPCTL	glutaminyl-peptide cyclotransferase-like [Source:HGNC Symbol;Acc:25952]	ENSG00000011478:E2.1-I2.1_46197334	ENSG00000011478:E2.1-E3.1_46198659	ENSG00000011478:I2.1_46197334	0.857143	0.875	-0.0633486	0.166667	chr19:46196814-46198659|chr19:46196814-46197334	junctions	0.125			1
PPP5C	protein phosphatase 5, catalytic subunit [Source:HGNC Symbol;Acc:9322]	ENSG00000011485:E5.1-E6.7	ENSG00000011485:E5.1-E6.11	ENSG00000011485:E6.7	0.296651	0.364706	0.117732	0.967742	chr19:46879831-46887037|chr19:46879831-46886668	junctions	0.833333	1	0.635294	0.85567	0.933962	1	0.803922	1	0.9375	0.958333	1	1	0.891892	0.923077	0.961165	0.968	1	0.911765	0.858025
PPP5C	protein phosphatase 5, catalytic subunit [Source:HGNC Symbol;Acc:9322]	ENSG00000011485:E10.1-E10.3	ENSG00000011485:E10.2		1	0.453846	-0.152296	0	chr19:46893389-46893541|chr19:46893389-46893541	exon-retained	0.883721	0.956989	1	0.546154	0.948276	1	0.971831	0.883333	0.97973	0.910714	0.954545	0.958333	0.910448	0.921053	0.846154	0.932039	0.985507	0.979592	0.95858
CEP68	centrosomal protein 68kDa [Source:HGNC Symbol;Acc:29076]	ENSG00000011523:E1.6-E2.1	ENSG00000011523:E1.5-E2.1	ENSG00000011523:E1.6	1.35714	0.714286	0.442116	0.75	chr2:65283658-65296533|chr2:65283662-65296533	junctions	0.285714	0.44			0.818182	1		0.5		0.441176			1		1	0.642857	1	1
CEP68	centrosomal protein 68kDa [Source:HGNC Symbol;Acc:29076]	ENSG00000011523:E1.6-I3.2	ENSG00000011523:E1.5-E2.1	ENSG00000011523:I3.2	0.263158	0.95	-0.196349	0.2	chr2:65283662-65298588|chr2:65283658-65296533	junctions	0.0625	0.0666667						0.125		0.05			1			0.166667
CEP68	centrosomal protein 68kDa [Source:HGNC Symbol;Acc:29076]	ENSG00000011523:E1.5-I3.2	ENSG00000011523:E2.4-E3.2	ENSG00000011523:I3.2	0.159091	0.811111	-0.165052	0.2	chr2:65283658-65298588|chr2:65296935-65298588	junctions	0.03125	0.0384615	0.833333	0.0625	0.0833333	0.0769231	0.0555556	0.125	0.0666667	0.142857	0.0714286		0.166667		0.0434783	0.0666667	0.0222222	0.470588	0.277778
CEP68	centrosomal protein 68kDa [Source:HGNC Symbol;Acc:29076]	ENSG00000011523:E3.10-E5.1	ENSG00000011523:I3.1_65300115;I3.1_65301069		1	0.909091	0.254123	0	chr2:65300115-65301069|chr2:65300114-65301416	exon-retained	1	0.770492	0.747899	0.84	0.852459	1	0.625	0.5	0.746032	0.588235	0.0909091	0.513514	0.884615	0.363636	0.569892	0.763636	1	0.511905	0.467742
CEP68	centrosomal protein 68kDa [Source:HGNC Symbol;Acc:29076]	ENSG00000011523:E5.1-E7.1	ENSG00000011523:E6.1-I6.1_65307410		0.714286	0.875	-0.0879599	0	chr2:65305098-65307410|chr2:65301538-65309670	others					0.125				1
MAP4K3	mitogen-activated protein kinase kinase kinase kinase 3 [Source:HGNC Symbol;Acc:6865]	ENSG00000011566:E16.1-E18.2	ENSG00000011566:E15.1-E18.2	ENSG00000011566:E16.1	0.513889	0.540179	0.592494	0.365385	chr2:39535084-39526942|chr2:39536602-39526942	junctions	0.0344828	0.390625	0.272727	0.03125	0.395833		0.176471	0.454545	0.238806	0.444444	0.363636	0.345455	0.545455	0.571429	0.52	0.492958	0.0652174	0.207547	0.272727
MAP4K3	mitogen-activated protein kinase kinase kinase kinase 3 [Source:HGNC Symbol;Acc:6865]	ENSG00000011566:E18.2-I18.1_39524987	ENSG00000011566:E18.2-E20.1	ENSG00000011566:I18.1_39524987	0.107143	0.404902	-0.309076	0.119048	chr2:39526884-39524987|chr2:39526884-39520409	junctions	0.0217391	0.0149254	0.015873	0.0333333	0.0117647	0.0222222	0.03125	0.047619	0.0136986	0.04	0.0416667	0.0263158	0.0222222	0.0666667	0.0178571	0.012987	0.416667	0.0434783	0.030303
MAP4K3	mitogen-activated protein kinase kinase kinase kinase 3 [Source:HGNC Symbol;Acc:6865]	ENSG00000011566:E34.1-E35.1	ENSG00000011566:E34.1-E35.1_39481686	ENSG00000011566:E35.1	0.154762	0.288889	-0.0235318	1	chr2:39485489-39481686|chr2:39485489-39481661	junctions	1	1	1	0.711111	0.95	1	1	0.959184	1	1	1	1	1	0.947368	1	1	1	1	1
MAP4K3	mitogen-activated protein kinase kinase kinase kinase 3 [Source:HGNC Symbol;Acc:6865]	ENSG00000011566:E15.1-E16.1	ENSG00000011566:E15.1-E18.2	ENSG00000011566:E16.1	0.694444	0.977273	0.336698	0.323077	chr2:39536602-39535146|chr2:39536602-39526942	junctions	0.243243	0.25	0.368421	0.03125	0.6375	1	0.391304	0.485714	0.26087	0.444444	0.75	0.294118	0.444444	0.571429	0.647059	0.538462	0.0227273	0.391304	0.157895
MAP4K3	mitogen-activated protein kinase kinase kinase kinase 3 [Source:HGNC Symbol;Acc:6865]	ENSG00000011566:E10.1-E14.2	ENSG00000011566:E13.1-I13.1_39548297		0.714286	0.875	-0.0555556	0	chr2:39552659-39548297|chr2:39553287-39542529	others			0.125						1
ZBTB32	zinc finger and BTB domain containing 32 [Source:HGNC Symbol;Acc:16763]	ENSG00000011590:E5.1-E6.1	ENSG00000011590:E4.2-E6.1	ENSG00000011590:E5.1	2.55556	0.727273	0.989556	1	chr19:36206409-36206841|chr19:36206732-36206841	junctions					0.727273
ZBTB32	zinc finger and BTB domain containing 32 [Source:HGNC Symbol;Acc:16763]	ENSG00000011590:E2.4-E4.1	ENSG00000011590:E2.2-E4.1	ENSG00000011590:E2.4	1.88889	0.971429	-0.074891	1	chr19:36203935-36205425|chr19:36204356-36205425	junctions				1	0.0285714														1
ZBTB32	zinc finger and BTB domain containing 32 [Source:HGNC Symbol;Acc:16763]	ENSG00000011590:E5.1-E6.1	ENSG00000011590:E4.2-E7.1	ENSG00000011590:E5.1|ENSG00000011590:E6.1	2.55556	0.727273	0.989556	1	chr19:36206409-36207035|chr19:36206732-36206841	junctions					0.727273
ZBTB32	zinc finger and BTB domain containing 32 [Source:HGNC Symbol;Acc:16763]	ENSG00000011590:E2.2-E3.1	ENSG00000011590:E2.4-E4.1	ENSG00000011590:E2.4	0.555556	0.909091	-0.074891	1	chr19:36203935-36205049|chr19:36204356-36205425	junctions				0.111111	1														0.0526316
TYROBP	TYRO protein tyrosine kinase binding protein [Source:HGNC Symbol;Acc:12449]	ENSG00000011600:E1.5-E2.1	ENSG00000011600:E1.4-E2.1	ENSG00000011600:E1.5|ENSG00000011600:E2.1	0.386604	0.278577	0.988864	0.605556	chr19:36399077-36398664|chr19:36399070-36398664	junctions	0.803797	1	1	0.821429	1	0.721423		0.832061	1	0.903226	1	1	1	1	1	0.842105		0.939394	0.902439
TYROBP	TYRO protein tyrosine kinase binding protein [Source:HGNC Symbol;Acc:12449]	ENSG00000011600:E1.5-E2.1	ENSG00000011600:E1.4-E2.3	ENSG00000011600:E1.5|ENSG00000011600:E2.1	0.296122	0.439024	0.976299	0.605556	chr19:36399077-36398482|chr19:36399070-36398664	junctions	0.78882	1	1	0.560976	1	0.771739		0.893443	1	0.965517	0.806452	0.769231	0.951613	1	0.84	0.842105		0.939394	0.755102
TYROBP	TYRO protein tyrosine kinase binding protein [Source:HGNC Symbol;Acc:12449]	ENSG00000011600:E1.5-E2.3	ENSG00000011600:E1.4-E2.3	ENSG00000011600:E1.5|ENSG00000011600:E2.1	0.857143	0.572973	0.987998	0.0555556	chr19:36399070-36398482|chr19:36399077-36398482	junctions	0.32			0.027027		0.462687		0.434783		0.6	0.142857	0.142857	0.5		0.428571	0.538462			0.368421
TYROBP	TYRO protein tyrosine kinase binding protein [Source:HGNC Symbol;Acc:12449]	ENSG00000011600:E2.1-E2.3	ENSG00000011600:E2.2		1	0.545455	0.967601	0	chr19:36398482-36398632|chr19:36398632-36398482	exon-retained	0.782007	0.8125	1	0.650794	0.774194	0.844221	0.454545	0.907143	0.555556	0.908696	0.72	0.489362	0.689655	0.742857	0.589744	0.702703	0.846154	0.828571	0.732394
TYROBP	TYRO protein tyrosine kinase binding protein [Source:HGNC Symbol;Acc:12449]	ENSG00000011600:E2.3-E2.8	ENSG00000011600:E2.3-E2.7		0.217391	0.25188	0.996664	0	chr19:36398348-36398166|chr19:36398348-36398163	others	0.199601	0.206349	0.169355	0.220779	0.141553	0.178806	0.147929	0.155844	0.105263	0.138047	0.106061	0.180328	0.137037	0.259259	0.190184	0.159533	0.357143	0.177536	0.16819
TMEM159	transmembrane protein 159 [Source:HGNC Symbol;Acc:30136]	ENSG00000011638:E6.1-E8.1	ENSG00000011638:E4.2-E9.1	ENSG00000011638:E8.1|ENSG00000011638:E6.1	0.352941	0.715278	0.243135	0.25	chr16:21185469-21190118|chr16:21181926-21190796	junctions		0.0625								0.777778				0.190476		0.0833333
TMEM159	transmembrane protein 159 [Source:HGNC Symbol;Acc:30136]	ENSG00000011638:E1.7-E2.1	ENSG00000011638:E1.7-E2.3	ENSG00000011638:E2.1	0.585034	0.784314	0.716717	0.75	chr16:21170067-21172406|chr16:21170067-21172299	junctions	1	0.632479		1	0.215686	1	0.416667	0.666667	0.489796	0.730769			0.516129	0.619718	0.732877	1		0.405941	0.333333
BRCA1	breast cancer 1, early onset [Source:HGNC Symbol;Acc:1100]	ENSG00000012048:E14.7-E16.1	ENSG00000012048:E14.7-E16.2	ENSG00000012048:E16.1	0.342246	0.857143	0.969776	1	chr17:41234421-41228628|chr17:41234421-41228631	junctions		0.142857	0.666667		0.584615				0.746032				1			0.736842			1
BRCA1	breast cancer 1, early onset [Source:HGNC Symbol;Acc:1100]	ENSG00000012048:E6.2-E7.1	ENSG00000012048:E6.1-E7.1	ENSG00000012048:E6.2	0.625	0.833333	-0.194161	0.75	chr17:41258495-41256973|chr17:41258473-41256973	junctions				0.166667		1	1			1					1
BRCA1	breast cancer 1, early onset [Source:HGNC Symbol;Acc:1100]	ENSG00000012048:E1.1-I1.1_41300800	ENSG00000012048:E2.1-I1.1_41300800		1	0.888889	-0.0923396	0	chr17:41318997-41300800|chr17:41322143-41300800	others									0.111111							1
BRCA1	breast cancer 1, early onset [Source:HGNC Symbol;Acc:1100]	ENSG00000012048:E12.10-E13.1	ENSG00000012048:I12.1_41243114;I12.1_41243050		1	0.307692	0.915711	0	chr17:41243050-41243114|chr17:41243452-41243049	exon-retained					0.954545		1		0.959036			1			1	0.692308			1
BRCA1	breast cancer 1, early onset [Source:HGNC Symbol;Acc:1100]	ENSG00000012048:E1.1-I1.1_41300800	ENSG00000012048:E1.1-I1.1_41319866		1.6	0.555556	0.258551	0	chr17:41322143-41319866|chr17:41322143-41300800	others															0.444444	1
ERCC1	excision repair cross-complementing rodent repair deficiency, complementation group 1 (includes overlapping antisense sequence) [Source:HGNC Symbol;Acc:3433]	ENSG00000012061:E5.6-E7.4	ENSG00000012061:E5.5-E7.4	ENSG00000012061:E5.6	0.44	0.769231	0.645584	0.326087	chr19:45927081-45926639|chr19:45927039-45926639	junctions	0.75	0.688525		0.9375	0.230769	0.617647	0.607143	0.793103	0.773585	0.725	0.928571	1	0.603774	0.815789	0.745098	1	0.696133	1	0.6
ERCC1	excision repair cross-complementing rodent repair deficiency, complementation group 1 (includes overlapping antisense sequence) [Source:HGNC Symbol;Acc:3433]	ENSG00000012061:E13.1-E16.1	ENSG00000012061:E12.2-E17.1	ENSG00000012061:E15.1|ENSG00000012061:E13.1|ENSG00000012061:E16.1	0.148148	0.516129	-0.172728	0.259542	chr19:45920079-45912983|chr19:45918119-45917003	junctions	1	1	0.909091	1	1	1	1	1	1	1	1	1	1	0.909091	1	0.483871	1	0.777778	1
ERCC1	excision repair cross-complementing rodent repair deficiency, complementation group 1 (includes overlapping antisense sequence) [Source:HGNC Symbol;Acc:3433]	ENSG00000012061:E8.3-E12.1	ENSG00000012061:E7.4-E9.1	ENSG00000012061:E9.1|ENSG00000012061:E8.3	0.555556	0.9	-0.167083	0.0182927	chr19:45924436-45920155|chr19:45926528-45923685	junctions		0.166667											0.1		1
ERCC1	excision repair cross-complementing rodent repair deficiency, complementation group 1 (includes overlapping antisense sequence) [Source:HGNC Symbol;Acc:3433]	ENSG00000012061:I1.1_45954734-E7.4	ENSG00000012061:E5.6-E7.4	ENSG00000012061:I1.1_45954734	0.104	0.310245	-0.0375422	0.107692	chr19:45954734-45926639|chr19:45927039-45926639	junctions	0.025641	0.0238095		0.0166667	0.111111	0.047619	0.0588235	0.0434783	0.0243902	0.263158	0.0769231	0.0769231	0.03125	0.318182	0.0263158	0.0169492	0.00793651	0.0555556	0.0666667
ERCC1	excision repair cross-complementing rodent repair deficiency, complementation group 1 (includes overlapping antisense sequence) [Source:HGNC Symbol;Acc:3433]	ENSG00000012061:E13.1-E15.1	ENSG00000012061:E13.1-E16.1	ENSG00000012061:E15.1	2.73148	0.281917	0.458972	1	chr19:45918119-45917003|chr19:45918119-45917292	junctions	0.716216	0.684375	0.93617	0.816038	0.925	0.929104	0.894472	0.87234	0.908654	0.819277	0.862903	0.907285	0.96129	0.895349	0.778135	0.939655	0.687861	0.966292	0.873077
ERCC1	excision repair cross-complementing rodent repair deficiency, complementation group 1 (includes overlapping antisense sequence) [Source:HGNC Symbol;Acc:3433]	ENSG00000012061:E5.6-E7.4	ENSG00000012061:E3.1-E7.4	ENSG00000012061:E7.4|ENSG00000012061:E5.6	0.384	0.623377	-0.0417444	0.326087	chr19:45952431-45926639|chr19:45927039-45926639	junctions	1	1		1	1	1	1	1	1	0.376623	1	1	1	0.449275	1	1	1	1	1
CD22	CD22 molecule [Source:HGNC Symbol;Acc:1643]	ENSG00000012124:E8.11-E11.1	ENSG00000012124:E3.8-E11.1	ENSG00000012124:E8.11	0.571429	0.5	0.367616	1	chr19:35820133-35831784|chr19:35827244-35831784	junctions			0.5	1		1			1							0.619048			1
CD22	CD22 molecule [Source:HGNC Symbol;Acc:1643]	ENSG00000012124:E5.1-E6.4	ENSG00000012124:E3.8-E7.2	ENSG00000012124:E5.1|ENSG00000012124:E6.4	0.571429	0.329721	0.743808	1	chr19:35821563-35822922|chr19:35820133-35823450	junctions				0.0526316												0.382353
CD22	CD22 molecule [Source:HGNC Symbol;Acc:1643]	ENSG00000012124:E8.11-E9.1	ENSG00000012124:E8.11-E11.1	ENSG00000012124:E9.1	0.134615	0.392045	0.949648	1	chr19:35827244-35831784|chr19:35827244-35828658	junctions			0.666667	0.893805		0.877358		0.888889	0.545455	0.9375						0.897436			0.837209
CD22	CD22 molecule [Source:HGNC Symbol;Acc:1643]	ENSG00000012124:E3.8-E7.2	ENSG00000012124:E3.8-E7.5	ENSG00000012124:E7.2	0.904762	0.463415	0.743808	1	chr19:35820133-35823497|chr19:35820133-35823450	junctions				1												0.536585
CD22	CD22 molecule [Source:HGNC Symbol;Acc:1643]	ENSG00000012124:E6.4-E7.3	ENSG00000012124:E3.8-E7.2	ENSG00000012124:E7.2	1	0.954545	0.479132	1	chr19:35822977-35823456|chr19:35820133-35823450	junctions				0.0526316		1										0.511628
CD22	CD22 molecule [Source:HGNC Symbol;Acc:1643]	ENSG00000012124:E3.8-E7.2	ENSG00000012124:E3.8-E7.3	ENSG00000012124:E7.2	2.7619	0.725	0.743808	1	chr19:35820133-35823456|chr19:35820133-35823450	junctions				1												0.275
CD22	CD22 molecule [Source:HGNC Symbol;Acc:1643]	ENSG00000012124:E3.8-E6.4	ENSG00000012124:E3.8-E7.2	ENSG00000012124:E6.4	0.403846	0.514286	0.534996	1	chr19:35820133-35823450|chr19:35820133-35822922	junctions				0.485714		1		1	1							0.716216			1
CD22	CD22 molecule [Source:HGNC Symbol;Acc:1643]	ENSG00000012124:E14.1-E15.1	ENSG00000012124:E13.1-E15.1	ENSG00000012124:E14.1	0.116848	0.666667	0.804687	1	chr19:35836029-35837054|chr19:35836623-35837054	junctions			0.52381	0.868217	1	1		1	0.826087	1						0.851724		0.333333	0.938931
CD22	CD22 molecule [Source:HGNC Symbol;Acc:1643]	ENSG00000012124:E9.3-E11.1	ENSG00000012124:E8.11-E11.1	ENSG00000012124:E9.3	6.42857	0.812067	0.549732	1	chr19:35828924-35831784|chr19:35827244-35831784	junctions			0.869565	0.0769231		0.0714286			0.545455							0.883495			0.681818
SEMA3B	sema domain, immunoglobulin domain (Ig), short basic domain, secreted, (semaphorin) 3B [Source:HGNC Symbol;Acc:10724]	ENSG00000012171:E9.4-E10.1	ENSG00000012171:E9.4-E9.5_50312608		1.77778	0.642857	0.643931	0	chr3:50312484-50312608|chr3:50312484-50312991	others	0.526316		0.166667					0.809524
SEMA3B	sema domain, immunoglobulin domain (Ig), short basic domain, secreted, (semaphorin) 3B [Source:HGNC Symbol;Acc:10724]	ENSG00000012171:E9.4-E9.6_50312739	ENSG00000012171:E9.4-E9.5_50312608		5.66667	0.828571	0.298447	0	chr3:50312484-50312739|chr3:50312484-50312608	others	0.1		0.166667					0.928571
SEMA3B	sema domain, immunoglobulin domain (Ig), short basic domain, secreted, (semaphorin) 3B [Source:HGNC Symbol;Acc:10724]	ENSG00000012171:E9.4-E9.6	ENSG00000012171:E9.5		1	0.697674	0.929241	0	chr3:50312484-50312733|chr3:50312484-50312733	exon-retained	0.428115	1	0.302326	0.72093	0.791667		0.651685	0.798524	0.658537	0.876448		0.646154	1	0.654762	0.488372	0.44697	0.714286	0.657895
SEMA3B	sema domain, immunoglobulin domain (Ig), short basic domain, secreted, (semaphorin) 3B [Source:HGNC Symbol;Acc:10724]	ENSG00000012171:E11.1-E11.3	ENSG00000012171:E11.2		1	0.285714	0.95354	0	chr3:50313275-50313733|chr3:50313275-50313733	exon-retained	0.846154	1	0.833333	0.714286	1		0.928571	0.975488	1	0.989437		0.981481		1	0.925926	1		1	1
SEMA3B	sema domain, immunoglobulin domain (Ig), short basic domain, secreted, (semaphorin) 3B [Source:HGNC Symbol;Acc:10724]	ENSG00000012171:E9.2-E9.4	ENSG00000012171:E9.3		1	0.25641	0.931229	0	chr3:50312365-50312443|chr3:50312365-50312443	exon-retained	0.844156	1	0.782609	0.74359	0.941176		0.968254	0.956725	0.866667	0.96347		0.893939	1	0.942308	0.901639	0.865385		1	1
SEMA3B	sema domain, immunoglobulin domain (Ig), short basic domain, secreted, (semaphorin) 3B [Source:HGNC Symbol;Acc:10724]	ENSG00000012171:E8.12-E8.20	ENSG00000012171:E8.12-E8.15		0.192308	0.83871	0.592341	0	chr3:50311077-50311175|chr3:50311077-50311347	others								0.16129		1
SEMA3B	sema domain, immunoglobulin domain (Ig), short basic domain, secreted, (semaphorin) 3B [Source:HGNC Symbol;Acc:10724]	ENSG00000012171:E8.17-E8.20	ENSG00000012171:E8.17-E8.19		1.08116	0.833333	0.998938	0	chr3:50311259-50311344|chr3:50311259-50311347	others	0.769231	0.166667	0.721311	0.75			0.58	0.519731	0.391304	0.52		0.785714	0.333333	0.530303	0.714286	0.535714		0.361111	1
SEMA3B	sema domain, immunoglobulin domain (Ig), short basic domain, secreted, (semaphorin) 3B [Source:HGNC Symbol;Acc:10724]	ENSG00000012171:E8.17-E8.19	ENSG00000012171:E8.18		1	0.857143	0.96226	0	chr3:50311259-50311344|chr3:50311259-50311344	exon-retained	0.941176	1	0.72				1	0.963356	1	0.928994		1	1	0.941176	1	0.9		0.923077	0.142857
EXTL3	exostosin-like glycosyltransferase 3 [Source:HGNC Symbol;Acc:3518]	ENSG00000012232:E3.2-E11.1	ENSG00000012232:E9.2-E11.1	ENSG00000012232:E11.1	0.285714	0.548644	-0.0804531	0.16129	chr8:28480327-28570974|chr8:28559176-28570974	junctions		0.0384615	0.037037		0.0555556	0.0344828	0.125	0.555556	0.0344828	0.578947	0.142857	0.0833333	0.030303		0.125	0.102564	0.0588235	0.166667	0.0833333
NR1H4	nuclear receptor subfamily 1, group H, member 4 [Source:HGNC Symbol;Acc:7967]	ENSG00000012504:E9.2-E10.1	ENSG00000012504:E8.1-E10.1	ENSG00000012504:E9.2	0.159091	0.291667	0.725495	1	chr12:100904921-100928668|chr12:100926388-100928668	junctions											0.89	1				0.708333
NR1H4	nuclear receptor subfamily 1, group H, member 4 [Source:HGNC Symbol;Acc:7967]	ENSG00000012504:E6.2-E8.1	ENSG00000012504:E4.2-E8.1	ENSG00000012504:E6.2	0.495327	0.559333	0.745271	1	chr12:100887180-100904556|chr12:100897274-100904556	junctions											0.335404	0.894737
NR1H4	nuclear receptor subfamily 1, group H, member 4 [Source:HGNC Symbol;Acc:7967]	ENSG00000012504:E6.2-E7.1	ENSG00000012504:E4.2-E8.1	ENSG00000012504:E7.1|ENSG00000012504:E6.2	0.46729	0.885478	-0.00208428	1	chr12:100897274-100899353|chr12:100887180-100904556	junctions											0.00925926	0.894737
ELOVL5	ELOVL fatty acid elongase 5 [Source:HGNC Symbol;Acc:21308]	ENSG00000012660:I9.1_53141463-E10.2	ENSG00000012660:E8.1-E10.2	ENSG00000012660:I9.1_53141463	0.538462	0.962963	-0.0927129	0.0321199	chr6:53141463-53141054|chr6:53152660-53141054	junctions					1								0.125					0.037037	0.0588235
ELOVL5	ELOVL fatty acid elongase 5 [Source:HGNC Symbol;Acc:21308]	ENSG00000012660:I2.1_53200053-E3.1	ENSG00000012660:E1.5-E3.1	ENSG00000012660:I2.1_53200053	0.366197	0.264666	0.689932	0.0957576	chr6:53200053-53160505|chr6:53213615-53160505	junctions	0.00934579	0.0666667	0.0714286	0.0128205	0.0285714	0.270548	0.0588235	0.0357143	0.0833333	0.0153846	0.0285714	0.047619	0.0416667	0.015625	0.0138889	0.0526316	0.111111	0.00588235	0.05
ELOVL5	ELOVL fatty acid elongase 5 [Source:HGNC Symbol;Acc:21308]	ENSG00000012660:I9.1_53141463-E10.2	ENSG00000012660:E7.1-E10.2	ENSG00000012660:I9.1_53141463	0.518519	0.357143	1	0.0321199	chr6:53154893-53141054|chr6:53141463-53141054	junctions					0.357143
ELOVL5	ELOVL fatty acid elongase 5 [Source:HGNC Symbol;Acc:21308]	ENSG00000012660:E12.1-E13.2	ENSG00000012660:E11.2-E13.2	ENSG00000012660:E12.1	0.217277	0.376	0.792656	0.976	chr6:53139888-53135525|chr6:53138018-53135525	junctions	0.827848	0.848485	0.669811	0.869186	0.897674	0.921222	0.822695	0.844444	0.942857	0.950704	0.956311	0.77381	0.742574	0.976	0.958115	0.885135	0.6	0.821697	0.712
ELOVL5	ELOVL fatty acid elongase 5 [Source:HGNC Symbol;Acc:21308]	ENSG00000012660:E5.4-E8.1	ENSG00000012660:E7.1-E10.2	ENSG00000012660:E8.1|ENSG00000012660:E7.1	0.675	0.97561	-0.0598033	0.0843621	chr6:53156574-53152740|chr6:53154893-53141054	junctions					0.0357143				1
ELOVL5	ELOVL fatty acid elongase 5 [Source:HGNC Symbol;Acc:21308]	ENSG00000012660:I9.1_53141463-E10.2	ENSG00000012660:E9.1-E10.2	ENSG00000012660:I9.1_53141463	1.07692	0.928571	-0.0555556	0.0321199	chr6:53142444-53141054|chr6:53141463-53141054	junctions				0.0714286	1
ELOVL5	ELOVL fatty acid elongase 5 [Source:HGNC Symbol;Acc:21308]	ENSG00000012660:I9.1_53141463-I9.1_53141174	ENSG00000012660:E8.1-E10.2	ENSG00000012660:I9.1_53141463	0.192308	0.962963	-0.0927129	0.0232558	chr6:53141463-53141174|chr6:53152660-53141054	junctions					1								0.125					0.037037	0.0588235
ALOX5	arachidonate 5-lipoxygenase [Source:HGNC Symbol;Acc:435]	ENSG00000012779:E12.1-E13.2	ENSG00000012779:E12.1-E13.3	ENSG00000012779:E13.2	0.2	0.428571	0.892988	1	chr10:45936878-45938582|chr10:45936878-45938486	junctions	0.683673		1	1	1	0.833747	1	0.875		1		0.571429	0.88		1	0.714286		1	0.757009
ALOX5	arachidonate 5-lipoxygenase [Source:HGNC Symbol;Acc:435]	ENSG00000012779:E12.1-E13.2_45938573	ENSG00000012779:E12.1-E13.3	ENSG00000012779:E13.2_45938573	0.149254	0.360294	0.227057	0.333333	chr10:45936878-45938573|chr10:45936878-45938582	junctions	0.03125					0.0147059		0.375				0.142857							0.297297
ALOX5	arachidonate 5-lipoxygenase [Source:HGNC Symbol;Acc:435]	ENSG00000012779:E14.1-E14.3	ENSG00000012779:E14.2		1	0.738095	0.353956	0	chr10:45939276-45939564|chr10:45939276-45939564	exon-retained	0.912621	0.833333	0.818182	0.261905	0.588235	0.93985		0.820225	0.571429	0.755556		0.84	0.851852	1	0.7875	1		0.894737	0.883333
KDM5D	lysine (K)-specific demethylase 5D [Source:HGNC Symbol;Acc:11115]	ENSG00000012817:E19.2-E20.1	ENSG00000012817:E19.2-E20.4	ENSG00000012817:E20.1	0.647059	0.733333	0.055414	1	chrY:21872262-21871464|chrY:21872262-21872146	junctions					0.266667			1									1		1
KDM5D	lysine (K)-specific demethylase 5D [Source:HGNC Symbol;Acc:11115]	ENSG00000012817:E19.2-E20.1	ENSG00000012817:E19.2-E20.2	ENSG00000012817:E20.1	0.261538	0.981818	0.303228	1	chrY:21872262-21872146|chrY:21872262-21871695	junctions	0.0344828	0.136364			0.057971			0.6			0.375				0.0181818		1		0.346154
KDM5D	lysine (K)-specific demethylase 5D [Source:HGNC Symbol;Acc:11115]	ENSG00000012817:E25.1-E25.3	ENSG00000012817:E25.2		1	0.452851	0.787895	0	chrY:21868526-21868680|chrY:21868680-21868526	exon-retained	0.6	0.625			0.821138	0.392857		0.772727		0.777778	0.777778			0.391304	0.635036		0.844156		0.625
CALCOCO1	calcium binding and coiled-coil domain 1 [Source:HGNC Symbol;Acc:29306]	ENSG00000012822:E4.4-E6.1	ENSG00000012822:E4.7-E6.6	ENSG00000012822:E6.1|ENSG00000012822:E4.7	0.310345	0.9	-0.456366	0.151515	chr12:54118871-54117567|chr12:54118429-54117468	junctions	1	0.111111	0.047619			0.0714286	0.0588235		0.0666667	1		0.0588235	0.0625		0.0333333	0.111111	0.0357143	0.0666667	0.0714286
CALCOCO1	calcium binding and coiled-coil domain 1 [Source:HGNC Symbol;Acc:29306]	ENSG00000012822:E14.2-E14.4	ENSG00000012822:E14.3		1	0.325411	0.639403	0	chr12:54107684-54107917|chr12:54107917-54107684	exon-retained	0.270169	0.341853	0.408127	0.133891	0.429213	0.435233	0.433185	0.215	0.409692	0.269231	0.272727	0.347328	0.459302	0.225806	0.332815	0.427817	0.411255	0.417079	0.417957
UBR7	ubiquitin protein ligase E3 component n-recognin 7 (putative) [Source:HGNC Symbol;Acc:20344]	ENSG00000012963:E1.6-E2.2	ENSG00000012963:E1.6-E3.1	ENSG00000012963:E2.2	0.25	0.571429	-0.0838839	1	chr14:93673786-93676994|chr14:93673786-93676170	junctions	0.833333	1	0.902439	1	1	1	1	1	0.675	0.956522	1	1		1	1	0.428571	1	1
UBR7	ubiquitin protein ligase E3 component n-recognin 7 (putative) [Source:HGNC Symbol;Acc:20344]	ENSG00000012963:E7.4-E9.1	ENSG00000012963:E6.2-E10.1	ENSG00000012963:E9.1|ENSG00000012963:E7.4	0.454545	0.916667	-0.0606618	0.0588235	chr14:93681627-93688659|chr14:93685081-93686595	junctions			1										0.0833333
UBR7	ubiquitin protein ligase E3 component n-recognin 7 (putative) [Source:HGNC Symbol;Acc:20344]	ENSG00000012963:E3.2-E4.1	ENSG00000012963:E3.2-E5.1	ENSG00000012963:E4.1	0.256098	0.333333	0.0565331	0.711538	chr14:93677054-93681275|chr14:93677054-93678378	junctions	1	1	1	1	1	1	1	0.777778	0.965116	1	1	1	1	1	1	1	0.666667	1	1
MAP4K5	mitogen-activated protein kinase kinase kinase kinase 5 [Source:HGNC Symbol;Acc:6867]	ENSG00000012983:I17.1_50917993-E18.2	ENSG00000012983:E17.1-E18.1_50915601	ENSG00000012983:I17.1_50917993	0.5	0.909091	-0.0786026	0.24	chr14:50923234-50915601|chr14:50917993-50915550	junctions								1							0.0909091
MAP4K5	mitogen-activated protein kinase kinase kinase kinase 5 [Source:HGNC Symbol;Acc:6867]	ENSG00000012983:E3.4-E4.1	ENSG00000012983:E3.3-E4.1	ENSG00000012983:E3.4	0.615385	0.592308	0.477031	0.173913	chr14:50999118-50998876|chr14:50999166-50998876	junctions	0.666667			0.3125	0.333333		0.2	0.444444		0.380952			0.357143	0.1	0.5	0.692308		0.666667	0.166667
MAP4K5	mitogen-activated protein kinase kinase kinase kinase 5 [Source:HGNC Symbol;Acc:6867]	ENSG00000012983:E27.1-E28.2	ENSG00000012983:E26.1-E28.1	ENSG00000012983:E27.1	0.291667	0.435281	-0.0341051	0.158273	chr14:50904810-50904726|chr14:50906731-50904729	junctions	0.0136986	0.04	0.44898	0.0178571	0.0243902		0.0238095	0.125	0.309524	0.047619		0.03125	0.0465116	0.0625	0.0204082	0.0196078	0.142857	0.04	0.190476
CLDN11	claudin 11 [Source:HGNC Symbol;Acc:8514]	ENSG00000013297:I14.1_170401256-E15.1	ENSG00000013297:E12.1-E15.1	ENSG00000013297:I14.1_170401256	0.581081	0.372881	1	1	chr3:170194661-170425833|chr3:170401256-170425833	junctions			0.372881
CLDN11	claudin 11 [Source:HGNC Symbol;Acc:8514]	ENSG00000013297:E15.2-E16.1	ENSG00000013297:E15.2-E18.1	ENSG00000013297:E16.1	8.6	0.897959	1	1	chr3:170425983-170472178|chr3:170425983-170443349	junctions			0.897959
CLDN11	claudin 11 [Source:HGNC Symbol;Acc:8514]	ENSG00000013297:E15.2-E16.1	ENSG00000013297:E15.2-E19.1	ENSG00000013297:E16.1	0.565789	0.366667	1	1	chr3:170425983-170577772|chr3:170425983-170443349	junctions			0.366667
SLC25A39	solute carrier family 25, member 39 [Source:HGNC Symbol;Acc:24279]	ENSG00000013306:E7.7-E8.1	ENSG00000013306:E7.7-E9.1	ENSG00000013306:E8.1	0.538462	0.333333	0.672527	0.0326087	chr17:42398426-42397804|chr17:42398426-42398117	junctions					0.666667							1
SLC25A39	solute carrier family 25, member 39 [Source:HGNC Symbol;Acc:24279]	ENSG00000013306:E1.10-E3.4	ENSG00000013306:I1.1_42401666;I1.1_42401568		1	0.67197	0.149461	0	chr17:42401568-42401666|chr17:42402079-42400945	exon-retained	0.963636	0.666667	0.7	0.410714	0.8	0.589744	0.886364	0.831169	0.625	0.946237	0.871795	0.66055	0.666667	0.813953	0.566038	0.704225	0.9	0.653846	0.291667
SLC25A39	solute carrier family 25, member 39 [Source:HGNC Symbol;Acc:24279]	ENSG00000013306:E1.10-E3.3	ENSG00000013306:I1.1_42401666;I1.1_42401568		1	0.360075	0.145844	0	chr17:42402079-42400958|chr17:42401568-42401666	exon-retained		0.111111		0.0149254	0.0588235	0.272727	0.375	0.0714286	0.142857	0.166667	0.166667	0.0263158	0.0833333	0.238095	0.0416667	0.0454545		0.1	0.0192308
MVP	major vault protein [Source:HGNC Symbol;Acc:7531]	ENSG00000013364:E1.8-E7.1	ENSG00000013364:E1.8-E7.2	ENSG00000013364:E7.1	0.352349	0.325919	0.719039	0.213483	chr16:29831831-29841795|chr16:29831831-29841836	junctions	0.141869	0.0909091	0.214286	0.156757	0.279412	0.176796	0.152941	0.210526	0.410256	0.160584	0.319149	0.188356	0.265625	0.361111	0.0984848	0.300283	0.0843373	0.4	0.337165
NUB1	negative regulator of ubiquitin-like proteins 1 [Source:HGNC Symbol;Acc:17623]	ENSG00000013374:E15.2-E16.1	ENSG00000013374:E14.4-E16.1	ENSG00000013374:E15.2	0.236364	0.481481	-0.0782105	0.235294	chr7:151065973-151072934|chr7:151071329-151072934	junctions	1		0.777778	1	1	1	1	0.857143	1	0.846154	1	1	1	1	1	0.518519		1	1
NUB1	negative regulator of ubiquitin-like proteins 1 [Source:HGNC Symbol;Acc:17623]	ENSG00000013374:E15.2-E16.1	ENSG00000013374:E15.1-E16.1	ENSG00000013374:E15.2	0.307263	0.351736	0.460697	0.235294	chr7:151071329-151072934|chr7:151071287-151072934	junctions	0.255319	0.0181818	0.145833	0.145455	0.122549	0.293194	0.25	0.3	0.172043	0.255814	0.36	0.228571	0.291667	0.242424	0.0965517	0.16092	0.00826446	0.140845	0.34375
PGM3	phosphoglucomutase 3 [Source:HGNC Symbol;Acc:8907]	ENSG00000013375:E2.7-E5.1	ENSG00000013375:E1.2-E3.1	ENSG00000013375:E2.7|ENSG00000013375:E3.1	0.461538	0.3	0.690126	0.102041	chr6:83903542-83901042|chr6:83902898-83898517	junctions					0.7					1						1		1
PGM3	phosphoglucomutase 3 [Source:HGNC Symbol;Acc:8907]	ENSG00000013375:E4.1-E5.2	ENSG00000013375:E2.7-E5.1	ENSG00000013375:E5.1	0.538462	0.411765	0.532535	0.0547945	chr6:83900528-83898513|chr6:83902898-83898517	junctions					0.0714286					0.363636						0.470588		0.166667
PGM3	phosphoglucomutase 3 [Source:HGNC Symbol;Acc:8907]	ENSG00000013375:E16.1-E17.3	ENSG00000013375:E16.1-E18.1	ENSG00000013375:E17.3	0.208333	0.833333	-0.161308	0.209677	chr6:83878961-83870961|chr6:83878961-83876185	junctions			1		1							1	1		0.166667	1		1
RWDD2A	RWD domain containing 2A [Source:HGNC Symbol;Acc:21385]	ENSG00000013392:E2.2-I2.1_83904899	ENSG00000013392:E2.2-E3.1	ENSG00000013392:I2.1_83904899	0.303571	0.468943	0.0648759	0.9	chr6:83904371-83904899|chr6:83904371-83905314	junctions	0.0588235	0.0666667	0.0285714	0.0277778	0.0175439	0.486486	0.125		0.0769231		0.0555556	0.0555556	0.142857		0.0769231	0.0555556	0.0625	0.166667	0.142857
RWDD2A	RWD domain containing 2A [Source:HGNC Symbol;Acc:21385]	ENSG00000013392:I2.1_83904990-E3.1	ENSG00000013392:E2.2-E3.1	ENSG00000013392:I2.1_83904990	0.196429	0.688338	-0.168589	1	chr6:83904990-83905314|chr6:83904371-83905314	junctions	0.0588235	0.0666667	0.0810811	0.0277778	0.0175439	0.05	0.125		0.368421		0.0555556	0.0555556	0.142857		0.0769231	0.190476	0.0625	0.705882	0.4
CLK1	CDC-like kinase 1 [Source:HGNC Symbol;Acc:2068]	ENSG00000013441:E3.4-E3.14	ENSG00000013441:E3.4-E3.11		0.11566	0.61632	-0.059154	0	chr2:201725961-201724469|chr2:201725961-201724938	others	0.0175676	0.222222	0.0952381	0.0856611	0.0714286	0.360759	0.0031348	0.108696	0.410256	0.414634	0.283333	0.504587	0.00970874	0.618182	0.0412169	0.20915	0.0018622	0.263889	0.452632
CLK1	CDC-like kinase 1 [Source:HGNC Symbol;Acc:2068]	ENSG00000013441:E3.1-E3.15	ENSG00000013441:E3.2		1	0.481567	0.0951192	0	chr2:201726189-201726425|chr2:201726425-201726189	exon-retained	0.792053	0.887029	0.660819	0.752108	0.939759	0.880795	0.904523	0.920863	0.563686	0.744076	0.851852	0.904412	0.540441	0.889831	0.940447	0.652605	1	0.530249	0.518433
POLR3B	polymerase (RNA) III (DNA directed) polypeptide B [Source:HGNC Symbol;Acc:30348]	ENSG00000013503:E12.1-E13.1	ENSG00000013503:E12.1-E15.1	ENSG00000013503:E13.1	0.138889	0.357143	-0.177414	1	chr12:106786931-106804604|chr12:106786931-106799635	junctions		1	1		1	1	1	0.769231	1	1	1	1	1		1	1	1	1	0.642857
ANGEL1	angel homolog 1 (Drosophila) [Source:HGNC Symbol;Acc:19961]	ENSG00000013523:I9.1_77272520-E10.2	ENSG00000013523:E9.2-E10.2	ENSG00000013523:I9.1_77272520	0.875	0.888889	-0.0555556	0.140351	chr14:77272759-77270758|chr14:77272520-77270758	junctions									1						0.111111
ANGEL1	angel homolog 1 (Drosophila) [Source:HGNC Symbol;Acc:19961]	ENSG00000013523:E5.1-E6.1	ENSG00000013523:E4.1-E6.1	ENSG00000013523:E5.1	5.16667	0.842105	0.994962	0.161616	chr14:77278648-77275986|chr14:77276432-77275986	junctions					0.842105
ANGEL1	angel homolog 1 (Drosophila) [Source:HGNC Symbol;Acc:19961]	ENSG00000013523:E5.1-E6.1	ENSG00000013523:E3.2-E6.1	ENSG00000013523:E5.1	1.24	0.782051	-0.0898703	0.161616	chr14:77276432-77275986|chr14:77279107-77275986	junctions	0.181818		0.142857	0.04	0.820513	0.0714286		0.0666667	0.166667	0.0384615		0.0769231	0.0555556	0.0909091	0.1		0.0555556	0.125
ANGEL1	angel homolog 1 (Drosophila) [Source:HGNC Symbol;Acc:19961]	ENSG00000013523:E5.1-E6.1	ENSG00000013523:E2.1-E6.1	ENSG00000013523:E5.1	0.96875	0.5	0.984245	0.161616	chr14:77280650-77275986|chr14:77276432-77275986	junctions					0.5
RNF14	ring finger protein 14 [Source:HGNC Symbol;Acc:10058]	ENSG00000013561:E9.5-E11.1	ENSG00000013561:E7.2-E11.1	ENSG00000013561:E9.5|ENSG00000013561:E10.1	0.16129	0.96875	-0.0784363	0.0238095	chr5:141358395-141362945|chr5:141353307-141362945	junctions		0.03125	0.0909091						1
RNF14	ring finger protein 14 [Source:HGNC Symbol;Acc:10058]	ENSG00000013561:E9.5-E11.1	ENSG00000013561:E7.2_141353201-E10.1	ENSG00000013561:E9.5|ENSG00000013561:E10.1	0.555556	0.9	-0.0555556	0.0238095	chr5:141353201-141359688|chr5:141358395-141362945	junctions							0.1		1
RNF14	ring finger protein 14 [Source:HGNC Symbol;Acc:10058]	ENSG00000013561:E4.13-E6.1	ENSG00000013561:E4.11-E7.1	ENSG00000013561:E6.1	0.66	0.970588	0.453295	0.157407	chr5:141348799-141350269|chr5:141348732-141353148	junctions	0.142857	0.324324	0.363636	1	0.0625	1	0.230769	0.125	0.348837	0.578947	0.125		0.409091		1	0.454545		0.39759	0.291667
RNF14	ring finger protein 14 [Source:HGNC Symbol;Acc:10058]	ENSG00000013561:E8.3-E10.1	ENSG00000013561:E7.2-E11.1	ENSG00000013561:E8.3|ENSG00000013561:E10.1|ENSG00000013561:E9.1	0.837838	0.775	0.222739	0.0940594	chr5:141353307-141362945|chr5:141354520-141359688	junctions		0.225	0.791667		1				1									1
RNF14	ring finger protein 14 [Source:HGNC Symbol;Acc:10058]	ENSG00000013561:E5.3-E6.1	ENSG00000013561:E2.2-E7.1	ENSG00000013561:E5.3|ENSG00000013561:E6.1	2	0.692308	0.586085	0.028777	chr5:141346469-141353148|chr5:141349182-141350269	junctions					1											0.307692
RNF14	ring finger protein 14 [Source:HGNC Symbol;Acc:10058]	ENSG00000013561:E5.3-E6.1	ENSG00000013561:E2.2-E6.1	ENSG00000013561:E5.3|ENSG00000013561:E6.1	3.33333	0.75	0.776438	0.028777	chr5:141346469-141350269|chr5:141349182-141350269	junctions					0.25											1
RNF14	ring finger protein 14 [Source:HGNC Symbol;Acc:10058]	ENSG00000013561:E9.5-E10.1	ENSG00000013561:E8.3-E10.1	ENSG00000013561:E9.5|ENSG00000013561:E10.1	0.218935	0.406593	0.378941	0.796296	chr5:141354520-141359688|chr5:141358395-141359688	junctions	1	0.955056	0.593407	1	0.877049	1	1	1	0.806452	1	1	1	1	1	1	1	1	0.861789	1
RNF14	ring finger protein 14 [Source:HGNC Symbol;Acc:10058]	ENSG00000013561:E8.3-E9.1	ENSG00000013561:E7.2-E9.1	ENSG00000013561:E8.3|ENSG00000013561:E9.1	0.144	0.423729	0.470279	1	chr5:141353307-141357868|chr5:141354520-141357868	junctions	0.701493	0.7	0.784	0.576271	0.864353	1	0.672131	0.8	0.893112	0.811321	0.848837	0.801105	0.951049	0.723404	0.751773	0.955326	1	0.918182	0.827273
RNF14	ring finger protein 14 [Source:HGNC Symbol;Acc:10058]	ENSG00000013561:E5.3-E6.1	ENSG00000013561:E5.3-E7.1	ENSG00000013561:E6.1	0.555556	0.833333	-0.0801484	0.028777	chr5:141349182-141353148|chr5:141349182-141350269	junctions					1											1		0.166667
RNF14	ring finger protein 14 [Source:HGNC Symbol;Acc:10058]	ENSG00000013561:E4.11-E7.1	ENSG00000013561:E4.11-E6.1	ENSG00000013561:E6.1	0.568182	0.479309	0.566157	0.162939	chr5:141348732-141353148|chr5:141348732-141350269	junctions	0.318182	0.40625	0.148148		0.183908	0.0416667	0.180328	0.363636	0.247863	0.321429	0.470588	0.025641	0.285714	0.153846	0.0434783	0.132075		0.50495	0.428571
RNF14	ring finger protein 14 [Source:HGNC Symbol;Acc:10058]	ENSG00000013561:E5.3-E6.1	ENSG00000013561:E4.11-E7.1	ENSG00000013561:E5.3|ENSG00000013561:E6.1	0.18	0.551821	0.0120013	0.028777	chr5:141349182-141350269|chr5:141348732-141353148	junctions	0.142857	0.0384615	0.125		0.4		0.0909091	0.125	0.0344828	0.111111	0.125		0.0714286			0.571429		0.0196078	0.0555556
DNASE1L1	deoxyribonuclease I-like 1 [Source:HGNC Symbol;Acc:2957]	ENSG00000013563:E1.6-E3.5	ENSG00000013563:E1.6-E4.3	ENSG00000013563:E3.5	1.94737	0.74	0.409311	0.333333	chrX:153640228-153637532|chrX:153640228-153638011	junctions		0.26	1						0.8		1	1	0.555556	0.333333		0.5			1
DNASE1L1	deoxyribonuclease I-like 1 [Source:HGNC Symbol;Acc:2957]	ENSG00000013563:E4.6-E5.1	ENSG00000013563:E1.6-E5.1	ENSG00000013563:E4.6	0.357143	0.833333	-0.106277	0.125	chrX:153640228-153633996|chrX:153636894-153633996	junctions				0.166667		1		0.6	1			1							1
DDX11	DEAD/H (Asp-Glu-Ala-Asp/His) box helicase 11 [Source:HGNC Symbol;Acc:2736]	ENSG00000013573:E27.2-E28.2	ENSG00000013573:E26.2-E29.1	ENSG00000013573:E27.2|ENSG00000013573:E28.2	0.37931	0.268293	0.826132	0.263158	chr12:31255461-31256511|chr12:31255954-31256256	junctions	1			0.731707	1		1		1					1	1			1	1
DDX11	DEAD/H (Asp-Glu-Ala-Asp/His) box helicase 11 [Source:HGNC Symbol;Acc:2736]	ENSG00000013573:E2.2-E3.1	ENSG00000013573:E1.13-E4.1	ENSG00000013573:E3.1|ENSG00000013573:E2.2	0.692308	0.521786	0.218518	0.161017	chr12:31227261-31230879|chr12:31227025-31231324	junctions	0.111111	0.125	0.142857	0.0454545	0.0526316		0.166667	0.1	0.037037					0.0909091	0.558824				0.0555556
DDX11	DEAD/H (Asp-Glu-Ala-Asp/His) box helicase 11 [Source:HGNC Symbol;Acc:2736]	ENSG00000013573:E23.4-E24.2	ENSG00000013573:E23.4-E25.3	ENSG00000013573:E24.2	0.193548	0.375	0.905142	0.55	chr12:31254064-31255177|chr12:31254064-31254767	junctions	1			0.839286	1	1	1	1	1		0.625	1		0.764706	1	1			1
DDX11	DEAD/H (Asp-Glu-Ala-Asp/His) box helicase 11 [Source:HGNC Symbol;Acc:2736]	ENSG00000013573:E26.2-E28.1	ENSG00000013573:E27.2-E28.2	ENSG00000013573:E27.2	1.03448	0.5	0.815145	0.210526	chr12:31255461-31256251|chr12:31255954-31256256	junctions	0.0909091			0.516667	0.111111		0.125		0.1	0.5				0.166667	0.166667			0.166667	0.0769231
DDX11	DEAD/H (Asp-Glu-Ala-Asp/His) box helicase 11 [Source:HGNC Symbol;Acc:2736]	ENSG00000013573:E27.2-E28.1	ENSG00000013573:E27.2-E28.2	ENSG00000013573:E28.1	0.27619	0.454545	0.930761	0.684211	chr12:31255954-31256256|chr12:31255954-31256251	junctions	0.545455	1		0.785185	0.789474		0.5625	0.928571	0.795455	0.764706		0.933333	1	0.791667	0.857143	1		0.666667	0.806452
DDX11	DEAD/H (Asp-Glu-Ala-Asp/His) box helicase 11 [Source:HGNC Symbol;Acc:2736]	ENSG00000013573:E1.13-E4.1	ENSG00000013573:E1.12-E4.1	ENSG00000013573:E4.1|ENSG00000013573:E1.13	0.461538	0.4	0.352153	0.5	chr12:31226903-31231324|chr12:31227025-31231324	junctions	1	1	1	0.814815	1		1	0.833333	1					0.916667	1				0.6
DDX11	DEAD/H (Asp-Glu-Ala-Asp/His) box helicase 11 [Source:HGNC Symbol;Acc:2736]	ENSG00000013573:I9.1_31240245-E10.3	ENSG00000013573:E8.3_31238049-E10.3	ENSG00000013573:I9.1_31240245	1.66667	0.857143	-0.0555556	0.0594595	chr12:31238049-31240872|chr12:31240245-31240872	junctions															0.142857				1
DDX11	DEAD/H (Asp-Glu-Ala-Asp/His) box helicase 11 [Source:HGNC Symbol;Acc:2736]	ENSG00000013573:E1.13-E4.1	ENSG00000013573:E1.12-E4.2	ENSG00000013573:E4.1|ENSG00000013573:E1.13	1.03846	0.55102	0.574552	0.5	chr12:31226903-31231397|chr12:31227025-31231324	junctions	1	1	1	0.44898	0.76		1	0.833333	0.818182					1	1				1
DDX11	DEAD/H (Asp-Glu-Ala-Asp/His) box helicase 11 [Source:HGNC Symbol;Acc:2736]	ENSG00000013573:E3.1-E4.1	ENSG00000013573:E1.13-E4.1	ENSG00000013573:E3.1	0.346154	0.587963	-0.0690778	0.243902	chr12:31231222-31231324|chr12:31227025-31231324	junctions	0.111111	0.125	0.625	0.0454545	0.0526316		0.166667	0.1	0.037037					0.0909091	0.0625				0.0555556
DDX11	DEAD/H (Asp-Glu-Ala-Asp/His) box helicase 11 [Source:HGNC Symbol;Acc:2736]	ENSG00000013573:E29.1-E29.3	ENSG00000013573:E29.2		1	0.635821	0.812105	0	chr12:31256665-31256741|chr12:31256665-31256741	exon-retained	0.565217	0.9	0.773585	0.364179	0.556701	1	0.518519	0.555556	0.886792	0.904762	0.5	0.492308	0.857143	0.864865	0.655738	0.64	0.8	0.875	0.443902
DDX11	DEAD/H (Asp-Glu-Ala-Asp/His) box helicase 11 [Source:HGNC Symbol;Acc:2736]	ENSG00000013573:E11.4-E11.6	ENSG00000013573:E11.5		1	0.964286	0.362527	0	chr12:31242085-31242337|chr12:31242085-31242337	exon-retained	0.777778	0.8125	0.954545	0.439024	0.835052	0.0357143	0.0833333	0.333333	0.968254	1	0.7	0.875		0.642857	0.797101		1	0.0769231	0.72973
GPRC5A	G protein-coupled receptor, family C, group 5, member A [Source:HGNC Symbol;Acc:9836]	ENSG00000013588:E4.1-E4.3	ENSG00000013588:E4.2		1	0.714286	0.909826	0	chr12:13065076-13065381|chr12:13065076-13065381	exon-retained	0.74231			1	0.545455		0.84127	0.793103	0.712418	0.959854	0.4	0.75	0.773196	0.940945	0.386555	0.930556		0.7	0.285714
MAMLD1	mastermind-like domain containing 1 [Source:HGNC Symbol;Acc:2568]	ENSG00000013619:E5.1-E6.1	ENSG00000013619:E5.1-E7.2	ENSG00000013619:E6.1	1.21429	0.933333	0.053098	1	chrX:149613878-149638017|chrX:149613878-149631038	junctions	1				0.0666667					1					0.125	0.75
MAMLD1	mastermind-like domain containing 1 [Source:HGNC Symbol;Acc:2568]	ENSG00000013619:E8.2-E9.1	ENSG00000013619:E7.7-E9.1	ENSG00000013619:E8.2	0.608696	0.5	0.512228	1	chrX:149639762-149671544|chrX:149642074-149671544	junctions	1				1					0.888889			1			0.6			0.5
MAMLD1	mastermind-like domain containing 1 [Source:HGNC Symbol;Acc:2568]	ENSG00000013619:E7.7-E9.1	ENSG00000013619:E7.7-E10.2	ENSG00000013619:E9.1	1.4	0.857143	0.747012	1	chrX:149639762-149678232|chrX:149639762-149671544	junctions					0.142857											0.6			1
CD6	CD6 molecule [Source:HGNC Symbol;Acc:1691]	ENSG00000013725:E16.3-E17.1	ENSG00000013725:E15.6-E17.1	ENSG00000013725:E16.3	0.216981	0.353846	0.799523	1	chr11:60785485-60786726|chr11:60785865-60786726	junctions	0.833333			0.646154		0.891667	1			1									0.755556
CD6	CD6 molecule [Source:HGNC Symbol;Acc:1691]	ENSG00000013725:E15.6-E16.1	ENSG00000013725:E15.6-E16.2	ENSG00000013725:E16.1	0.434783	0.36	0.922874	1	chr11:60785485-60785764|chr11:60785485-60785761	junctions	0.64			0.8125		0.699248										1			1
CD6	CD6 molecule [Source:HGNC Symbol;Acc:1691]	ENSG00000013725:E12.3-E13.2	ENSG00000013725:E11.2-E13.2	ENSG00000013725:E12.3|ENSG00000013725:E13.2	0.161458	0.571429	0.776686	1	chr11:60781035-60783185|chr11:60781486-60783185	junctions	0.833333			0.6125	1	0.881279		0.428571	1						1	1			0.887324
CD6	CD6 molecule [Source:HGNC Symbol;Acc:1691]	ENSG00000013725:E12.3-E15.2	ENSG00000013725:E11.2-E13.2	ENSG00000013725:E12.3|ENSG00000013725:E13.2	0.741935	0.3	0.981009	1	chr11:60781486-60784951|chr11:60781035-60783185	junctions	0.5			0.436364		0.446809													0.2
CD6	CD6 molecule [Source:HGNC Symbol;Acc:1691]	ENSG00000013725:E15.3-E15.5	ENSG00000013725:E15.4		1	0.363095	0.410464	0	chr11:60785022-60785231|chr11:60785022-60785231	exon-retained	0.83871			0.636905		1			0.714286	1						1		1	0.747573
TACC3	transforming, acidic coiled-coil containing protein 3 [Source:HGNC Symbol;Acc:11524]	ENSG00000013810:E5.2-E6.1	ENSG00000013810:E5.2-E7.2	ENSG00000013810:E6.1	0.223958	0.277419	0.437525	0.869565	chr4:1725597-1732614|chr4:1725597-1729435	junctions	1			1	0.722581	1			1	1					1	1			1
TACC3	transforming, acidic coiled-coil containing protein 3 [Source:HGNC Symbol;Acc:11524]	ENSG00000013810:E17.1-E17.3	ENSG00000013810:E17.2		1	0.333333	0.93308	0	chr4:1746559-1746675|chr4:1746559-1746675	exon-retained	1	0.666667		0.912698	0.90795	0.950704	0.941176	0.875	0.782609	0.8	1		0.823529		0.666667	1		0.75	0.928571
ZC3H3	zinc finger CCCH-type containing 3 [Source:HGNC Symbol;Acc:28972]	ENSG00000014164:I10.1_144543951-E11.1	ENSG00000014164:E10.1-E11.1	ENSG00000014164:I10.1_144543951	0.119565	0.250117	0.102723	0.176471	chr8:144543951-144523290|chr8:144547887-144523290	junctions	0.0714286	0.0833333	0.0555556	0.0454545	0.0263158	0.26087		0.025	0.0555556	0.0344828	0.0909091	0.0204082	0.0909091	0.030303	0.0285714	0.0625	0.0107527	0.0909091	0.0909091
CAPN1	calpain 1, (mu/I) large subunit [Source:HGNC Symbol;Acc:1476]	ENSG00000014216:E5.6-E6.9	ENSG00000014216:E4.8-E6.9	ENSG00000014216:E5.6	0.380282	0.5	-0.102946	0.640625	chr11:64949314-64950172|chr11:64949484-64950172	junctions	1	0.774194	0.5	1	0.852941	1	0.54902	0.97619	0.741573	1	1	0.867925	0.720588	0.979452	0.957746	0.709302	0.553719	0.666667	0.653061
CAPN1	calpain 1, (mu/I) large subunit [Source:HGNC Symbol;Acc:1476]	ENSG00000014216:E4.8-E6.9	ENSG00000014216:E3.1-E6.9	ENSG00000014216:E4.8	0.296296	0.941176	0.261732	0.149457	chr11:64948881-64950172|chr11:64949314-64950172	junctions		0.615385	1	0.142857	0.5	0.0588235	0.857143		0.727273	0.1		1	0.555556	0.5	0.571429	0.619048	0.887097	0.692308	0.782609
CAPN1	calpain 1, (mu/I) large subunit [Source:HGNC Symbol;Acc:1476]	ENSG00000014216:E4.8-E6.9	ENSG00000014216:E4.4-E6.9	ENSG00000014216:E4.8	0.185185	0.333333	0.127595	0.149457	chr11:64949253-64950172|chr11:64949314-64950172	junctions		1	1		1		1		1			1	0.666667			1	1	1	1
CAPN1	calpain 1, (mu/I) large subunit [Source:HGNC Symbol;Acc:1476]	ENSG00000014216:E24.1-E24.3	ENSG00000014216:E24.2		1	0.425982	-0.0103196	0	chr11:64978343-64978731|chr11:64978343-64978731	exon-retained	0.574018	0.937063	0.760479	0.679054	0.763547	1	0.856089	0.895604	0.926121	0.949239	0.900621	0.894737	0.884444	0.956989	0.849138	0.930233	0.833887	0.897059	0.849372
CAPN1	calpain 1, (mu/I) large subunit [Source:HGNC Symbol;Acc:1476]	ENSG00000014216:E22.5-E22.7	ENSG00000014216:E22.6		1	0.358696	-0.0231755	0	chr11:64976858-64977320|chr11:64976858-64977320	exon-retained	0.863636	0.9	0.950249	0.641304	0.951923	0.970711	1	0.819383	0.723529	0.95935	0.942197	0.963446	0.908333	0.87747	0.858667	0.89939	0.960784	0.868996	0.776567
MDH1	malate dehydrogenase 1, NAD (soluble) [Source:HGNC Symbol;Acc:6970]	ENSG00000014641:I10.1_63827562-E11.1	ENSG00000014641:E10.2-E11.1_63831905	ENSG00000014641:I10.1_63827562	1	0.533333	0.556962	0.0131827	chr2:63826426-63831905|chr2:63827562-63831830	junctions		1																	0.466667
MTMR11	myotubularin related protein 11 [Source:HGNC Symbol;Acc:24307]	ENSG00000014914:E12.1-E13.4	ENSG00000014914:E12.1-E13.7	ENSG00000014914:E13.4	1	0.454545	0.545468	0.166667	chr1:149903836-149902857|chr1:149903836-149903271	junctions	1															0.545455
MTMR11	myotubularin related protein 11 [Source:HGNC Symbol;Acc:24307]	ENSG00000014914:E4.3-E5.1	ENSG00000014914:E4.3-E5.2	ENSG00000014914:E5.1	0.180556	0.888889	0.202422	0.890244	chr1:149908047-149907513|chr1:149908047-149907598	junctions	1	0.375					1	0.772727		1		1	0.111111	0.973333	0.740741	0.657895			0.857143
MTMR11	myotubularin related protein 11 [Source:HGNC Symbol;Acc:24307]	ENSG00000014914:E13.9-E14.1	ENSG00000014914:I13.1_149901968;I13.1_149901809		1	0.724138	0.773969	0	chr1:149901809-149901968|chr1:149902257-149901808	exon-retained	0.607595	1	0.275862	1	0.444444	0.686486	0.394737	0.515152	0.5	0.792453	1	0.521277	1	0.630769	0.68	0.427711		0.454545
MTMR11	myotubularin related protein 11 [Source:HGNC Symbol;Acc:24307]	ENSG00000014914:I2.1_150079794-I2.1_149964876	ENSG00000014914:I2.1_150022459-I2.1_150020527		0.428571	0.933333	-0.0895075	0	chr1:150079794-149964876|chr1:150022459-150020527	others					0.125							1							0.0666667
MTMR11	myotubularin related protein 11 [Source:HGNC Symbol;Acc:24307]	ENSG00000014914:E10.2-E10.4	ENSG00000014914:E10.3		1	0.962963	0.645852	0	chr1:149905591-149905748|chr1:149905748-149905591	exon-retained	0.655172	0.714286	0.037037	0.4	0.809524		0.4	0.56		0.56	1	0.6	0.4	0.491525	0.410714	0.680851		0.785714	0.166667
MTMR11	myotubularin related protein 11 [Source:HGNC Symbol;Acc:24307]	ENSG00000014914:E10.4-E10.6	ENSG00000014914:E10.5		1	0.534615	0.515933	0	chr1:149905423-149905503|chr1:149905503-149905423	exon-retained	0.65625	0.857143	0.470588	0.75	0.875		0.884615	0.35		0.636364		0.769231	0.833333	0.738462	0.382979	0.85			0.777778
MTMR11	myotubularin related protein 11 [Source:HGNC Symbol;Acc:24307]	ENSG00000014914:I2.1_150079794-I2.1_149964876	ENSG00000014914:I2.1_150039540-I2.1_150022517		0.666667	0.9	-0.0670782	0	chr1:150039540-150022517|chr1:150079794-149964876	others												1					0.1
MTMR11	myotubularin related protein 11 [Source:HGNC Symbol;Acc:24307]	ENSG00000014914:E13.5-E13.7	ENSG00000014914:E13.6		1	0.923077	0.421159	0	chr1:149902857-149903152|chr1:149903152-149902857	exon-retained	0.515625	0.928571	0.555556	0.238095	0.583333	1	0.341772	0.288889		0.761905	0.5	0.485714		0.733333	0.572917	0.465839	0.0769231	1
MTMR11	myotubularin related protein 11 [Source:HGNC Symbol;Acc:24307]	ENSG00000014914:E14.2-E14.4	ENSG00000014914:E14.3		1	0.372504	0.727376	0	chr1:149901515-149901209|chr1:149901209-149901515	exon-retained	0.164596	0.37037	0.045045	0.2375	0.275	0.404762	0.0888158	0.181818	0.3	0.230769	0.25	0.144414	0.125	0.239631	0.253165	0.145199	0.0322581	0.223881	0.153846
MTMR11	myotubularin related protein 11 [Source:HGNC Symbol;Acc:24307]	ENSG00000014914:E13.7-E13.9	ENSG00000014914:E13.8		1	0.693957	0.631006	0	chr1:149902684-149902439|chr1:149902439-149902684	exon-retained	0.673267	0.214286	0.466667	0.32	0.3625	0.842105	0.277487	0.282051	0.148148	0.782609	0.611111	0.187817	0.173913	0.387597	0.795699	0.232941		0.214286	0.195652
COX15	cytochrome c oxidase assembly homolog 15 (yeast) [Source:HGNC Symbol;Acc:2263]	ENSG00000014919:E8.2-E9.1	ENSG00000014919:E8.2-E10.1	ENSG00000014919:E9.1	0.308511	0.674419	-0.294707	0.601266	chr10:101476105-101473236|chr10:101476105-101474475	junctions	0.378378	0.893617	0.794872	0.615385	1	1	0.678571	1	0.821429	1	0.65	1	1	1	1	1	1	1	0.325581
COX15	cytochrome c oxidase assembly homolog 15 (yeast) [Source:HGNC Symbol;Acc:2263]	ENSG00000014919:E8.2-E9.1	ENSG00000014919:E8.2-U10.1_101456298	ENSG00000014919:E9.1	0.191489	0.5625	-0.192452	0.601266	chr10:101476105-101456298|chr10:101476105-101474475	junctions	0.4375	1	1	1	0.952381	1	1	1	0.621622	0.9	1	1	0.785714	1	1	0.642857	1	0.944444	1
COX15	cytochrome c oxidase assembly homolog 15 (yeast) [Source:HGNC Symbol;Acc:2263]	ENSG00000014919:E7.1-E8.2	ENSG00000014919:E6.1-E8.2	ENSG00000014919:E7.1	0.208791	0.678571	-0.327123	0.741935	chr10:101480744-101476218|chr10:101478103-101476218	junctions	1	1	0.321429	1	1	1		1	0.818182	1	1	1	1	0.8	1	1	1	1	0.526316
CCDC88C	coiled-coil domain containing 88C [Source:HGNC Symbol;Acc:19967]	ENSG00000015133:I26.1_91759858-I26.1_91759801	ENSG00000015133:E26.1-E27.1	ENSG00000015133:I26.1_91759858	0.261905	0.326471	0.279337	0.333333	chr14:91759858-91759801|chr14:91760517-91757428	junctions	0.310345			0.0138889	0.0555556	0.0117647						0.0833333	0.05		0.047619	0.0555556		0.0909091	0.338235
CCDC88C	coiled-coil domain containing 88C [Source:HGNC Symbol;Acc:19967]	ENSG00000015133:I26.1_91759802-I26.1_91759367	ENSG00000015133:E26.1-E27.1	ENSG00000015133:I26.1_91759802	0.404762	0.425735	0.27996	0.333333	chr14:91759802-91759367|chr14:91760517-91757428	junctions	0.047619			0.0138889	0.0555556	0.0117647						0.0833333	0.05		0.047619	0.0555556		0.0909091	0.4375
CCDC88C	coiled-coil domain containing 88C [Source:HGNC Symbol;Acc:19967]	ENSG00000015133:I26.1_91759656-I26.1_91759537	ENSG00000015133:E26.1-E27.1	ENSG00000015133:I26.1_91759656	0.52381	0.488235	0.27996	0.333333	chr14:91759656-91759537|chr14:91760517-91757428	junctions	0.047619			0.0138889	0.0555556	0.0117647						0.0833333	0.05		0.047619	0.0555556		0.0909091	0.5
CCDC88C	coiled-coil domain containing 88C [Source:HGNC Symbol;Acc:19967]	ENSG00000015133:I26.1_91759816-I26.1_91759523	ENSG00000015133:E26.1-E27.1	ENSG00000015133:I26.1_91759816	0.214286	0.28511	0.27996	0.333333	chr14:91759816-91759523|chr14:91760517-91757428	junctions	0.047619			0.0138889	0.0555556	0.0117647						0.0833333	0.05		0.047619	0.0555556		0.0909091	0.296875
CCDC88C	coiled-coil domain containing 88C [Source:HGNC Symbol;Acc:19967]	ENSG00000015133:I26.1_91759510-I26.1_91759367	ENSG00000015133:E26.1-E27.1	ENSG00000015133:I26.1_91759510	1.79762	0.759809	0.27996	1	chr14:91759510-91759367|chr14:91760517-91757428	junctions	0.047619			0.0138889	0.0555556	0.0117647						0.0833333	0.05		0.047619	0.0555556		0.0909091	0.771574
CCDC88C	coiled-coil domain containing 88C [Source:HGNC Symbol;Acc:19967]	ENSG00000015133:E28.2-E29.1	ENSG00000015133:E28.2-E30.2	ENSG00000015133:E29.1	0.571429	0.589869	0.136077	0.428571	chr14:91755449-91752180|chr14:91755449-91749861	junctions	0.0277778			0.1	0.0526316	0.111111	0.111111		0.142857			0.125	0.05		0.617647	0.0909091		0.125	0.111111
CCDC88C	coiled-coil domain containing 88C [Source:HGNC Symbol;Acc:19967]	ENSG00000015133:I26.1_91759918-I26.1_91759829	ENSG00000015133:E26.1-E27.1	ENSG00000015133:I26.1_91759918	0.380952	0.411312	0.27996	0.333333	chr14:91759918-91759829|chr14:91760517-91757428	junctions	0.047619			0.0138889	0.0555556	0.0117647						0.0833333	0.05		0.047619	0.0555556		0.0909091	0.423077
CCDC88C	coiled-coil domain containing 88C [Source:HGNC Symbol;Acc:19967]	ENSG00000015133:E29.2-E30.2	ENSG00000015133:E28.2-E30.2	ENSG00000015133:E29.2	3.34286	0.90873	0.00908513	0.975207	chr14:91751739-91749861|chr14:91755449-91749861	junctions	0.0277778			0.590909	0.0526316	0.936508	0.111111		0.142857	0.833333		0.125	0.05		0.59375	0.0909091		0.125	0.880597
CCDC88C	coiled-coil domain containing 88C [Source:HGNC Symbol;Acc:19967]	ENSG00000015133:I26.1_91759888-I26.1_91759829	ENSG00000015133:E26.1-E27.1	ENSG00000015133:I26.1_91759888	0.345238	0.388235	0.27996	0.333333	chr14:91759888-91759829|chr14:91760517-91757428	junctions	0.047619			0.0138889	0.0555556	0.0117647						0.0833333	0.05		0.047619	0.0555556		0.0909091	0.4
CCDC88C	coiled-coil domain containing 88C [Source:HGNC Symbol;Acc:19967]	ENSG00000015133:I26.1_91759830-I26.1_91759537	ENSG00000015133:E26.1-E27.1	ENSG00000015133:I26.1_91759830	0.369048	0.40382	0.27996	0.333333	chr14:91759830-91759537|chr14:91760517-91757428	junctions	0.047619			0.0138889	0.0555556	0.0117647						0.0833333	0.05		0.047619	0.0555556		0.0909091	0.415584
CCDC88C	coiled-coil domain containing 88C [Source:HGNC Symbol;Acc:19967]	ENSG00000015133:I26.1_91759816-I26.1_91759611	ENSG00000015133:E26.1-E27.1	ENSG00000015133:I26.1_91759816	0.678571	0.551342	0.27996	0.381579	chr14:91759816-91759611|chr14:91760517-91757428	junctions	0.047619			0.0138889	0.0555556	0.0117647						0.0833333	0.05		0.047619	0.0555556		0.0909091	0.563107
CCDC88C	coiled-coil domain containing 88C [Source:HGNC Symbol;Acc:19967]	ENSG00000015133:I26.1_91759598-I26.1_91759537	ENSG00000015133:E26.1-E27.1	ENSG00000015133:I26.1_91759598	1.03571	0.649889	0.27996	0.578947	chr14:91759598-91759537|chr14:91760517-91757428	junctions	0.047619			0.0138889	0.0555556	0.0117647						0.0833333	0.05		0.047619	0.0555556		0.0909091	0.661654
CCDC88C	coiled-coil domain containing 88C [Source:HGNC Symbol;Acc:19967]	ENSG00000015133:I26.1_91759788-I26.1_91759381	ENSG00000015133:E26.1-E27.1	ENSG00000015133:I26.1_91759788	0.214286	0.28511	0.27996	0.333333	chr14:91759788-91759381|chr14:91760517-91757428	junctions	0.047619			0.0138889	0.0555556	0.0117647						0.0833333	0.05		0.047619	0.0555556		0.0909091	0.296875
CCDC88C	coiled-coil domain containing 88C [Source:HGNC Symbol;Acc:19967]	ENSG00000015133:I26.1_91759802-I26.1_91759537	ENSG00000015133:E26.1-E27.1	ENSG00000015133:I26.1_91759802	1.16667	0.675735	0.274349	0.651316	chr14:91759802-91759537|chr14:91760517-91757428	junctions	0.0909091			0.0138889	0.0555556	0.0117647						0.3125	0.136364		0.047619	0.0555556		0.333333	0.6875
YAF2	YY1 associated factor 2 [Source:HGNC Symbol;Acc:17363]	ENSG00000015153:I4.1_42607556-E5.1	ENSG00000015153:E2.3-E6.3	ENSG00000015153:I4.1_42607556	0.785714	0.933333	0.17486	0.123077	chr12:42607556-42606286|chr12:42631401-42604421	junctions		0.0833333	0.142857		0.0666667				0.571429		0.166667				0.1				1
YAF2	YY1 associated factor 2 [Source:HGNC Symbol;Acc:17363]	ENSG00000015153:E8.2-E10.1	ENSG00000015153:E2.3-E10.1	ENSG00000015153:E8.2|ENSG00000015153:E9.1	0.162602	0.544567	0.116874	0.183673	chr12:42592938-42555567|chr12:42631401-42555567	junctions	0.0615385	0.0887097	0.0833333	0.246575	0.05	0.0111111	0.05	0.142857	0.552632	0.117647	0.025	0.0263158	0.05	0.2	0.0212766	0.125	0.00806452	0.111111	0.388889
YAF2	YY1 associated factor 2 [Source:HGNC Symbol;Acc:17363]	ENSG00000015153:E3.1_42631225-E4.1	ENSG00000015153:E2.3-E4.1	ENSG00000015153:E3.1_42631225|ENSG00000015153:E4.1	0.625	0.888889	-0.0920177	0.0833333	chr12:42631401-42629799|chr12:42631225-42629799	junctions					1										0.111111
YAF2	YY1 associated factor 2 [Source:HGNC Symbol;Acc:17363]	ENSG00000015153:E8.2-E10.1	ENSG00000015153:E1.9-E10.1	ENSG00000015153:E8.2|ENSG00000015153:E9.1	0.45	0.9	0.288641	0.183673	chr12:42631957-42555567|chr12:42592938-42555567	junctions		0.846154		1					0.777778		0.1								1
YAF2	YY1 associated factor 2 [Source:HGNC Symbol;Acc:17363]	ENSG00000015153:E6.3-E7.1	ENSG00000015153:E2.3-E10.1	ENSG00000015153:E7.1|ENSG00000015153:E6.3	0.585366	0.803047	-0.0819824	0.492308	chr12:42604350-42604256|chr12:42631401-42555567	junctions	0.016129	0.251656	0.45	0.0178571	0.5	0.0111111	0.05	0.333333	0.811111	0.0625	0.025	0.288462	0.457143	0.0769231	0.0212766	0.461538	0.00806452	0.578947	0.744186
YAF2	YY1 associated factor 2 [Source:HGNC Symbol;Acc:17363]	ENSG00000015153:I4.1_42607556-E6.3	ENSG00000015153:E5.1-E6.2	ENSG00000015153:I4.1_42607556	0.833333	0.5	1	0.0833333	chr12:42606246-42604482|chr12:42607556-42604421	junctions		0.5
YAF2	YY1 associated factor 2 [Source:HGNC Symbol;Acc:17363]	ENSG00000015153:E6.3-E10.1	ENSG00000015153:E2.3-E10.1	ENSG00000015153:E8.2|ENSG00000015153:E6.3	0.138211	0.604561	0.106902	0.276923	chr12:42604350-42555567|chr12:42631401-42555567	junctions	0.016129	0.0423729	0.0833333	0.0178571	0.208333	0.0729167	0.05	0.142857	0.413793	0.0625	0.025	0.177778	0.05	0.142857	0.115385	0.363636	0.075188	0.428571	0.62069
YAF2	YY1 associated factor 2 [Source:HGNC Symbol;Acc:17363]	ENSG00000015153:E8.2-E10.1	ENSG00000015153:E3.1_42631225-E10.1	ENSG00000015153:E8.2|ENSG00000015153:E9.1	0.4	0.421053	0.275612	0.183673	chr12:42631225-42555567|chr12:42592938-42555567	junctions		0.578947		1					1										1
YAF2	YY1 associated factor 2 [Source:HGNC Symbol;Acc:17363]	ENSG00000015153:E2.3-E8.2	ENSG00000015153:E7.1-E10.1	ENSG00000015153:E8.2|ENSG00000015153:E7.1	0.459459	0.875	0.745659	0.15	chr12:42631401-42593037|chr12:42604157-42555567	junctions									0.327273		1		0.125		1	0.142857			0.0555556
YAF2	YY1 associated factor 2 [Source:HGNC Symbol;Acc:17363]	ENSG00000015153:E2.3-E6.3	ENSG00000015153:E2.3-E10.1	ENSG00000015153:E6.3	0.113821	0.433112	0.0413951	0.333333	chr12:42631401-42604421|chr12:42631401-42555567	junctions	0.016129	0.096	0.388889	0.0178571	0.441176	0.0111111	0.05	0.4	0.37037	0.210526	0.133333	0.0263158	0.05	0.142857	0.178571	0.0666667	0.00806452	0.111111	0.0833333
YAF2	YY1 associated factor 2 [Source:HGNC Symbol;Acc:17363]	ENSG00000015153:I4.1_42607556-E6.3	ENSG00000015153:E2.3-E6.3	ENSG00000015153:I4.1_42607556	0.357143	0.286275	0.419953	0.0833333	chr12:42607556-42604421|chr12:42631401-42604421	junctions		0.352941	0.142857		0.0666667				0.1		0.166667				0.1
YAF2	YY1 associated factor 2 [Source:HGNC Symbol;Acc:17363]	ENSG00000015153:E8.2-E10.1	ENSG00000015153:E7.1-E10.1	ENSG00000015153:E8.2|ENSG00000015153:E9.1	0.540541	0.875	0.642826	0.183673	chr12:42604157-42555567|chr12:42592938-42555567	junctions		1		1					0.362069				0.125			0.25			0.291667
YAF2	YY1 associated factor 2 [Source:HGNC Symbol;Acc:17363]	ENSG00000015153:E7.1-E8.2	ENSG00000015153:E2.3-E10.1	ENSG00000015153:E8.2|ENSG00000015153:E7.1	0.178862	0.551935	0.00615067	0.247312	chr12:42604157-42593037|chr12:42631401-42555567	junctions	0.016129	0.096	0.56	0.0178571	0.05	0.0111111	0.05	0.142857	0.5	0.0625	0.025	0.177778	0.05	0.142857	0.333333	0.481481	0.00806452	0.111111	0.0833333
YAF2	YY1 associated factor 2 [Source:HGNC Symbol;Acc:17363]	ENSG00000015153:E3.1_42631225-E4.1	ENSG00000015153:E2.3-E8.2	ENSG00000015153:E3.1_42631225|ENSG00000015153:E4.1	0.294118	0.944444	-0.100752	0.0833333	chr12:42631225-42629799|chr12:42631401-42593037	junctions					1				0.0555556		0.166667				0.125
YAF2	YY1 associated factor 2 [Source:HGNC Symbol;Acc:17363]	ENSG00000015153:I4.1_42607556-E6.3	ENSG00000015153:E5.1_42606224-E6.3	ENSG00000015153:I4.1_42607556	0.454545	0.916667	-0.0555556	0.0833333	chr12:42606224-42604421|chr12:42607556-42604421	junctions		1							0.0833333
ZMYND11	zinc finger, MYND-type containing 11 [Source:HGNC Symbol;Acc:16966]	ENSG00000015171:I11.1_285780-E12.2	ENSG00000015171:E11.1-E12.3	ENSG00000015171:I11.1_285780	0.2	0.404181	0.0455986	0.027027	chr10:285780-285996|chr10:285465-285999	junctions	0.0625	0.125	0.0666667		0.0588235	0.1	0.0344828		0.0243902			0.0666667	0.166667			0.428571	0.0454545
ZMYND11	zinc finger, MYND-type containing 11 [Source:HGNC Symbol;Acc:16966]	ENSG00000015171:E2.1-E4.3	ENSG00000015171:E1.5-E6.1	ENSG00000015171:E2.1|ENSG00000015171:E4.3	0.269231	0.875	-0.10624	0.26	chr10:180832-255829|chr10:181242-225934	junctions		1			0.125					1					1
ZMYND11	zinc finger, MYND-type containing 11 [Source:HGNC Symbol;Acc:16966]	ENSG00000015171:E2.1-E4.3	ENSG00000015171:E1.5-E4.3	ENSG00000015171:E2.1	1.18182	0.956522	-0.193866	0.26	chr10:181242-225934|chr10:180832-225934	junctions		0.85	0.0666667		0.0833333				0.0526316	1					1	0.0434783
ZMYND11	zinc finger, MYND-type containing 11 [Source:HGNC Symbol;Acc:16966]	ENSG00000015171:E8.1-E9.1	ENSG00000015171:E6.3-E9.1	ENSG00000015171:E8.1	1.09787	0.625	0.75418	0.702703	chr10:255988-282778|chr10:267296-282778	junctions	0.542169	0.595628	0.375	1	0.752	0.858974	0.652	0.676471	0.477733	0.88	0.866667	0.841463	0.376471	0.83871	0.611111	0.573585	0.614458	0.620253	0.452128
DPEP1	dipeptidase 1 (renal) [Source:HGNC Symbol;Acc:3002]	ENSG00000015413:E4.1-E6.2	ENSG00000015413:E2.2-E6.2	ENSG00000015413:E4.1	5.84211	0.95	-0.0741944	1	chr16:89680127-89696713|chr16:89687184-89696713	junctions				0.05	1							0.230769		1
DPEP1	dipeptidase 1 (renal) [Source:HGNC Symbol;Acc:3002]	ENSG00000015413:E10.2-E10.4	ENSG00000015413:E10.3		1	0.444444	0.46815	0	chr16:89703343-89703612|chr16:89703343-89703612	exon-retained				0.795455	0.994633							0.869565		1					0.555556
BID	BH3 interacting domain death agonist [Source:HGNC Symbol;Acc:1050]	ENSG00000015475:E3.4-E5.1	ENSG00000015475:E3.4-E6.1	ENSG00000015475:E5.1	0.184211	0.5	0.738234	0.769231	chr22:18257147-18226779|chr22:18257147-18232940	junctions	0.5	0.833333		1		0.846154	1		0.857143	1	1		0.708333	1	1	1		1	0.740741
BID	BH3 interacting domain death agonist [Source:HGNC Symbol;Acc:1050]	ENSG00000015475:E4.1-E5.1	ENSG00000015475:E3.4-E8.1	ENSG00000015475:E5.1|ENSG00000015475:E4.1	1.75	0.762821	0.137267	0.44898	chr22:18256376-18232940|chr22:18257147-18222254	junctions	0.0833333		0.846154			0.2							0.142857
BID	BH3 interacting domain death agonist [Source:HGNC Symbol;Acc:1050]	ENSG00000015475:E3.4-E5.1	ENSG00000015475:E3.4-E8.1	ENSG00000015475:E5.1	0.157895	0.666667	0.681174	0.769231	chr22:18257147-18222254|chr22:18257147-18232940	junctions	0.521739		0.333333	1		0.865169	1		1	0.888889	0.8		0.73913	0.909091	1	1		0.714286	1
BID	BH3 interacting domain death agonist [Source:HGNC Symbol;Acc:1050]	ENSG00000015475:E6.1_18226573-E8.1	ENSG00000015475:E5.1-E8.1	ENSG00000015475:E6.1_18226573	1.2	0.533333	0.397672	0.2	chr22:18232871-18222254|chr22:18226573-18222254	junctions						0.7	0.166667
BID	BH3 interacting domain death agonist [Source:HGNC Symbol;Acc:1050]	ENSG00000015475:E6.1_18226573-E8.1	ENSG00000015475:E4.1-E8.1	ENSG00000015475:E6.1_18226573	1.2	0.833333	-0.073509	0.2	chr22:18256376-18222254|chr22:18226573-18222254	junctions			0.166667			1
BID	BH3 interacting domain death agonist [Source:HGNC Symbol;Acc:1050]	ENSG00000015475:E6.1_18226573-E8.1	ENSG00000015475:E3.4-E8.1	ENSG00000015475:E6.1_18226573	0.5	0.285088	0.61767	0.2	chr22:18226573-18222254|chr22:18257147-18222254	junctions	0.0833333					0.368421							0.142857					0.333333
MATR3	matrin 3 [Source:HGNC Symbol;Acc:6912]	ENSG00000015479:E4.1-E6.1	ENSG00000015479:E3.2-E6.1	ENSG00000015479:E4.1	0.5	0.444444	0.955588	0.11066	chr5:138611839-138614740|chr5:138614097-138614740	junctions	1	0.769231	1	1		1			1			1	0.555556		1		0.668712	1	1
MATR3	matrin 3 [Source:HGNC Symbol;Acc:6912]	ENSG00000015479:E20.3-E22.2	ENSG00000015479:E17.4-E22.2	ENSG00000015479:E20.3	1	0.833333	-0.0838259	0.018018	chr5:138651877-138657587|chr5:138654722-138657587	junctions												1				0.166667
MATR3	matrin 3 [Source:HGNC Symbol;Acc:6912]	ENSG00000015479:E6.1-E7.1	ENSG00000015479:E6.1-E15.4	ENSG00000015479:E7.1	2	0.535714	0.724501	0.0268362	chr5:138614818-138615624|chr5:138614818-138650364	junctions	0.678571									0.571429					0.142857		0.166667
MATR3	matrin 3 [Source:HGNC Symbol;Acc:6912]	ENSG00000015479:E12.14-E16.2	ENSG00000015479:E12.14-E15.4	ENSG00000015479:E14.1|ENSG00000015479:E15.4	0.952381	0.833333	0.288202	0.0194805	chr5:138629494-138651386|chr5:138629494-138650364	junctions	0.0555556		1	0.583333		0.0454545		0.142857	0.818182							0.125
MATR3	matrin 3 [Source:HGNC Symbol;Acc:6912]	ENSG00000015479:E11.1-E14.1	ENSG00000015479:E6.1-E14.1	ENSG00000015479:E14.1	8	0.555556	0.199096	0.00988701	chr5:138629264-138642928|chr5:138614818-138642928	junctions	0.291667		0.666667														0.0204082
MATR3	matrin 3 [Source:HGNC Symbol;Acc:6912]	ENSG00000015479:E14.17-E15.4	ENSG00000015479:E12.18-E15.4	ENSG00000015479:E14.17|ENSG00000015479:E15.4	0.333333	0.252174	0.909519	0.752924	chr5:138629717-138650364|chr5:138644016-138650364	junctions	0.948617	0.972763	0.824495	1	0.792752	0.89322	0.81854	0.988764	0.750225	0.95098	0.844828	0.894545	0.751825	0.924242	0.914754	0.784895	1	0.747826	0.765743
MATR3	matrin 3 [Source:HGNC Symbol;Acc:6912]	ENSG00000015479:E12.18-E14.1	ENSG00000015479:E12.14-E14.1	ENSG00000015479:E14.1	0.104803	0.48	0.181661	0.027027	chr5:138629717-138642928|chr5:138629494-138642928	junctions	0.0117647	0.00729927	0.5	0.215385	0.246377	0.0766129	0.0655738	0.1	0.25	0.0833333	0.0238095	0.150943	0.0454545	0.12	0.0683761	0.0136986	0.00970874	0.258065	0.0526316
MATR3	matrin 3 [Source:HGNC Symbol;Acc:6912]	ENSG00000015479:E12.12-E15.4	ENSG00000015479:E12.14-E15.4	ENSG00000015479:E12.14|ENSG00000015479:E14.1|ENSG00000015479:E15.4	0.619048	0.8125	-0.0933768	0.018018	chr5:138629461-138650364|chr5:138629494-138650364	junctions	0.0555556			0.0625		0.0454545		0.142857	0.875					0.333333		0.125
MATR3	matrin 3 [Source:HGNC Symbol;Acc:6912]	ENSG00000015479:E7.1-E8.1	ENSG00000015479:E6.1-E15.4	ENSG00000015479:E7.1|ENSG00000015479:E8.1	4.55556	0.9	0.0216025	0.0443506	chr5:138614818-138650364|chr5:138615747-138618428	junctions	0.1					1									0.727273		0.166667		1
MATR3	matrin 3 [Source:HGNC Symbol;Acc:6912]	ENSG00000015479:E12.14-E15.4	ENSG00000015479:E12.18-E14.1	ENSG00000015479:E14.1	0.875	0.96	0.122631	0.056	chr5:138629494-138650364|chr5:138629717-138642928	junctions	1		0.04	0.551724	0.0588235	0.55		0.777778	0.130435	0.666667		0.125		0.714286	0.125	1		0.222222
MATR3	matrin 3 [Source:HGNC Symbol;Acc:6912]	ENSG00000015479:E12.12-E14.1	ENSG00000015479:E12.14-E15.4	ENSG00000015479:E14.1	0.761905	0.954545	-0.177734	0.00944882	chr5:138629461-138642928|chr5:138629494-138650364	junctions	0.0555556			0.0625		0.0454545		0.142857	0.894737				1			0.3		0.857143	0.555556
MATR3	matrin 3 [Source:HGNC Symbol;Acc:6912]	ENSG00000015479:E7.1-E8.1	ENSG00000015479:E3.2-E9.1	ENSG00000015479:E7.1|ENSG00000015479:E8.1	0.731707	0.967742	-0.084668	0.0443506	chr5:138611839-138619220|chr5:138615747-138618428	junctions						1									1		0.0322581		1
MATR3	matrin 3 [Source:HGNC Symbol;Acc:6912]	ENSG00000015479:E7.1-E8.1	ENSG00000015479:E6.1-E14.1	ENSG00000015479:E7.1|ENSG00000015479:E8.1	1.17073	0.979592	-0.11503	0.0443506	chr5:138614818-138642928|chr5:138615747-138618428	junctions	0.0555556					1									0.842105		0.0204082		1
XYLT2	xylosyltransferase II [Source:HGNC Symbol;Acc:15517]	ENSG00000015532:E9.3-E10.1	ENSG00000015532:E8.1-E10.1	ENSG00000015532:E9.3|ENSG00000015532:E10.1	0.106383	0.266667	-0.155311	1	chr17:48434134-48435568|chr17:48434613-48435568	junctions	1	1	1	1	1	1	1	1	1	0.916667	1	0.75	1	1	1	1	0.733333	1	1
RGPD5	RANBP2-like and GRIP domain containing 5 [Source:HGNC Symbol;Acc:32418]	ENSG00000015568:E3.1-E4.1	ENSG00000015568:E3.1-E4.2	ENSG00000015568:E4.1	1	0.833333	-0.0555556	0.12	chr2:110552653-110559363|chr2:110552653-110559360	junctions					0.166667					1
RGPD5	RANBP2-like and GRIP domain containing 5 [Source:HGNC Symbol;Acc:32418]	ENSG00000015568:E7.3-E8.1	ENSG00000015568:E7.3-E9.1	ENSG00000015568:E8.1	0.627119	0.962963	0.366533	0.293578	chr2:110565981-110571037|chr2:110565981-110566327	junctions		0.820513	0.686747	1	0.9875	1	0.192308	0.761905	0.461538	1	1	1	1	0.444444		0.609091	0.037037	0.679487	0.241026
RGPD5	RANBP2-like and GRIP domain containing 5 [Source:HGNC Symbol;Acc:32418]	ENSG00000015568:E25.2-I25.1_110603479	ENSG00000015568:E25.2-E27.1	ENSG00000015568:I25.1_110603479	0.52381	0.954545	-0.0555556	0.0263158	chr2:110602819-110613439|chr2:110602819-110603479	junctions					1													0.0454545
RGPD5	RANBP2-like and GRIP domain containing 5 [Source:HGNC Symbol;Acc:32418]	ENSG00000015568:E10.2-E11.2	ENSG00000015568:E11.1_110579531-E11.2		0.238095	0.833333	-0.0805792	0	chr2:110579531-110579627|chr2:110577360-110579627	others			0.166667		1														1
STMN4	stathmin-like 4 [Source:HGNC Symbol;Acc:16078]	ENSG00000015592:E4.1-E5.1	ENSG00000015592:E3.1-E5.1	ENSG00000015592:E4.1	2.81067	0.737063	0.999848	1	chr8:27099914-27098779|chr8:27099194-27098779	junctions			0.262937		1		0.387097
NUDCD3	NudC domain containing 3 [Source:HGNC Symbol;Acc:22208]	ENSG00000015676:E2.1-E3.1	ENSG00000015676:E1.2-E3.1	ENSG00000015676:E3.1|ENSG00000015676:E2.1	1.625	0.888889	-0.0682693	0.135922	chr7:44530008-44525221|chr7:44529422-44525221	junctions				1															0.111111
CHDH	choline dehydrogenase [Source:HGNC Symbol;Acc:24288]	ENSG00000016391:E8.1-E9.1	ENSG00000016391:E8.1-E10.1	ENSG00000016391:E9.1	0.181818	0.4	0.0560178	1	chr3:53854501-53853067|chr3:53854501-53853701	junctions	1	1	0.6		1				1		1	1				1		1	1
CHDH	choline dehydrogenase [Source:HGNC Symbol;Acc:24288]	ENSG00000016391:I1.1_53879849-E4.1	ENSG00000016391:E1.1-E4.1	ENSG00000016391:I1.1_53879849	0.409091	0.956522	-0.125477	1	chr3:53879849-53875026|chr3:53880110-53875026	junctions			0.166667	1	0.0769231						0.0434783	0.125
IL20RA	interleukin 20 receptor, alpha [Source:HGNC Symbol;Acc:6003]	ENSG00000016402:E2.2-E5.1	ENSG00000016402:E1.2-E5.1	ENSG00000016402:E2.2|ENSG00000016402:E4.1	1	0.857143	-0.146857	1	chr6:137365778-137338240|chr6:137365229-137338240	junctions	1														0.142857
CLCA4	chloride channel accessory 4 [Source:HGNC Symbol;Acc:2018]	ENSG00000016602:E4.1-E5.1	ENSG00000016602:E3.1-E5.1	ENSG00000016602:E4.1	0.357143	0.454545	0.320054	1	chr1:87026041-87030957|chr1:87029452-87030957	junctions			0.545455												1
GLT8D1	glycosyltransferase 8 domain containing 1 [Source:HGNC Symbol;Acc:24870]	ENSG00000016864:E2.3-E7.3	ENSG00000016864:E1.14-E7.3	ENSG00000016864:E2.3|ENSG00000016864:E7.3|ENSG00000016864:E3.1|ENSG00000016864:E4.1	0.808219	0.941176	0.664821	0.313953	chr3:52738740-52734512|chr3:52739463-52734512	junctions	1	0.545455	0.35	0.72973	0.483051	0.382979	0.0588235	0.357143	0.451128	0.215686	0.1875	0.486842	0.394737	0.32	0.306122	0.482353	0.555556	0.106383	0.285714
GLT8D1	glycosyltransferase 8 domain containing 1 [Source:HGNC Symbol;Acc:24870]	ENSG00000016864:E1.14-E2.2	ENSG00000016864:E1.14-E7.3	ENSG00000016864:E2.2	0.219178	0.475	0.58335	0.139535	chr3:52739463-52738964|chr3:52739463-52734512	junctions		0.25	0.103448	0.047619	0.217949	0.171429	0.304348	0.5	0.16092	0.230769	0.037037	0.025	0.0416667	0.346154	0.0285714	0.12	0.111111	0.125	0.0322581
GLT8D1	glycosyltransferase 8 domain containing 1 [Source:HGNC Symbol;Acc:24870]	ENSG00000016864:E1.14-E2.1	ENSG00000016864:E1.14-E7.3	ENSG00000016864:E2.1	0.465753	0.866667	0.540035	0.289157	chr3:52739463-52738968|chr3:52739463-52734512	junctions	1	0.615385	0.16129	0.473684	0.364583	0.482143	0.333333	0.5	0.324074	0.166667	0.133333	0.235294	0.394737	0.433333	0.442623	0.2	0.333333	0.222222	0.189189
GLT8D1	glycosyltransferase 8 domain containing 1 [Source:HGNC Symbol;Acc:24870]	ENSG00000016864:E4.2-E7.3	ENSG00000016864:E1.8-E7.3	ENSG00000016864:E7.3|ENSG00000016864:E4.2	0.269231	0.677249	0.253579	0.0430108	chr3:52737520-52734512|chr3:52739719-52734512	junctions					0.4				0.037037	0.142857	0.142857	0.714286	0.1			0.470588		0.454545
GLT8D1	glycosyltransferase 8 domain containing 1 [Source:HGNC Symbol;Acc:24870]	ENSG00000016864:E1.14-E4.1	ENSG00000016864:E1.8-E7.3	ENSG00000016864:E1.14|ENSG00000016864:E4.1	0.192308	0.796296	-0.0145857	0.0697674	chr3:52739463-52737714|chr3:52739719-52734512	junctions					0.0769231				0.037037	0.5	0.142857		0.1	0.833333		0.1		0.142857
GLT8D1	glycosyltransferase 8 domain containing 1 [Source:HGNC Symbol;Acc:24870]	ENSG00000016864:E2.3-E7.3	ENSG00000016864:E1.8-E7.3	ENSG00000016864:E2.3|ENSG00000016864:E7.3|ENSG00000016864:E3.1|ENSG00000016864:E4.1	0.440678	0.545455	0.603069	0.313953	chr3:52739719-52734512|chr3:52738740-52734512	junctions	1	1	1	1	0.826087	1			0.697674	0.647059	0.5	0.948718	0.625	0.888889	1	0.82	1	0.454545	1
GLT8D1	glycosyltransferase 8 domain containing 1 [Source:HGNC Symbol;Acc:24870]	ENSG00000016864:E12.3-E12.6_52729245	ENSG00000016864:E12.4_52729433-E12.5		0.636364	0.875	0.10418	0	chr3:52729433-52729318|chr3:52729437-52729245	others									0.857143		1	0.125
GLT8D1	glycosyltransferase 8 domain containing 1 [Source:HGNC Symbol;Acc:24870]	ENSG00000016864:E12.1-E12.3	ENSG00000016864:E12.2		1	0.322857	0.536944	0	chr3:52729603-52729944|chr3:52729944-52729603	exon-retained	0.346939	0.30137	0.225714	0.30625	0.344068	0.338858	0.380795	0.339806	0.245199	0.4	0.306502	0.224283	0.300578	0.36129	0.200436	0.173623	0.254545	0.247761	0.0771429
ATP2C1	ATPase, Ca++ transporting, type 2C, member 1 [Source:HGNC Symbol;Acc:13211]	ENSG00000017260:E31.3-E32.2	ENSG00000017260:E30.1-E32.2	ENSG00000017260:E31.3	0.148936	0.5	0.657684	0.497006	chr3:130718503-130734996|chr3:130720188-130734996	junctions	0.90411	1	0.925287	1	1	1	1	0.5	0.870968	0.947368	0.881356	0.97561	0.969388	0.904762	1	0.924242	1	0.882979	1
ATP2C1	ATPase, Ca++ transporting, type 2C, member 1 [Source:HGNC Symbol;Acc:13211]	ENSG00000017260:E21.1-E23.2	ENSG00000017260:E20.1-E24.2	ENSG00000017260:E23.2|ENSG00000017260:E21.1	0.416667	0.923077	-0.0555556	0.0262009	chr3:130688240-130711795|chr3:130694332-130699426	junctions	1						0.0769231
ATP2C1	ATPase, Ca++ transporting, type 2C, member 1 [Source:HGNC Symbol;Acc:13211]	ENSG00000017260:E21.1-E23.2	ENSG00000017260:E17.1-E24.2	ENSG00000017260:E23.2|ENSG00000017260:E21.1	0.416667	0.923077	-0.0555556	0.0262009	chr3:130683889-130711795|chr3:130694332-130699426	junctions	1											0.0769231
ATP2C1	ATPase, Ca++ transporting, type 2C, member 1 [Source:HGNC Symbol;Acc:13211]	ENSG00000017260:E30.1-E32.2	ENSG00000017260:E29.1-E32.2	ENSG00000017260:E30.1	0.428571	0.923077	-0.104166	0.0806452	chr3:130717233-130734996|chr3:130718503-130734996	junctions	1		1			0.0769231			0.966667		1					1		1
ATP2C1	ATPase, Ca++ transporting, type 2C, member 1 [Source:HGNC Symbol;Acc:13211]	ENSG00000017260:E3.8-E5.1	ENSG00000017260:E2.4-E5.1	ENSG00000017260:E3.8	0.134615	0.419355	0.165873	0.471616	chr3:130613181-130649260|chr3:130613619-130649260	junctions	0.837209	0.957746	0.958333	0.745098	0.83908	0.645161	0.981132	0.580645	0.907514	0.7	0.854167	1	0.847222	0.66	0.78022	0.821429	0.955882	0.95122	0.944444
ATP2C1	ATPase, Ca++ transporting, type 2C, member 1 [Source:HGNC Symbol;Acc:13211]	ENSG00000017260:I22.1_130699065-E23.2	ENSG00000017260:E21.1-E23.2	ENSG00000017260:I22.1_130699065	1	0.833333	-0.0802932	0.037037	chr3:130694332-130699426|chr3:130699065-130699426	junctions	0.166667												1
ATP2C1	ATPase, Ca++ transporting, type 2C, member 1 [Source:HGNC Symbol;Acc:13211]	ENSG00000017260:E31.3-E32.2	ENSG00000017260:E31.1-E32.2	ENSG00000017260:E31.3	0.553191	0.401613	0.787526	0.497006	chr3:130720158-130734996|chr3:130720188-130734996	junctions	0.584071	0.548387	0.607547	0.745614	0.686391	0.674242	0.674556	0.666667	0.710526	0.9	0.787879	0.761905	0.833333	0.95	0.659091	0.847222	0.551724	0.801932	0.731707
ATP2C1	ATPase, Ca++ transporting, type 2C, member 1 [Source:HGNC Symbol;Acc:13211]	ENSG00000017260:E23.2-E24.2_130711812	ENSG00000017260:E17.1-E24.2	ENSG00000017260:E24.2	0.666667	0.947368	-0.0555556	0.0829694	chr3:130699523-130711812|chr3:130683889-130711795	junctions	1											0.0769231
ATP2C1	ATPase, Ca++ transporting, type 2C, member 1 [Source:HGNC Symbol;Acc:13211]	ENSG00000017260:E3.8-E5.1	ENSG00000017260:E1.4-E5.1	ENSG00000017260:E3.8	0.628205	0.715328	0.0073815	0.471616	chr3:130569772-130649260|chr3:130613619-130649260	junctions	1	0.485714	0.896104	1	0.960526	0.540541	1	1	0.892045	1	1	0.86	1	1	1	1	1	0.284672	1
ATP2C1	ATPase, Ca++ transporting, type 2C, member 1 [Source:HGNC Symbol;Acc:13211]	ENSG00000017260:E2.4-E3.7	ENSG00000017260:E2.4-E5.1	ENSG00000017260:E3.7	0.47619	0.954545	-0.154396	0.129032	chr3:130613181-130613552|chr3:130613181-130649260	junctions	0.0454545		0.571429	0.133333	0.0666667	0.3125		0.380952	0.0588235	0.166667	0.3	1	0.266667	0.105263	0.310345	0.0625	0.785714
SRCIN1	SRC kinase signaling inhibitor 1 [Source:HGNC Symbol;Acc:29506]	ENSG00000017373:E21.2-E22.1	ENSG00000017373:E21.2-E25.1	ENSG00000017373:E22.1	0.545455	0.342857	0.859348	1	chr17:36704793-36700204|chr17:36704793-36704117	junctions	1		0.657143					1					1					1
SRCIN1	SRC kinase signaling inhibitor 1 [Source:HGNC Symbol;Acc:29506]	ENSG00000017373:E25.1-I27.2	ENSG00000017373:E25.1-E26.1	ENSG00000017373:I27.2	1.73333	0.808468	0.148266	1	chr17:36700058-36699371|chr17:36700058-36689666	junctions			0.870968								0.0625
IGF1	insulin-like growth factor 1 (somatomedin C) [Source:HGNC Symbol;Acc:5464]	ENSG00000017427:E5.1-E7.1	ENSG00000017427:E4.1-E7.1	ENSG00000017427:E5.1	0.133333	0.273684	0.802908	1	chr12:102811733-102796344|chr12:102813287-102796344	junctions	0.037037	0.1		0.0990099	0.0263158		0.0277778	0.142857	0.05	0.0625	0.125	0.111111	0.0571429		0.037037	0.3		0.254902	0.1
IGF1	insulin-like growth factor 1 (somatomedin C) [Source:HGNC Symbol;Acc:5464]	ENSG00000017427:E4.1-E5.1	ENSG00000017427:E4.1-E7.1	ENSG00000017427:E5.1	0.67619	0.5775	0.887749	1	chr12:102813287-102811781|chr12:102813287-102796344	junctions	0.257143	0.470588		0.441718	0.288462		0.313725	0.2	0.525	0.0625	0.290541	0.428571	0.282609		0.446809	0.461538		0.321429	0.64
IGF1	insulin-like growth factor 1 (somatomedin C) [Source:HGNC Symbol;Acc:5464]	ENSG00000017427:E6.1-E7.1	ENSG00000017427:E5.1-E7.1	ENSG00000017427:E6.1	0.714286	0.933333	-0.113219	1	chr12:102809482-102796344|chr12:102811733-102796344	junctions				0.1	1						0.0666667							0.0769231
SLC38A5	solute carrier family 38, member 5 [Source:HGNC Symbol;Acc:18070]	ENSG00000017483:E5.2-E6.1	ENSG00000017483:E2.4-E6.1	ENSG00000017483:E5.2	0.594595	0.923077	0.704165	0.44	chrX:48326692-48326312|chrX:48327723-48326312	junctions	0.25		0.1	0.403509	0.111111	0.111111	1		0.678571	0.454545		1		0.362069		0.0769231			0.125
SLC38A5	solute carrier family 38, member 5 [Source:HGNC Symbol;Acc:18070]	ENSG00000017483:E5.3-E6.1	ENSG00000017483:E2.4-E6.1	ENSG00000017483:E5.3	0.189189	0.371429	0.554044	0.2	chrX:48326628-48326312|chrX:48327723-48326312	junctions	0.04		0.1	0.0285714	0.111111	0.111111			0.1	0.4				0.177778		0.0769231			0.125
MAGIX	MAGI family member, X-linked [Source:HGNC Symbol;Acc:30006]	ENSG00000017621:E5.1-E6.1	ENSG00000017621:E5.1-E6.2	ENSG00000017621:E6.1	0.333333	0.355	0.779198	1	chrX:49021699-49022413|chrX:49021699-49022428	junctions	0.125		0.416667						0.375		0.214286	0.413793		0.48	0.142857
MAGIX	MAGI family member, X-linked [Source:HGNC Symbol;Acc:30006]	ENSG00000017621:I2.2-E4.5	ENSG00000017621:E4.2-E4.4	ENSG00000017621:I2.2	0.8	0.428571	0.79795	1	chrX:49021127-49021201|chrX:49021127-49021246	junctions			0.714286				0.666667				0.769231	0.571429		0.8	1
MAGIX	MAGI family member, X-linked [Source:HGNC Symbol;Acc:30006]	ENSG00000017621:E6.7_49023033-ENSG00000102007:E2.1	ENSG00000017621:E6.7_49023033-U6.1_49028257		0.285714	0.954545	-0.086881	0	chrX:49023033-49028257|chrX:49023033-49029476	others							0.0454545									1
MAGIX	MAGI family member, X-linked [Source:HGNC Symbol;Acc:30006]	ENSG00000017621:I1.2-E4.2	ENSG00000017621:E4.1_49020840-E4.2		0.1875	0.857143	-0.207355	0	chrX:49020840-49021045|chrX:49020267-49021045	others	1	0.142857	1							1	1	1		1	1	1
RALBP1	ralA binding protein 1 [Source:HGNC Symbol;Acc:9841]	ENSG00000017797:E2.2-E6.1	ENSG00000017797:E1.1-E6.1	ENSG00000017797:E6.1|ENSG00000017797:E2.2	0.367647	0.384615	0.327469	0.653846	chr18:9475174-9512989|chr18:9475689-9512989	junctions	1	1	1	1	1	1	1	0.615385	1	0.809524	1	0.722222	1	0.68	0.765957	1	1	1	1
RALBP1	ralA binding protein 1 [Source:HGNC Symbol;Acc:9841]	ENSG00000017797:E2.2-E7.1	ENSG00000017797:E1.1-E6.1	ENSG00000017797:E6.1|ENSG00000017797:E2.2	0.24	0.941176	-0.112595	0.0246914	chr18:9475689-9516843|chr18:9475174-9512989	junctions								0.0740741	1	0.0769231		0.0909091		0.0588235	0.0833333	1
RALBP1	ralA binding protein 1 [Source:HGNC Symbol;Acc:9841]	ENSG00000017797:E3.2-I4.1_9478263	ENSG00000017797:E2.2-E7.1	ENSG00000017797:I4.1_9478263	0.833333	0.857143	-0.0955676	0.0153846	chr18:9476284-9478263|chr18:9475689-9516843	junctions					1				0.142857							0.166667
RALBP1	ralA binding protein 1 [Source:HGNC Symbol;Acc:9841]	ENSG00000017797:I4.1_9478520-E6.1	ENSG00000017797:E3.2-E6.1	ENSG00000017797:I4.1_9478520	1.85714	0.875	-0.0913823	0.0703518	chr18:9476284-9512989|chr18:9478520-9512989	junctions	1					0.125
RALBP1	ralA binding protein 1 [Source:HGNC Symbol;Acc:9841]	ENSG00000017797:I4.1_9478520-E6.1	ENSG00000017797:E2.2-E6.1	ENSG00000017797:I4.1_9478520	0.191176	0.326971	-0.0203431	0.0703518	chr18:9478520-9512989|chr18:9475689-9512989	junctions	0.341463	0.0526316	0.0555556	0.0322581	0.047619	0.0144928	0.0263158	0.025	0.0588235	0.0196078	0.1	0.0384615	0.0322581	0.0294118	0.0277778	0.0833333	0.0227273	0.0526316	0.0833333
RALBP1	ralA binding protein 1 [Source:HGNC Symbol;Acc:9841]	ENSG00000017797:E2.2-I4.1_9478263	ENSG00000017797:E2.2-E7.1	ENSG00000017797:I4.1_9478263	0.833333	0.714286	0.0441081	0.0153846	chr18:9475689-9478263|chr18:9475689-9516843	junctions									0.142857				0.857143			0.166667
RUFY3	RUN and FYVE domain containing 3 [Source:HGNC Symbol;Acc:30285]	ENSG00000018189:E4.3-E6.1	ENSG00000018189:E5.2-E7.1	ENSG00000018189:E6.1|ENSG00000018189:E5.2	0.75	0.44	0.99252	0.0714286	chr4:71588468-71607344|chr4:71600310-71628236	junctions			0.58
RUFY3	RUN and FYVE domain containing 3 [Source:HGNC Symbol;Acc:30285]	ENSG00000018189:E17.1-E19.2_71659563	ENSG00000018189:E17.1-E21.4	ENSG00000018189:E19.2_71659563	0.428571	0.954545	-0.0946347	0.104167	chr4:71655309-71659563|chr4:71655309-71665858	junctions				1	0.0666667				0.0454545				0.111111
RUFY3	RUN and FYVE domain containing 3 [Source:HGNC Symbol;Acc:30285]	ENSG00000018189:E17.1-E18.1	ENSG00000018189:E17.1-E19.2	ENSG00000018189:E18.1	14.2947	0.983051	-0.255447	1	chr4:71655309-71656942|chr4:71655309-71659502	junctions	0.0169492	0.047619	1	0.0222222	0.335664	0.111111	0.54		0.032967		0.05	0.275	0.611111		0.28	0.0659341	0.03125	0.516667	0.4375
RUFY3	RUN and FYVE domain containing 3 [Source:HGNC Symbol;Acc:30285]	ENSG00000018189:E17.1-E19.1	ENSG00000018189:E17.1-E19.2	ENSG00000018189:E19.1	0.210526	0.276442	0.699996	0.136752	chr4:71655309-71659482|chr4:71655309-71659502	junctions	0.0645161	0.047619		0.185185	0.0594059	0.111111	0.0416667		0.128713		0.05	0.0333333	0.0344828		0.307692	0.198113	0.03125	0.0333333	0.0526316
RUFY3	RUN and FYVE domain containing 3 [Source:HGNC Symbol;Acc:30285]	ENSG00000018189:E22.4-E24.1	ENSG00000018189:E22.3-E23.1	ENSG00000018189:E23.1	0.466667	0.9375	-0.0744612	0.166667	chr4:71668893-71672233|chr4:71668776-71670065	junctions				1	0.125
RUFY3	RUN and FYVE domain containing 3 [Source:HGNC Symbol;Acc:30285]	ENSG00000018189:E6.1-E7.1	ENSG00000018189:E3.3-E7.1	ENSG00000018189:E6.1|ENSG00000018189:E7.1	1.30769	0.746753	0.0759484	0.0714286	chr4:71607397-71628236|chr4:71571011-71628236	junctions		0.166667	0.818182		0.166667						0.0714286					0.181818	0.0714286
RUFY3	RUN and FYVE domain containing 3 [Source:HGNC Symbol;Acc:30285]	ENSG00000018189:E17.1-E19.1	ENSG00000018189:E17.1-E21.4	ENSG00000018189:E19.1	1.05	0.888889	0.278888	0.136752	chr4:71655309-71665858|chr4:71655309-71659482	junctions				1	0.3				0.382353				0.111111		1	1
RUFY3	RUN and FYVE domain containing 3 [Source:HGNC Symbol;Acc:30285]	ENSG00000018189:E22.4-E23.1	ENSG00000018189:E22.2-E24.1	ENSG00000018189:E22.4|ENSG00000018189:E23.1	0.538462	0.928571	-0.202044	0.111111	chr4:71668893-71670065|chr4:71668700-71672233	junctions	0.0714286				0.125				1			1				0.125
RUFY3	RUN and FYVE domain containing 3 [Source:HGNC Symbol;Acc:30285]	ENSG00000018189:E22.3-E23.1	ENSG00000018189:E22.2-E24.1	ENSG00000018189:E23.1|ENSG00000018189:E22.3	0.538462	0.461905	0.284193	0.0714286	chr4:71668776-71670065|chr4:71668700-71672233	junctions	0.0714286				0.533333											0.125
RUFY3	RUN and FYVE domain containing 3 [Source:HGNC Symbol;Acc:30285]	ENSG00000018189:E5.2-E7.1	ENSG00000018189:E3.3-E7.1	ENSG00000018189:E6.1|ENSG00000018189:E5.2|ENSG00000018189:E7.1	1.61538	0.774725	0.0400656	0.0714286	chr4:71600310-71628236|chr4:71571011-71628236	junctions		0.166667	0.846154		0.166667						0.0714286					0.1	0.0714286
RUFY3	RUN and FYVE domain containing 3 [Source:HGNC Symbol;Acc:30285]	ENSG00000018189:E20.2-E21.4	ENSG00000018189:E21.2-E21.4		0.345794	0.315789	0.762639	0	chr4:71665592-71665858|chr4:71660611-71665858	others	0.916667	1	0.684211	0.941176	0.733813	1	1		0.80597		1	1	0.96	0.777778	0.932203	0.814815	1	1	0.935484
RUFY3	RUN and FYVE domain containing 3 [Source:HGNC Symbol;Acc:30285]	ENSG00000018189:E17.1-E22.2	ENSG00000018189:E21.2-E21.4		0.189189	0.973684	-0.13018	0	chr4:71655309-71668673|chr4:71665592-71665858	others			0.142857		0.0263158				0.037037							0.047619		1
RUFY3	RUN and FYVE domain containing 3 [Source:HGNC Symbol;Acc:30285]	ENSG00000018189:E17.1-E22.2	ENSG00000018189:E20.2-I20.1_71662380		0.368421	0.95	-0.0555556	0	chr4:71660611-71662380|chr4:71655309-71668673	others									0.05									1
CNTN1	contactin 1 [Source:HGNC Symbol;Acc:2171]	ENSG00000018236:E5.1_41289889-E6.2	ENSG00000018236:E3.1-E6.2	ENSG00000018236:E5.1_41289889	0.823529	0.34375	0.921734	1	chr12:41289889-41302159|chr12:41157000-41302159	junctions			0.46875												0.125
CNTN1	contactin 1 [Source:HGNC Symbol;Acc:2171]	ENSG00000018236:E19.1-E20.1	ENSG00000018236:E19.1-E21.1	ENSG00000018236:E20.1	0.506173	0.318367	0.795585	1	chr12:41353036-41365236|chr12:41353036-41374711	junctions	0.0277778		0.338776	0.0833333	0.025641		0.0204082								0.0878378	0.0285714			0.125
CNTN1	contactin 1 [Source:HGNC Symbol;Acc:2171]	ENSG00000018236:E5.1_41289889-E6.2	ENSG00000018236:E4.2-E6.2	ENSG00000018236:E5.1_41289889	0.378378	0.288462	1	1	chr12:41222103-41302159|chr12:41289889-41302159	junctions			0.288462
SLC11A1	solute carrier family 11 (proton-coupled divalent metal ion transporters), member 1 [Source:HGNC Symbol;Acc:10907]	ENSG00000018280:I4.1	ENSG00000018280:E3.4-E5.1	ENSG00000018280:I4.1	1	0.831719	0.209995	0	chr2:219249725-219249869|chr2:219249088-219249870	intron-retained	0.509554	0.8	0.714286	0.548387	0.133333	0.0254237		0.333333		0.027027	0.111111	0.857143	0.0816327	0.2	0.125
SLC11A1	solute carrier family 11 (proton-coupled divalent metal ion transporters), member 1 [Source:HGNC Symbol;Acc:10907]	ENSG00000018280:E7.4-I7.1_219253372	ENSG00000018280:E7.4-E8.1	ENSG00000018280:I7.1_219253372	0.134921	0.658793	0.263345	0.304348	chr2:219252678-219253372|chr2:219252678-219254593	junctions	0.230769		0.0625	0.5	0.111111	0.00787402				0.0416667	0.125		0.0357143	0.142857					0.666667
SLC11A1	solute carrier family 11 (proton-coupled divalent metal ion transporters), member 1 [Source:HGNC Symbol;Acc:10907]	ENSG00000018280:E5.2-E6.1	ENSG00000018280:E5.2-E5.4		0.214286	0.714286	0.516893	0	chr2:219249989-219250135|chr2:219249989-219251358	others	0.672269		1	1		0.933673	1	1	0.571429	1	1	1	0.567164	0.8					0.285714
SLC11A1	solute carrier family 11 (proton-coupled divalent metal ion transporters), member 1 [Source:HGNC Symbol;Acc:10907]	ENSG00000018280:E7.2-E7.4	ENSG00000018280:E7.3		1	0.5	0.659856	0	chr2:219252355-219252523|chr2:219252355-219252523	exon-retained	0.778689	0.7	0.545455	0.5		0.94		1		1		1	0.941176	0.846154	1			1	0.842105
SLC11A1	solute carrier family 11 (proton-coupled divalent metal ion transporters), member 1 [Source:HGNC Symbol;Acc:10907]	ENSG00000018280:E1.10-E2.1	ENSG00000018280:I1.1_219247099;I1.1_219247682		1	0.906977	0.393164	0	chr2:219247099-219247682|chr2:219247098-219247683	exon-retained	0.746269	0.75	0.0930233			0.935345		0.833333		1	1		0.604167	0.8				0.818182	0.285714
SLC11A1	solute carrier family 11 (proton-coupled divalent metal ion transporters), member 1 [Source:HGNC Symbol;Acc:10907]	ENSG00000018280:E12.2-E12.4	ENSG00000018280:E12.3		1	0.752577	0.317235	0	chr2:219258916-219259355|chr2:219258916-219259355	exon-retained	0.445415	0.6875	0.510638	0.418605	0.5	0.924765	0.333333	0.666667	0.666667	0.798077	0.8	0.714286	0.247423	0.86	1	0.647059			0.625
SLC11A1	solute carrier family 11 (proton-coupled divalent metal ion transporters), member 1 [Source:HGNC Symbol;Acc:10907]	ENSG00000018280:E5.2-E5.4	ENSG00000018280:E5.3		1	0.875	0.763038	0	chr2:219249989-219250135|chr2:219249989-219250135	exon-retained	0.4	0.142857	0.125			0.7			1				0.9375	0.833333					0.75
WWTR1	WW domain containing transcription regulator 1 [Source:HGNC Symbol;Acc:24042]	ENSG00000018408:E10.3_149375612-E11.3	ENSG00000018408:E9.1-E11.3	ENSG00000018408:E10.3_149375612	0.647059	0.481579	0.296695	0.142857	chr3:149375612-149375096|chr3:149387575-149375096	junctions	0.631579							0.444444	0.166667	0.15
ATP1A2	ATPase, Na+/K+ transporting, alpha 2 polypeptide [Source:HGNC Symbol;Acc:800]	ENSG00000018625:E16.1-E17.1_160105616	ENSG00000018625:E15.1-E17.1_160105616	ENSG00000018625:E16.1	2.16667	0.857143	-0.0638929	0.5	chr1:160105085-160105616|chr1:160105392-160105616	junctions																	1		0.142857
ZNF582	zinc finger protein 582 [Source:HGNC Symbol;Acc:26421]	ENSG00000018869:E4.1-E5.1	ENSG00000018869:E4.1-E6.1	ENSG00000018869:E5.1	0.530612	0.8125	0.00416092	1	chr19:56901370-56887490|chr19:56901370-56896553	junctions		1	1	1	1	1			1		1	0.1875			1	0.714286		1	0.73913
ZNF582	zinc finger protein 582 [Source:HGNC Symbol;Acc:26421]	ENSG00000018869:E1.8-E2.1	ENSG00000018869:E1.4-E2.1	ENSG00000018869:E1.8	2.375	0.95	-0.0463408	1	chr19:56904811-56903201|chr19:56904589-56903201	junctions		1				0.05		1	1						0.5				0.142857
PHLDB1	pleckstrin homology-like domain, family B, member 1 [Source:HGNC Symbol;Acc:23697]	ENSG00000019144:I17.2-E19.1	ENSG00000019144:E18.5-E19.1	ENSG00000019144:I17.2	0.615385	0.928571	-0.0311998	0.1	chr11:118505881-118506111|chr11:118505769-118506111	junctions							0.0714286		1	0.714286
PHLDB1	pleckstrin homology-like domain, family B, member 1 [Source:HGNC Symbol;Acc:23697]	ENSG00000019144:E21.2-E22.2_118512332	ENSG00000019144:E21.2-E23.2	ENSG00000019144:E22.2_118512332	0.156863	0.558333	0.631992	0.1	chr11:118509969-118512332|chr11:118509969-118512972	junctions		0.0666667	0.135593				0.625						0.6
PHLDB1	pleckstrin homology-like domain, family B, member 1 [Source:HGNC Symbol;Acc:23697]	ENSG00000019144:E22.2-E23.2	ENSG00000019144:E21.2-E23.2	ENSG00000019144:E22.2	0.529412	0.318681	0.971989	0.1	chr11:118512502-118512972|chr11:118509969-118512972	junctions		0.461538	0.35443										0.142857
PHLDB1	pleckstrin homology-like domain, family B, member 1 [Source:HGNC Symbol;Acc:23697]	ENSG00000019144:E29.2-E30.1	ENSG00000019144:E29.2-E31.1	ENSG00000019144:E30.1	0.140523	0.997925	-0.0136198	0.818182	chr11:118526400-118526570|chr11:118526400-118527393	junctions	0.00344828	0.00671141	0.346614	0.00465116	0.042328	1	0.00598802	0.02	0.0138889	0.0103093	0.037037	0.00411523	0.00218341	0.1	0.00471698	0.00207469	0.00606061	0.0176565	0.00653595
PHLDB1	pleckstrin homology-like domain, family B, member 1 [Source:HGNC Symbol;Acc:23697]	ENSG00000019144:E9.1-E12.1	ENSG00000019144:E8.1-E12.1	ENSG00000019144:E9.1|ENSG00000019144:E11.1_118495511	0.455696	0.468019	0.202867	0.1	chr11:118492253-118495650|chr11:118486926-118495650	junctions	0.0606061	0.172414	0.137255	0.0212766	0.0344828		0.133333	0.0555556	0.0909091	0.0172414	0.142857	0.0625	0.148649		0.0238095	0.0125	0.178571	0.480519	0.1
PHLDB1	pleckstrin homology-like domain, family B, member 1 [Source:HGNC Symbol;Acc:23697]	ENSG00000019144:E23.3-E24.1	ENSG00000019144:E21.2-E24.1	ENSG00000019144:E23.3	0.352459	0.912711	0.146205	0.127273	chr11:118513112-118514518|chr11:118509969-118514518	junctions	0.0128205	0.4	0.925532	0.0909091	0.101695		0.0930233	0.08	0.120879	0.0526316	0.125	0.12	0.121495	0.125	0.075	0.0588235	0.617647	0.099631	0.195122
PHLDB1	pleckstrin homology-like domain, family B, member 1 [Source:HGNC Symbol;Acc:23697]	ENSG00000019144:E2.4-E5.2	ENSG00000019144:E4.1-E5.4	ENSG00000019144:E4.1	0.454545	0.833333	-0.115102	0.1	chr11:118478414-118484009|chr11:118481241-118484531	junctions		0.111111						0.0833333		0.166667			0.142857			1
PHLDB1	pleckstrin homology-like domain, family B, member 1 [Source:HGNC Symbol;Acc:23697]	ENSG00000019144:E30.1-E31.1	ENSG00000019144:E29.2-E31.1	ENSG00000019144:E30.1	0.147059	0.354788	0.148237	0.124487	chr11:118526602-118527393|chr11:118526400-118527393	junctions	0.0493421	0.00671141	0.356863	0.00465116	0.00549451		0.0292398	0.02	0.00699301	0.0103093	0.037037	0.0620155	0.00218341	0.1	0.00471698	0.00207469	0.00606061	0.0422535	0.00653595
PHLDB1	pleckstrin homology-like domain, family B, member 1 [Source:HGNC Symbol;Acc:23697]	ENSG00000019144:E21.2-E23.2	ENSG00000019144:E21.2-E24.1	ENSG00000019144:E23.2	0.209016	0.868535	-0.0935359	0.100671	chr11:118509969-118512972|chr11:118509969-118514518	junctions	0.0128205	0.454545	0.881356	0.0909091	0.0535714		0.0930233	0.0416667	0.047619	0.027027	0.125	0.0434783	0.0358974	0.125	0.075	0.0136986	0.0714286	0.0200803	0.0571429
PHLDB1	pleckstrin homology-like domain, family B, member 1 [Source:HGNC Symbol;Acc:23697]	ENSG00000019144:E22.2-E23.2	ENSG00000019144:E20.2-E24.1	ENSG00000019144:E23.2|ENSG00000019144:E22.2	0.222222	0.857143	-0.105679	0.1	chr11:118509719-118514518|chr11:118512502-118512972	junctions		1	1		0.142857
PHLDB1	pleckstrin homology-like domain, family B, member 1 [Source:HGNC Symbol;Acc:23697]	ENSG00000019144:E4.1-E5.4	ENSG00000019144:E2.4-E5.4	ENSG00000019144:E4.1	0.297297	0.45	0.449848	0.24	chr11:118481241-118484531|chr11:118478414-118484531	junctions	0.05	0.5	0.166667		0.125		0.1	0.48		0.139535			0.318182			0.0833333		0.0625	0.166667
PHLDB1	pleckstrin homology-like domain, family B, member 1 [Source:HGNC Symbol;Acc:23697]	ENSG00000019144:E21.2-E22.1_118510579	ENSG00000019144:E21.2-E23.2	ENSG00000019144:E22.1_118510579	0.196078	0.980769	-0.0838126	0.1	chr11:118509969-118510579|chr11:118509969-118512972	junctions		0.125	0.0192308						0.666667				0.142857				1
PHLDB1	pleckstrin homology-like domain, family B, member 1 [Source:HGNC Symbol;Acc:23697]	ENSG00000019144:E24.1-E24.3	ENSG00000019144:E24.2		1	0.9	0.300676	0	chr11:118514658-118514790|chr11:118514658-118514790	exon-retained	0.970149	0.903226	0.776316	1	0.876923	0.1	0.982143	0.923077	0.985714	0.953488		0.851852	0.964029		0.895833	0.875676	1	0.977695	0.630435
PHLDB1	pleckstrin homology-like domain, family B, member 1 [Source:HGNC Symbol;Acc:23697]	ENSG00000019144:E17.2-E18.1	ENSG00000019144:E17.2-I17.1_118503524		0.5625	0.941176	-0.155115	0	chr11:118503013-118505640|chr11:118503013-118503524	others		0.1	0.0833333		1			0.125	0.1				0.0588235					0.25	0.0909091
PHLDB1	pleckstrin homology-like domain, family B, member 1 [Source:HGNC Symbol;Acc:23697]	ENSG00000019144:E5.2-E5.4	ENSG00000019144:E5.3		1	0.386905	0.618153	0	chr11:118484165-118484531|chr11:118484165-118484531	exon-retained	0.323529	0.16	0.428571	0.0416667	0.230769		0.4	0.225806		0.16		0.25	0.325581		0.111111	0.269231		0.178571	0.375
PHLDB1	pleckstrin homology-like domain, family B, member 1 [Source:HGNC Symbol;Acc:23697]	ENSG00000019144:E25.3	ENSG00000019144:I24.2-E25.4		1	0.566819	0.253937	0	chr11:118516368-118516453|chr11:118516368-118516453	exon-retained	0.0930233	0.130435	0.101124	0.0277778	0.119048		0.0222222	0.235294	0.589041	0.0677966		0.35	0.110294		0.0238095	0.113402	0.0588235	0.157025	0.421053
CYP24A1	cytochrome P450, family 24, subfamily A, polypeptide 1 [Source:HGNC Symbol;Acc:2602]	ENSG00000019186:E11.2-E12.1	ENSG00000019186:E11.2-E12.2	ENSG00000019186:E12.1	0.7	0.507937	0.478738	1	chr20:52773708-52771472|chr20:52773708-52771300	junctions												0.047619			0.555556
CYP24A1	cytochrome P450, family 24, subfamily A, polypeptide 1 [Source:HGNC Symbol;Acc:2602]	ENSG00000019186:E9.1_52774648-E10.1	ENSG00000019186:E9.1-E10.1	ENSG00000019186:E9.1_52774648	0.214286	0.465517	0.191154	1	chr20:52774648-52774124|chr20:52774625-52774124	junctions												0.0344828			0.5
PRDM11	PR domain containing 11 [Source:HGNC Symbol;Acc:13996]	ENSG00000019485:I7.1_45209915-E8.1	ENSG00000019485:E7.2-E8.1	ENSG00000019485:I7.1_45209915	0.285714	0.351533	0.116344	0.255814	chr11:45209915-45226262|chr11:45204674-45226262	junctions	0.0277778	0.0666667		0.030303	0.1		0.0625		0.37931	0.111111		0.0434783	0.111111	0.111111	0.03125	0.0769231	0.0526316
PRDM11	PR domain containing 11 [Source:HGNC Symbol;Acc:13996]	ENSG00000019485:I7.1_45209915-E8.1	ENSG00000019485:E7.2-E8.1_45226242	ENSG00000019485:I7.1_45209915	1.66667	0.857143	-0.0555556	0.255814	chr11:45204674-45226242|chr11:45209915-45226262	junctions							0.142857		1
PRDM11	PR domain containing 11 [Source:HGNC Symbol;Acc:13996]	ENSG00000019485:E9.1-E10.1	ENSG00000019485:E8.2-E11.1	ENSG00000019485:E9.1|ENSG00000019485:E10.1	1.53846	0.6875	0.708906	1	chr11:45226329-45241121|chr11:45230846-45234020	junctions		0.777778			0.7				0.518519	1		0.3125			0.631579	0.625			0.454545
PRDM11	PR domain containing 11 [Source:HGNC Symbol;Acc:13996]	ENSG00000019485:I4.1_45202718-E5.1	ENSG00000019485:E4.1-E5.1	ENSG00000019485:I4.1_45202718	1	0.875	-0.144271	0.555556	chr11:45169132-45203312|chr11:45202718-45203312	junctions							1		1						1		0.125
CD74	CD74 molecule, major histocompatibility complex, class II invariant chain [Source:HGNC Symbol;Acc:1697]	ENSG00000019582:E6.1-E7.2	ENSG00000019582:E6.1-E7.4	ENSG00000019582:E7.2	0.235454	0.268589	0.803109	0.452026	chr5:149784243-149782188|chr5:149784243-149782875	junctions	0.24987	0.213654	0.272441	0.109787	0.200905	0.10597	0.237313	0.238835	0.34	0.262643	0.225806	0.172493	0.217305	0.368132	0.343683	0.256769	0.374558	0.267579	0.109955
CD74	CD74 molecule, major histocompatibility complex, class II invariant chain [Source:HGNC Symbol;Acc:1697]	ENSG00000019582:E7.2-E7.4	ENSG00000019582:E7.3		1	0.256216	0.935829	0	chr5:149782188-149782684|chr5:149782684-149782188	exon-retained	0.462932	0.47099	0.393836	0.236641	0.453488	0.477694	0.492857	0.46978	0.442159	0.482391	0.45082	0.453441	0.471757	0.472554	0.469216	0.423216	0.466377	0.394995	0.253609
CD74	CD74 molecule, major histocompatibility complex, class II invariant chain [Source:HGNC Symbol;Acc:1697]	ENSG00000019582:E3.1-E7.4	ENSG00000019582:E7.2-E7.4		0.102156	0.358886	0.398412	0	chr5:149785822-149782188|chr5:149782684-149782188	others	0.0413355	0.0451389	0.142857	0.17284	0.225914	0.214137	0.104235	0.00584795	0.0604396	0.0531401	0.142857	0.211765	0.238579	0.0390244	0.0670968	0.100515	0.0614035	0.274549	0.364734
HGF	hepatocyte growth factor (hepapoietin A; scatter factor) [Source:HGNC Symbol;Acc:4893]	ENSG00000019991:E5.2-E7.1	ENSG00000019991:E5.2-E7.2	ENSG00000019991:E7.1	0.25	0.857143	0.934673	1	chr7:81386505-81381563|chr7:81386505-81381578	junctions	0.80083	0.666667	0.833333	1	0.73913	0.775	0.782609	0.697674	0.142857		0.825	0.75	1		0.638889	0.4	1	1	0.660714
HGF	hepatocyte growth factor (hepapoietin A; scatter factor) [Source:HGNC Symbol;Acc:4893]	ENSG00000019991:E9.1-E10.1	ENSG00000019991:E9.1-E11.1	ENSG00000019991:E10.1	0.875	0.652778	0.760559	1	chr7:81372669-81372265|chr7:81372669-81359095	junctions	0.471698		0.166667		0.125	0.442308		0.162162	0.571429	0.4	0.741935	0.75			0.777778				0.666667
ZRANB1	zinc finger, RAN-binding domain containing 1 [Source:HGNC Symbol;Acc:18224]	ENSG00000019995:E9.2-E10.2_126673347	ENSG00000019995:E8.1-E10.2	ENSG00000019995:E10.2	0.354839	0.96875	-0.0940749	0.134454	chr10:126672257-126673347|chr10:126671873-126673343	junctions					1													0.0833333
ZRANB1	zinc finger, RAN-binding domain containing 1 [Source:HGNC Symbol;Acc:18224]	ENSG00000019995:E9.2-E10.2_126673347	ENSG00000019995:E9.2-E10.2_126673502	ENSG00000019995:E10.2_126673347	2.58333	0.923077	-0.0703371	0.134454	chr10:126672257-126673502|chr10:126672257-126673347	junctions					1	0.0769231
ZRANB1	zinc finger, RAN-binding domain containing 1 [Source:HGNC Symbol;Acc:18224]	ENSG00000019995:I3.1_126658440-E4.1	ENSG00000019995:E3.1-E5.1	ENSG00000019995:I3.1_126658440	1.83333	0.857143	-0.0555556	0.0510638	chr10:126655350-126662214|chr10:126658440-126660534	junctions					0.142857				1
ZRANB1	zinc finger, RAN-binding domain containing 1 [Source:HGNC Symbol;Acc:18224]	ENSG00000019995:E8.1-E10.2	ENSG00000019995:E9.2-E10.2_126673502	ENSG00000019995:E9.2	1.09091	0.916667	-0.0743048	0.0916031	chr10:126671873-126673343|chr10:126672257-126673502	junctions						0.0769231												1
NCDN	neurochondrin [Source:HGNC Symbol;Acc:17597]	ENSG00000020129:E2.1-E3.1	ENSG00000020129:E1.4-E3.1	ENSG00000020129:E2.1	0.128378	0.993289	-0.066751	0.540541	chr1:36023484-36024708|chr1:36024286-36024708	junctions		1	0.00671141
NCDN	neurochondrin [Source:HGNC Symbol;Acc:17597]	ENSG00000020129:E2.1-E3.1	ENSG00000020129:E1.6-E3.1	ENSG00000020129:E2.1	0.184466	0.54594	-0.0439074	0.540541	chr1:36024286-36024708|chr1:36023824-36024708	junctions	0.5	0.555556	0.00961538	0.1	0.0666667	0.0588235		0.0833333	0.0571429	0.037037		0.047619	0.0588235	0.0666667	0.0384615	0.0416667		0.0714286	0.0588235
NCDN	neurochondrin [Source:HGNC Symbol;Acc:17597]	ENSG00000020129:E7.1-E8.5_36032309	ENSG00000020129:E7.1-E9.1	ENSG00000020129:E8.5_36032309	1.14286	0.5	0.638044	0.114286	chr1:36029510-36032424|chr1:36029510-36032309	junctions			1						0.5
NCDN	neurochondrin [Source:HGNC Symbol;Acc:17597]	ENSG00000020129:E1.4-E3.1	ENSG00000020129:E1.4-E3.1_36024678	ENSG00000020129:E3.1	10.5714	0.91411	0.999719	0.166109	chr1:36023484-36024678|chr1:36023484-36024708	junctions			0.91411
NCDN	neurochondrin [Source:HGNC Symbol;Acc:17597]	ENSG00000020129:E4.3-E6.1	ENSG00000020129:E4.3-E7.1	ENSG00000020129:E6.1	1	0.857143	-0.0157163	0.133333	chr1:36026895-36029368|chr1:36026895-36028803	junctions				1												0.333333			0.142857
NCDN	neurochondrin [Source:HGNC Symbol;Acc:17597]	ENSG00000020129:E1.4-E1.6	ENSG00000020129:E1.5		1	0.264038	0.832378	0	chr1:36023484-36023757|chr1:36023484-36023757	exon-retained	0.296296	0.0555556	0.0803109	0.0526316	0.123288	0.0746269	0.15	0.244444	0.159292	0.235294	0.222222	0.0454545	0.166667	0.285714	0.097561	0.121622	0.192308	0.0322581	0.142857
GPR124	G protein-coupled receptor 124 [Source:HGNC Symbol;Acc:17849]	ENSG00000020181:I18.1_37697853-E19.1	ENSG00000020181:E18.1-E20.1	ENSG00000020181:I18.1_37697853	3.4	0.625	0.0140991	0.391304	chr8:37697784-37698604|chr8:37697853-37698278	junctions									1							0.375
GPR124	G protein-coupled receptor 124 [Source:HGNC Symbol;Acc:17849]	ENSG00000020181:I18.1_37697853-E19.1	ENSG00000020181:E18.1-E19.1	ENSG00000020181:I18.1_37697853	0.120567	0.712958	-0.134846	0.391304	chr8:37697853-37698278|chr8:37697784-37698278	junctions	0.047619	0.0833333		0.0136986	0.0285714		0.0416667	0.0222222	0.72	0.0384615	0.1	0.0625	0.0140845	0.0769231	0.00704225	0.0294118	0.05	0.0175439	0.0714286
ZFP64	ZFP64 zinc finger protein [Source:HGNC Symbol;Acc:15940]	ENSG00000020256:E2.5-E3.1	ENSG00000020256:E2.5-E3.2	ENSG00000020256:E3.1	0.266667	0.5	0.52669	1	chr20:50808130-50803604|chr20:50808130-50803610	junctions				0.619048	0.846154	0.947368			0.8125	0.733333			1	0.885714	0.5	0.823529		0.818182	0.916667
ZFP64	ZFP64 zinc finger protein [Source:HGNC Symbol;Acc:15940]	ENSG00000020256:E7.2-E8.1	ENSG00000020256:E7.2-E11.1	ENSG00000020256:E8.1	0.277778	0.526316	-0.0135845	1	chr20:50776662-50715126|chr20:50776662-50769967	junctions		1	1	1	0.473684	1	1	0.857143	1	1		0.7		0.944444	1	0.866667		1	0.727273
ZFP64	ZFP64 zinc finger protein [Source:HGNC Symbol;Acc:15940]	ENSG00000020256:E5.1-E6.1	ENSG00000020256:E3.4-E6.1	ENSG00000020256:E5.1	0.177419	0.384615	0.597875	1	chr20:50803371-50781296|chr20:50782403-50781296	junctions	1	1	0.928571	0.615385	0.895833	0.863014	1			1	1	0.95		1	1	0.788462		1
MNAT1	menage a trois homolog 1, cyclin H assembly factor (Xenopus laevis) [Source:HGNC Symbol;Acc:7181]	ENSG00000020426:I7.1_61305317-E8.1	ENSG00000020426:E7.2-E9.1	ENSG00000020426:I7.1_61305317	1.4	0.833333	-0.0555556	0.115942	chr14:61285565-61434947|chr14:61305317-61346432	junctions		0.166667											1
MNAT1	menage a trois homolog 1, cyclin H assembly factor (Xenopus laevis) [Source:HGNC Symbol;Acc:7181]	ENSG00000020426:I7.1_61305317-E8.1	ENSG00000020426:E6.2-E8.1	ENSG00000020426:I7.1_61305317	0.304348	0.958333	-0.12306	0.115942	chr14:61305317-61346432|chr14:61278845-61346432	junctions					0.0454545				0.0416667			0.125	1					0.111111	0.0833333
SAMD4A	sterile alpha motif domain containing 4A [Source:HGNC Symbol;Acc:23023]	ENSG00000020577:E1.1_55034028-E2.1	ENSG00000020577:U0.1_55033028-E2.1	ENSG00000020577:E1.1_55034028	0.291667	0.493333	-0.0381553	0.333333	chr14:55034028-55034214|chr14:55033028-55034214	junctions	0.0588235	0.047619								0.0769231				0.533333			0.04
SAMD4A	sterile alpha motif domain containing 4A [Source:HGNC Symbol;Acc:23023]	ENSG00000020577:E12.1-E13.1	ENSG00000020577:E10.2-E13.1	ENSG00000020577:E12.1	3.22857	0.79451	0.707469	0.6875	chr14:55204005-55215533|chr14:55169298-55215533	junctions	0.401709	0.853333	0.657143	0.210526	0.772109		0.225	0.7	0.651163	0.25	0.142857	0.388889	0.433333	0.3	0.653846	0.142857	0.75625	0.727273	0.0588235
SAMD4A	sterile alpha motif domain containing 4A [Source:HGNC Symbol;Acc:23023]	ENSG00000020577:E5.3-E10.1	ENSG00000020577:E2.5-E10.1	ENSG00000020577:E7.2_55161505|ENSG00000020577:E7.2_55161536|ENSG00000020577:E5.3	2.58333	0.834199	0.172141	0.492958	chr14:55155018-55168780|chr14:55034830-55168780	junctions	0.00917431	0.0102041	0.0714286	0.0666667	0.843373	0.142857	0.0625		0.0555556	0.0666667			0.384615	0.0625	0.1		0.00961538	0.05
SAMD4A	sterile alpha motif domain containing 4A [Source:HGNC Symbol;Acc:23023]	ENSG00000020577:E10.2-E12.1	ENSG00000020577:E10.2-E13.1	ENSG00000020577:E12.1	5.02857	0.822317	0.744063	1	chr14:55169298-55203742|chr14:55169298-55215533	junctions	0.556962	0.884817	0.72093	0.0625	0.840476		0.415094	0.571429	0.848485	0.653846	0.625	0.266667	0.5	0.3	0.769231	0.25	0.818605	0.752941	0.555556
SAMD4A	sterile alpha motif domain containing 4A [Source:HGNC Symbol;Acc:23023]	ENSG00000020577:E21.2-E21.5	ENSG00000020577:E21.3-E21.5		0.210191	0.493671	0.271023	0	chr14:55251099-55251255|chr14:55251165-55251255	others	0.142857	0.00632911			0.365591	0.0769231			0.0588235	0.125	0.5						0.0666667	0.05
SAMD4A	sterile alpha motif domain containing 4A [Source:HGNC Symbol;Acc:23023]	ENSG00000020577:E21.3-E21.5	ENSG00000020577:E21.4		1	0.293981	0.682862	0	chr14:55251165-55251255|chr14:55251165-55251255	exon-retained	0.0343137	0.305609	0.0116279	0.04	0.0886263	0.245283	0.0163934	0.0434783	0.0871795	0.137931	0.0853659	0.05	0.030303	0.125	0.0416667	0.0625	0.0742574	0.0909091	0.012987
MRE11A	MRE11 meiotic recombination 11 homolog A (S. cerevisiae) [Source:HGNC Symbol;Acc:7230]	ENSG00000020922:I13.1_94194405-E14.1	ENSG00000020922:E13.1-E14.1	ENSG00000020922:I13.1_94194405	0.16	0.320175	0.363273	0.155556	chr11:94194405-94194202|chr11:94197279-94194202	junctions	0.14	0.0416667	0.0357143	0.0416667	0.0131579	0.2	0.03125	0.0833333	0.0217391	0.333333	0.111111	0.0263158	0.04	0.142857	0.0238095	0.0277778	0.0555556	0.0666667	0.0909091
MRE11A	MRE11 meiotic recombination 11 homolog A (S. cerevisiae) [Source:HGNC Symbol;Acc:7230]	ENSG00000020922:E1.12-E2.1	ENSG00000020922:E1.10-E2.1	ENSG00000020922:E2.1|ENSG00000020922:E1.12	1.64706	0.736842	0.393395	0.555556	chr11:94226957-94226072|chr11:94226850-94226072	junctions	1	0.466667		1	0.285714	0.454545		0.733333	0.263158	0.666667			0.580645	0.285714		0.590909	1		0.384615
MRE11A	MRE11 meiotic recombination 11 homolog A (S. cerevisiae) [Source:HGNC Symbol;Acc:7230]	ENSG00000020922:I13.1_94195047-E14.1	ENSG00000020922:E13.1-E14.1	ENSG00000020922:I13.1_94195047	0.133333	0.310372	-0.0618109	0.268293	chr11:94195047-94194202|chr11:94197279-94194202	junctions	0.0227273	0.0416667	0.0357143	0.323529	0.0131579	0.0188679	0.03125	0.0833333	0.0217391		0.111111	0.0263158	0.04	0.142857	0.0238095	0.0277778	0.0555556	0.0666667	0.0909091
MRE11A	MRE11 meiotic recombination 11 homolog A (S. cerevisiae) [Source:HGNC Symbol;Acc:7230]	ENSG00000020922:E1.12-E2.1	ENSG00000020922:E1.10-E2.2	ENSG00000020922:E2.1|ENSG00000020922:E1.12	0.352941	0.375	0.0972179	0.555556	chr11:94226957-94226063|chr11:94226850-94226072	junctions	1	1		1	1	1		1	0.625	1			1			1	1
SERPINB1	serpin peptidase inhibitor, clade B (ovalbumin), member 1 [Source:HGNC Symbol;Acc:3311]	ENSG00000021355:I1.1_2841770-E3.1	ENSG00000021355:E1.7-E2.1	ENSG00000021355:I1.1_2841770	0.368421	0.296296	0.86831	0.0192308	chr6:2842046-2841709|chr6:2841770-2840828	junctions	0.296296
SPAST	spastin [Source:HGNC Symbol;Acc:11233]	ENSG00000021574:E4.1-E5.1	ENSG00000021574:E3.1-E5.1	ENSG00000021574:E4.1	0.174497	0.617647	0.190511	1	chr2:32314674-32339707|chr2:32323960-32339707	junctions	1	0.705882	0.623188		0.975904	0.961538	0.928571		0.904762	1		1	0.830508	1	0.714286	0.862069	0.382353	1	0.823529
SPAST	spastin [Source:HGNC Symbol;Acc:11233]	ENSG00000021574:E1.2-E2.1	ENSG00000021574:E1.2-E2.1_32312564	ENSG00000021574:E2.1	0.146341	0.461538	-0.0259293	0.714286	chr2:32289315-32312564|chr2:32289315-32312561	junctions	1	1	1	1		1		1	1	0.538462			1			1	1
NRXN3	neurexin 3 [Source:HGNC Symbol;Acc:8010]	ENSG00000021645:E34.2-E35.1	ENSG00000021645:E34.1-E36.1	ENSG00000021645:E34.2|ENSG00000021645:E35.1	0.290323	0.802083	-0.0336537	1	chr14:80271542-80319882|chr14:80271533-80327382	junctions			0.833333				0.03125							0.1	0.142857
NRXN3	neurexin 3 [Source:HGNC Symbol;Acc:8010]	ENSG00000021645:E34.1-E36.1	ENSG00000021645:E34.1-E36.3	ENSG00000021645:E36.1	0.419355	0.636364	0.333307	1	chr14:80271533-80328006|chr14:80271533-80327382	junctions			0.272727				0.888889							0.909091	0.35
NRXN3	neurexin 3 [Source:HGNC Symbol;Acc:8010]	ENSG00000021645:E34.2-E35.1	ENSG00000021645:E34.2-E36.3	ENSG00000021645:E35.1	1.8	0.833333	-0.0736393	1	chr14:80271542-80328006|chr14:80271542-80319882	junctions			1				0.166667
NRXN3	neurexin 3 [Source:HGNC Symbol;Acc:8010]	ENSG00000021645:E16.1-E17.1	ENSG00000021645:E16.1-E18.1	ENSG00000021645:E17.1	1.93333	0.575758	0.792629	1	chr14:79270166-79276661|chr14:79270166-79423585	junctions	0.0909091		0.666667		0.166667
NRXN3	neurexin 3 [Source:HGNC Symbol;Acc:8010]	ENSG00000021645:E31.2-E32.1	ENSG00000021645:E31.2-E33.1	ENSG00000021645:E32.1	3.64286	0.772043	0.405725	1	chr14:80130292-80158516|chr14:80130292-80163973	junctions	0.166667		0.83871	0.166667										0.0909091	0.0666667
NRXN3	neurexin 3 [Source:HGNC Symbol;Acc:8010]	ENSG00000021645:E35.1-E36.1	ENSG00000021645:E34.1-E36.1	ENSG00000021645:E36.1|ENSG00000021645:E35.1	0.967742	0.908144	-0.0336537	1	chr14:80320560-80327382|chr14:80271533-80327382	junctions			0.939394				0.03125							0.1	0.142857
NRXN3	neurexin 3 [Source:HGNC Symbol;Acc:8010]	ENSG00000021645:E5.1-E9.1	ENSG00000021645:E4.1-E9.1	ENSG00000021645:E5.1	1.14286	0.5625	1	1	chr14:78764203-79111463|chr14:78767034-79111463	junctions			0.5625
NRXN3	neurexin 3 [Source:HGNC Symbol;Acc:8010]	ENSG00000021645:E32.1-E33.1	ENSG00000021645:E31.2-E33.1	ENSG00000021645:E32.1	2	0.933333	0.366304	1	chr14:80158605-80163973|chr14:80130292-80163973	junctions	0.166667	0.333333	0.74359	0.166667			1							0.166667	0.0666667
NRXN3	neurexin 3 [Source:HGNC Symbol;Acc:8010]	ENSG00000021645:E23.5-E28.1	ENSG00000021645:E22.1-E28.1	ENSG00000021645:E23.5	1.4902	0.95	-0.0446223	1	chr14:79454484-79933564|chr14:79746881-79933564	junctions			0.05		1		1		1			1		1	1
NRXN3	neurexin 3 [Source:HGNC Symbol;Acc:8010]	ENSG00000021645:E34.2-E35.1	ENSG00000021645:E33.1-E36.1	ENSG00000021645:E34.2|ENSG00000021645:E35.1	1.5	0.857143	-0.0555556	1	chr14:80164280-80327382|chr14:80271542-80319882	junctions			1	0.142857
NRXN3	neurexin 3 [Source:HGNC Symbol;Acc:8010]	ENSG00000021645:E34.2-E35.1	ENSG00000021645:E34.1-U36.1_80415415	ENSG00000021645:E34.2|ENSG00000021645:E35.1	1.8	0.833333	-0.0555556	1	chr14:80271533-80415415|chr14:80271542-80319882	junctions			1	0.166667
NRXN3	neurexin 3 [Source:HGNC Symbol;Acc:8010]	ENSG00000021645:E34.1-E35.1	ENSG00000021645:E34.1-E36.1	ENSG00000021645:E35.1	0.612903	0.877841	-0.0336537	1	chr14:80271533-80319882|chr14:80271533-80327382	junctions			0.909091				0.03125							0.1	0.142857
NRXN3	neurexin 3 [Source:HGNC Symbol;Acc:8010]	ENSG00000021645:E34.2-E35.1	ENSG00000021645:E34.2-E36.2_80327685	ENSG00000021645:E35.1	1.8	0.666667	1	1	chr14:80271542-80327685|chr14:80271542-80319882	junctions			0.666667
NRXN3	neurexin 3 [Source:HGNC Symbol;Acc:8010]	ENSG00000021645:E17.1-E18.1	ENSG00000021645:E16.1-E18.1	ENSG00000021645:E17.1	2.4	0.620629	0.792629	1	chr14:79276687-79423585|chr14:79270166-79423585	junctions	0.0909091		0.711538		0.166667
OSBPL5	oxysterol binding protein-like 5 [Source:HGNC Symbol;Acc:16392]	ENSG00000021762:E9.3-E9.5	ENSG00000021762:E9.4		1	0.357143	0.186109	0	chr11:3143328-3143578|chr11:3143578-3143328	exon-retained	1	0.923077	0.933333	1	0.896552	0.972973	0.97561	0.642857	0.973684	0.923077	1	1	0.965517	0.976744	1	0.945946	1	1	0.851852
AQR	aquarius homolog (mouse) [Source:HGNC Symbol;Acc:29513]	ENSG00000021776:E6.2_35236466-E7.1	ENSG00000021776:E6.2-E7.1	ENSG00000021776:E6.2_35236466	0.12069	0.358051	-0.128806	0.1	chr15:35236466-35234281|chr15:35236489-35234281	junctions	0.047619	0.0526316	0.375	0.111111	0.0204082	0.0169492	0.05	0.25	0.0178571	0.0833333		0.258065	0.025		0.025	0.0232558	0.166667	0.1	0.0434783
C8B	complement component 8, beta polypeptide [Source:HGNC Symbol;Acc:1353]	ENSG00000021852:E12.2-I12.1_57397755	ENSG00000021852:E12.2-E13.1		242.222	0.99589	1	0	chr1:57399008-57397755|chr1:57399008-57397551	others											0.00456621
FHL1	four and a half LIM domains 1 [Source:HGNC Symbol;Acc:3702]	ENSG00000022267:E14.4-I14.1_135290893	ENSG00000022267:E14.4-E15.1_135291499	ENSG00000022267:I14.1_135290893	1.6	0.5	0.381254	0.0555556	chrX:135290800-135291499|chrX:135290800-135290893	junctions		1							0.5
FHL1	four and a half LIM domains 1 [Source:HGNC Symbol;Acc:3702]	ENSG00000022267:E9.5-E11.1	ENSG00000022267:E8.8-E11.1	ENSG00000022267:E9.5	9.63655	0.961288	0.0462221	0.793995	chrX:135279293-135288566|chrX:135252139-135288566	junctions	0.0913284	0.681481	0.0416667	0.301408	0.645756	0.0333333	0.518135	0.0204082	0.945788	0.183486	0.0263158	0.166667	0.34472	0.0666667	0.579956	0.2	0.981696	0.564184	0.677596
FHL1	four and a half LIM domains 1 [Source:HGNC Symbol;Acc:3702]	ENSG00000022267:E15.1-E16.1	ENSG00000022267:E13.5-E16.1	ENSG00000022267:E15.1	0.368545	0.785761	0.237927	1	chrX:135291601-135292030|chrX:135290120-135292030	junctions	0.30303	0.195349	0.866667	0.181818	0.416107		0.4329	0.388889	0.597723	0.2		0.344828	0.229965		0.380531	0.321429	0.0809061	0.18541	0.322581
FHL1	four and a half LIM domains 1 [Source:HGNC Symbol;Acc:3702]	ENSG00000022267:E14.4-E15.1	ENSG00000022267:E13.5-E16.1	ENSG00000022267:E14.4|ENSG00000022267:E15.1	0.355634	0.627473	0.51436	0.216117	chrX:135290800-135291402|chrX:135290120-135292030	junctions	0.0707071	0.0494505	0.584158	0.480769	0.275		0.373206	0.388889	0.589147	0.25		0.424242	0.387812		0.186047	0.424242	0.134146	0.470356	0.676923
FHL1	four and a half LIM domains 1 [Source:HGNC Symbol;Acc:3702]	ENSG00000022267:E7.1_135250447-E8.6	ENSG00000022267:E3.1-E8.6	ENSG00000022267:E7.1_135250447	1.26316	0.783333	0.130288	0.166667	chrX:135250447-135252066|chrX:135230037-135252066	junctions	0.0588235	0.833333	0.1	0.296296			0.1								0.05		0.125		0.125
FHL1	four and a half LIM domains 1 [Source:HGNC Symbol;Acc:3702]	ENSG00000022267:E9.2-E11.1	ENSG00000022267:E8.8-E11.1	ENSG00000022267:E9.2	0.179695	0.500394	0.111249	0.0795455	chrX:135279022-135288566|chrX:135252139-135288566	junctions	0.0010142	0.118297	0.0416667	0.00401606	0.0103093	0.0333333	0.00534759	0.225806	0.0133333	0.0111111	0.0263158	0.0277778	0.200758	0.0666667	0.00175131	0.047619	0.501408	0.00362319	0.0166667
FHL1	four and a half LIM domains 1 [Source:HGNC Symbol;Acc:3702]	ENSG00000022267:E7.1_135250447-E8.6	ENSG00000022267:E5.1-E8.6	ENSG00000022267:E7.1_135250447	3.42857	0.875	-0.108248	0.166667	chrX:135230896-135252066|chrX:135250447-135252066	junctions	0.125	1		1					0.142857
FHL1	four and a half LIM domains 1 [Source:HGNC Symbol;Acc:3702]	ENSG00000022267:E10.2-E11.1	ENSG00000022267:E8.8-E11.1	ENSG00000022267:E10.2	0.773604	0.734906	0.0629205	0.245204	chrX:135287098-135288566|chrX:135252139-135288566	junctions	0.0010142	0.00178571	0.0416667	0.00401606	0.127273	0.0333333	0.169643	0.36	0.0133333	0.226087	0.0263158	0.0277778	0.73592	0.0666667	0.00696864	0.047619	0.00561798	0.735067	0.0166667
FHL1	four and a half LIM domains 1 [Source:HGNC Symbol;Acc:3702]	ENSG00000022267:E7.1_135250447-E8.6	ENSG00000022267:E1.1-E8.6	ENSG00000022267:E7.1_135250447	0.25	0.857143	0.394745	0.166667	chrX:135229171-135252066|chrX:135250447-135252066	junctions	0.142857	0.862069		1
GABRA1	gamma-aminobutyric acid (GABA) A receptor, alpha 1 [Source:HGNC Symbol;Acc:4075]	ENSG00000022355:E4.1-E6.4	ENSG00000022355:E3.2-E6.4	ENSG00000022355:E4.1	1.4375	0.59322	1	1	chr5:161275428-161277802|chr5:161275618-161277802	junctions			0.59322
SLC45A4	solute carrier family 45, member 4 [Source:HGNC Symbol;Acc:29196]	ENSG00000022567:I10.1	ENSG00000022567:E10.2-E11.1	ENSG00000022567:I10.1	1	0.26087	0.103029	0	chr8:142222296-142221796|chr8:142221797-142222295	intron-retained	1	1	0.991304	1	0.986063	1	1	1	1	0.73913	1	1	1	1	1	1	1	1	1
RNF10	ring finger protein 10 [Source:HGNC Symbol;Acc:10055]	ENSG00000022840:E17.4-E19.1_121008975	ENSG00000022840:E16.4-E19.1	ENSG00000022840:E19.1	1.75	0.923077	-0.164728	0.0190476	chr12:121004783-121008975|chr12:121003332-121008994	junctions												0.0454545			1	0.0769231	1
RNF10	ring finger protein 10 [Source:HGNC Symbol;Acc:10055]	ENSG00000022840:E21.3-E22.1_121013573	ENSG00000022840:E21.3-E22.2	ENSG00000022840:E22.1_121013573	0.16129	0.96875	-0.132672	0.0142857	chr12:121013491-121013605|chr12:121013491-121013573	junctions							1		0.03125
RNF10	ring finger protein 10 [Source:HGNC Symbol;Acc:10055]	ENSG00000022840:E21.3-E22.1_121013573	ENSG00000022840:E21.3-E23.1	ENSG00000022840:E22.1	1	0.833333	-0.132672	0.0142857	chr12:121013491-121013573|chr12:121013491-121014393	junctions	0.166667						1
RNF10	ring finger protein 10 [Source:HGNC Symbol;Acc:10055]	ENSG00000022840:E20.1-E21.3	ENSG00000022840:E14.4-E21.3	ENSG00000022840:E21.3|ENSG00000022840:E20.1	0.424242	0.933333	-0.0920252	0.0689655	chr12:121001746-121013434|chr12:121012340-121013434	junctions				0.0666667					0.947368				1		1	0.857143			1
RNF10	ring finger protein 10 [Source:HGNC Symbol;Acc:10055]	ENSG00000022840:E21.3-E23.1	ENSG00000022840:E21.3-E22.2	ENSG00000022840:E22.2	6.2	0.833333	-0.0555556	0.00752823	chr12:121013491-121014393|chr12:121013491-121013605	junctions	1								0.03125
RNF10	ring finger protein 10 [Source:HGNC Symbol;Acc:10055]	ENSG00000022840:E20.1-E21.3	ENSG00000022840:E17.4-E21.3	ENSG00000022840:E20.1	0.257812	0.992248	-0.190428	0.0689655	chr12:121012340-121013434|chr12:121004783-121013434	junctions	0.00775194	0.0357143	0.05	0.0208333	0.012987		0.0714286		0.391304	0.142857	0.2		0.428571		0.297297	0.315789	0.0322581	0.0555556	1
RNF10	ring finger protein 10 [Source:HGNC Symbol;Acc:10055]	ENSG00000022840:E16.4-E19.1	ENSG00000022840:E17.4-E21.3	ENSG00000022840:E19.1	0.164062	0.992248	-0.221985	0.0336907	chr12:121003332-121008994|chr12:121004783-121013434	junctions	0.00775194	0.0357143	0.05	0.0208333	0.012987		0.0714286	0.333333	0.0344828	0.142857	0.047619	1	0.111111		0.037037	0.5	0.0322581	0.0555556
RNF10	ring finger protein 10 [Source:HGNC Symbol;Acc:10055]	ENSG00000022840:E11.4-E15.1	ENSG00000022840:E14.4-E21.3	ENSG00000022840:E14.4|ENSG00000022840:E15.1	1.55556	0.9	-0.0678072	0.00926784	chr12:120998689-121002875|chr12:121001746-121013434	junctions				0.0666667	1
ZNF839	zinc finger protein 839 [Source:HGNC Symbol;Acc:20345]	ENSG00000022976:E11.2-E12.1	ENSG00000022976:E11.1-E12.4	ENSG00000022976:E12.1|ENSG00000022976:E11.2	0.163265	0.98	-0.116362	0.128571	chr14:102805566-102807660|chr14:102805560-102808440	junctions		0.142857			0.02	0.0769231					0.166667				1		0.0769231	0.142857	0.0555556
ZNF839	zinc finger protein 839 [Source:HGNC Symbol;Acc:20345]	ENSG00000022976:E11.1-E12.1	ENSG00000022976:E11.1-E12.4	ENSG00000022976:E12.1	1.02083	0.666667	0.163845	1	chr14:102805560-102808440|chr14:102805560-102807660	junctions	1	0.6	1	1	0.363636	0.333333		1	1	1	0.642857	1	1		1	1	0.803279	0.75	0.604651
ZNF839	zinc finger protein 839 [Source:HGNC Symbol;Acc:20345]	ENSG00000022976:I3.1_102792042-E4.1	ENSG00000022976:E3.3-E4.1	ENSG00000022976:I3.1_102792042	0.357143	0.933333	-0.149175	0.133333	chr14:102792042-102792322|chr14:102786390-102792322	junctions					0.0666667				0.111111			1					0.0833333
ZDHHC6	zinc finger, DHHC-type containing 6 [Source:HGNC Symbol;Acc:19160]	ENSG00000023041:E9.1-E10.2	ENSG00000023041:E9.1-E11.1	ENSG00000023041:E10.2	0.304348	0.4375	0.140142	0.196721	chr10:114193299-114192279|chr10:114193299-114193039	junctions			1		1	1			0.5625			1
ZDHHC6	zinc finger, DHHC-type containing 6 [Source:HGNC Symbol;Acc:19160]	ENSG00000023041:E12.1-U13.1_114188196	ENSG00000023041:E12.1-ENSG00000270599:E3.1	ENSG00000023041:E13.1_114188196	0.533333	0.888889	-0.15028	0.25	chr10:114191998-114172406|chr10:114191998-114188196	junctions				0.111111	1				1						1	1	1
ZDHHC6	zinc finger, DHHC-type containing 6 [Source:HGNC Symbol;Acc:19160]	ENSG00000023041:E8.1-I8.1_114193396	ENSG00000023041:E8.1-E9.1_114193374	ENSG00000023041:I8.1_114193396	0.928571	0.928571	0.30581	0.114754	chr10:114194055-114193374|chr10:114194055-114193396	junctions					1	0.0714286													0.391304
GRAMD1B	GRAM domain containing 1B [Source:HGNC Symbol;Acc:29214]	ENSG00000023171:E19.1-E21.2	ENSG00000023171:E18.1-E21.2	ENSG00000023171:E19.1	0.880952	0.802831	0.0383101	1	chr11:123489064-123489401|chr11:123485543-123489401	junctions			0.826087		0.03125			0.0232558		0.1			0.125			0.0625
GRAMD1B	GRAM domain containing 1B [Source:HGNC Symbol;Acc:29214]	ENSG00000023171:E18.1-E19.1	ENSG00000023171:E18.1-E21.2	ENSG00000023171:E19.1	0.47619	0.700882	0.0383101	1	chr11:123485543-123489053|chr11:123485543-123489401	junctions			0.724138		0.03125			0.0232558		0.1			0.125			0.0625
GRAMD1B	GRAM domain containing 1B [Source:HGNC Symbol;Acc:29214]	ENSG00000023171:I1.1_123416286-E3.1	ENSG00000023171:E2.2-E3.1	ENSG00000023171:I1.1_123416286	0.833333	0.857143	-0.0555556	1	chr11:123431235-123448075|chr11:123416286-123448075	junctions			0.142857		1
GRAMD1B	GRAM domain containing 1B [Source:HGNC Symbol;Acc:29214]	ENSG00000023171:I1.1_123416286-E3.1	ENSG00000023171:U0.1_123351601-E3.1	ENSG00000023171:I1.1_123416286	0.3125	0.941176	-0.125057	1	chr11:123416286-123448075|chr11:123351601-123448075	junctions		0.0833333			1	0.0588235		0.0588235		0.0714286
GRAMD1B	GRAM domain containing 1B [Source:HGNC Symbol;Acc:29214]	ENSG00000023171:U0.1_123362667-E3.1	ENSG00000023171:U0.1_123351601-E3.1	ENSG00000023171:E0.1_123362667	0.4375	0.27451	0.530414	1	chr11:123362667-123448075|chr11:123351601-123448075	junctions		0.0833333				0.0588235		0.333333		0.0714286
GRAMD1B	GRAM domain containing 1B [Source:HGNC Symbol;Acc:29214]	ENSG00000023171:I1.1_123416286-E3.1	ENSG00000023171:E1.3-E3.1	ENSG00000023171:I1.1_123416286	0.384615	0.528571	0.244841	1	chr11:123396879-123448075|chr11:123416286-123448075	junctions			0.0714286		0.6
[truncated: 51,844 more rows]
